# Supplementary material for: Transcriptome Analysis of Fusarium Root-Rot-Resistant and -Susceptible Alfalfa (Medicago sativa L.) Plants during Plant–Pathogen Interactions
Source: Genes (Basel). 2022 Apr 28;13(5):788. doi: 10.3390/genes13050788 (PMC9140628; doi:10.3390/genes13050788)
Supplement: Supplementary file 1 [file genes-13-00788-s001.zip]

Archive with 19 entries (19 files):
- Figure S1.tif
- Figure S2.tif
- Figure S3.tif
- Figure S4.tif
- Figure S5.tif
- Figure S6.tif
- Figure S7.tif
- Table S1.xlsx
- Table S10.xlsx
- Table S11.pdf
- Table S12 .xlsx
- Table S2.xlsx
- Table S3.xlsx
- Table S4.xlsx
- Table S5.pdf
- Table S6.xlsx
- Table S7.xlsx
- Table S8.pdf
- Table S9.xlsx
