# Supplementary material for: Transcriptome Analysis of Fusarium Root-Rot-Resistant and -Susceptible Alfalfa (Medicago sativa L.) Plants during Plant–Pathogen Interactions
Source: Genes (Basel). 2022 Apr 28;13(5):788. doi: 10.3390/genes13050788 (PMC9140628; doi:10.3390/genes13050788)
Supplement: Supplementary file 1 [file genes-13-00788-s001.zip › Table S1.xlsx]

## Sheet: Sheet1
Number	Gene	Forward primer sequences(5‘to3’)	Reverse primer sequences(5‘to3’)
1	Ms-ACTIN (Reference gene )	CTCTCAAGTACCCCATTGAGC	TATTGGCCTTTGGGTTAAGTG
2	MS-NPR3	GGAAGGCTCTTGTGGAAGATGTCA	GGAAGGCTCTTGTGGAAGATGTCA
3	NPR1(MS.gene026099)	GGTTCTTTCCTCGTTGCTCA	CGTCTGCGCTTCACTTGTCG
4	SPL6(MS.gene071085)	ACTGTTCGTGGTTCGGTTCA	TCTCCCTAGCTTCAAATCAATCA
5	SPL7(MS.gene004483)	TGCTGTAGGAGTTGATAATGAAGTT	CAACACTCTTTTTTCGATATTCTCA
6	SPL9(MS.gene072388)	TAGCAGCAATGGTAGTAGGAGTA	CAATGGATTCAGGAGGCA
7	SPL15(MS.gene017969)	GCGTTGATTCTCGTAACTGTTTGTC	TTCACAAATGACAGCAAACAAGAGT
8	SPL16(MS.gene040800)	TACGATTCATCAACCACCAA	CCCGTGCTTCCAAGATTTA
9	WRKY22(MS.gene79681)	AGTGTAAAGTCAGAGAGCAAAGATG	CCTGTCAGTTCATCTAAACCTTCAA
10	WRKY29(MS.gene06130)	ACCAACAACAACCCTTATTTTTCTC	TGGTTTGAGATGAAAGTGGATAGAA
11	WRKY33(MS.gene87798)	CACAACTTACGAAGGGAAACACAAC	ATGTCCTGTGGAAATAACTCCTGAT
12	PR1(MS.gene02252)	CTTAGGCTTATTTCTCATTATTGGT	CTTGCGTTGATTAGCATAGTCTTGT
13	PR4A(MS.gene005127)	GTTGGAGCGATGTTAGTGAGTGGTC	GTTTGCATCCCAGGTAGCACAGTAT
14	NBS-LRR type disease resistance protein（MS.gene03877）	TTATGGGAGGCACTTGGTTTTCTTC	TTATGGGAGGCACTTGGTTTTCTTC
