# Supplementary material for: Transcriptome Analysis of Fusarium Root-Rot-Resistant and -Susceptible Alfalfa (Medicago sativa L.) Plants during Plant–Pathogen Interactions
Source: Genes (Basel). 2022 Apr 28;13(5):788. doi: 10.3390/genes13050788 (PMC9140628; doi:10.3390/genes13050788)
Supplement: Supplementary file 1 [file genes-13-00788-s001.zip › Table S10.xlsx]

## Sheet: Sheet1
Gene ID	Description	MR24h_1:read count	MR24h_2:read count	MR24h_3:read count	MR48h_1:read count	MR48h_2:read count	MR48h_3:read count	MR72h_1:read count	MR72h_2:read count	MR72h_3:read count	MR7d_1:read count	MR7d_2:read count	MR7d_3:read count	MS24h_1:read count	MS24h_2:read count	MS24h_3:read count	MS48h_1:read count	MS48h_2:read count	MS48h_3:read count	MS72h_1:read count	MS72h_2:read count	MS72h_3:read count	MS7d_1:read count	MS7d_2:read count	MS7d_3:read count	CMR24h_1:read count	CMR24h_2:read count	CMR24h_3:read count	CMR48h_1:read count	CMR48h_2:read count	CMR48h_3:read count	CMR72h_1:read count	CMR72h_2:read count	CMR72h_3:read count	CMR7d_1:read count	CMR7d_2:read count	CMR7d_3:read count	CMS24h_1:read count	CMS24h_2:read count	CMS24h_3:read count	CMS48h_1:read count	CMS48h_2:read count	CMS48h_3:read count	CMS72h_1:read count	CMS72h_2:read count	CMS72h_3:read count	CMS7d_1:read count	CMS7d_2:read count	CMS7d_3:read count
average		12.2818	12.3909	13.2818	10.4364	9.95455	9.48182	9.58182	14.2909	11.8545	11.9636	12.1909	12.6455	16.8971	12.8213	11.019	13.165	12.868	11.0525	8.97891	12.0041	11.1372	9.69822	9.41187	11.4441	6.03618	7.49451	5.42867	7.79424	9.06413	6.75789	7.96896	7.31379	9.22737	7.54733	7.01235	7.28549	7.52538	7.33488	6.69204	8.30401	9.17558	9.08848	13.2258	12.3947	13.6475	10.0754	12.4863	8.60357
MS.gene35139	LRR receptor-like serine/threonine-protein kinase FLS2	431	410	461	339	298	96	256	597	650	565	546	306	107	174	84	105	110	72	249	336	420	458	408	432	75	95	96	52	55	41	193	241	315	70	70	56	31	73	45	31	61	44	118	101	95	92	122	75
MS.gene36471	LRR receptor-like serine/threonine-protein kinase FLS3	23	22	23	30	24	4	18	33	58	35	38	24	1	9	8	10	5	2	32	17	15	36	46	26	13	6	1	4	3	0	18	16	19	68	71	44	38	37	42	0	2	6	7	13	7	24	24	21
MS.gene25368	LRR receptor-like serine/threonine-protein kinase FLS2	0	0	0	0	0	0	0	0	0	0	0	0	0	0	0	0	0	0	0	0	0	0	0	0	0	1	0	0	0	0	0	0	0	0	4	0	0	3	0	0	0	0	1	0	0	0	0	0
MS.gene46964	LRR receptor-like serine/threonine-protein kinase FLS2	0	0	0	0	0	0	0	0	0	0	0	0	2	1	5	1	1	10	0	0	0	0	0	0	0	0	0	0	2	0	0	0	0	0	4	4	0	0	0	2	0	0	0	0	1	0	0	0
MS.gene22223	Probable LRR receptor-like serine/threonine-protein kinase At3g47570	0	1	2	3	0	0	0	2	0	1	2	3	2	4	8	0	0	7	3	5	9	3	6	5	0	0	0	1	0	0	0	0	1	6	4	2	0	1	2	0	0	0	0	0	0	1	4	2
MS.gene25371	Probable LRR receptor-like serine/threonine-protein kinase At3g47571	0	1	0	0	0	0	0	0	0	0	0	0	0	0	0	0	0	0	0	0	0	0	0	0	0	0	0	0	0	0	0	0	0	0	0	0	0	0	0	0	0	0	0	0	0	0	0	0
MS.gene29622	Probable LRR receptor-like serine/threonine-protein kinase At3g47572	0	0	0	0	0	0	0	0	0	0	0	0	0	0	0	0	0	0	0	0	0	0	0	0	0	0	0	0	0	0	0	0	0	0	0	0	0	0	0	0	0	0	0	0	0	0	0	0
MS.gene55152	Probable LRR receptor-like serine/threonine-protein kinase At3g47573	0	0	0	0	0	0	0	0	0	0	0	0	0	0	0	0	0	0	0	0	0	0	0	0	0	0	0	0	0	0	0	0	0	0	0	0	0	0	0	0	0	0	0	0	0	0	0	0
MS.gene55154	Probable LRR receptor-like serine/threonine-protein kinase At3g47574	0	4	3	0	2	0	0	3	0	4	0	5	0	0	0	0	0	0	0	0	2	0	0	0	0	0	0	0	0	1	0	0	0	0	0	0	0	3	0	0	0	0	0	2	0	1	0	0
MS.gene55155	Probable LRR receptor-like serine/threonine-protein kinase At3g47575	1	0	0	0	1	0	0	1	0	2	1	2	0	0	0	0	0	0	0	0	0	0	0	0	0	0	0	4	0	1	0	0	3	4	4	6	0	3	0	0	0	0	0	0	0	0	0	0
MS.gene65026	Probable LRR receptor-like serine/threonine-protein kinase At3g47576	0	0	0	0	0	0	0	1	0	1	0	4	0	0	0	0	0	0	0	0	0	0	0	0	0	0	0	0	0	0	0	0	0	11	16	12	23	17	32	0	0	0	0	0	0	6	2	11
MS.gene80678	Probable LRR receptor-like serine/threonine-protein kinase At3g47577	0	0	0	0	0	0	0	0	0	0	0	0	0	0	0	0	0	0	0	0	0	0	0	0	0	0	0	0	0	0	0	0	0	0	0	0	0	0	0	0	0	0	0	0	0	0	0	0
MS.gene80679	Probable LRR receptor-like serine/threonine-protein kinase At3g47578	0	2	0	0	1	0	0	0	0	1	0	2	0	0	0	0	0	0	0	1	0	0	0	0	0	1	0	0	1	0	0	1	0	0	0	0	1	1	1	0	0	0	0	0	0	3	0	0
MS.gene80805	Probable LRR receptor-like serine/threonine-protein kinase At3g47579	0	6	0	1	0	0	0	0	0	0	0	2	0	0	0	0	0	0	0	0	0	0	0	0	0	0	1	0	0	0	0	0	0	0	0	0	0	0	2	0	0	0	0	0	0	0	0	0
MS.gene016689	LRR receptor-like serine/threonine-protein kinase EFR	0	0	0	0	0	1	0	0	0	0	0	0	2	0	2	0	3	0	0	0	0	0	0	0	0	0	0	0	0	0	0	0	0	0	0	0	0	0	0	0	0	0	0	0	0	0	0	0
MS.gene019757	LRR receptor-like serine/threonine-protein kinase EFR	0	0	0	0	0	0	0	0	1	0	0	0	0	0	0	0	0	0	0	0	0	0	0	2	0	0	0	0	0	0	0	0	0	0	0	0	1	0	0	0	0	0	0	0	0	0	0	0
MS.gene054683	LRR receptor-like serine/threonine-protein kinase EFR	176	151	207	95	72	21	82	99	56	65	90	88	36	101	44	20	13	16	89	121	110	59	112	90	32	40	40	59	24	22	130	66	126	47	51	33	75	54	58	6	11	19	81	108	90	71	113	97
MS.gene41346	LRR receptor-like serine/threonine-protein kinase EFR	0	0	0	0	0	6	1	0	0	0	0	0	3	7	5	1	2	3	4	21	3	16	3	4	0	0	0	0	0	1	0	0	0	0	1	0	3	4	0	3	2	2	1	4	0	11	0	1
MS.gene56657	LRR receptor-like serine/threonine-protein kinase EFR	0	0	0	0	0	0	0	0	0	0	0	0	0	0	0	0	0	0	0	0	0	0	0	0	0	0	0	1	0	0	0	0	0	0	0	0	0	0	0	0	0	0	0	0	0	0	0	0
MS.gene63156	LRR receptor-like serine/threonine-protein kinase EFR	0	0	1	1	5	12	8	5	4	1	4	3	24	15	1	7	7	6	10	10	2	3	2	0	2	8	3	3	7	0	5	1	1	0	0	0	0	1	1	2	0	6	3	9	3	0	5	0
MS.gene65019	LRR receptor-like serine/threonine-protein kinase EFR	1	4	2	0	4	5	4	0	0	0	0	0	1	1	0	0	2	0	7	0	0	1	0	1	0	0	0	0	0	2	0	0	0	0	1	0	0	0	0	1	2	0	2	0	0	3	0	1
MS.gene65024	LRR receptor-like serine/threonine-protein kinase EFR	5	3	1	0	4	27	4	1	2	4	4	7	24	4	6	12	5	8	7	6	13	4	2	7	0	2	3	0	7	8	7	1	4	2	0	0	3	1	0	5	0	5	4	6	2	1	6	1
MS.gene65036	LRR receptor-like serine/threonine-protein kinase EFR	0	0	0	0	0	0	0	0	0	0	0	0	0	0	0	0	0	0	0	0	0	0	0	0	0	0	0	0	0	0	0	0	0	0	0	0	0	0	0	0	0	0	0	0	0	0	0	0
MS.gene82433	LRR receptor-like serine/threonine-protein kinase EFR	0	0	0	0	0	3	0	0	0	0	0	0	0	4	6	1	1	0	0	0	0	0	3	1	0	0	0	0	0	0	0	0	0	0	1	0	0	2	0	1	1	0	0	3	0	0	0	3
MS.gene29913	Receptor kinase-like protein Xa21	0	0	0	0	0	0	0	0	0	0	0	0	0	0	1	0	0	0	0	1	0	0	0	1	0	0	0	0	0	0	0	0	0	0	0	0	0	0	0	0	0	1	0	0	0	0	0	0
MS.gene80677	Receptor kinase-like protein Xa22	0	0	0	0	0	0	0	1	0	2	0	0	0	0	0	0	0	0	0	0	0	0	0	0	0	3	0	0	0	0	0	0	0	0	0	0	1	0	2	0	0	0	0	0	0	1	0	0
MS.gene008076	Putative receptor-like protein kinase	4	13	4	5	6	0	11	15	1	4	7	8	3	0	0	1	0	0	5	2	0	3	1	0	3	2	0	3	3	3	4	0	1	4	1	1	0	0	5	0	0	0	0	2	0	5	0	2
MS.gene009706	Putative receptor-like protein kinase	0	0	0	0	0	0	0	0	0	0	0	0	1	0	2	2	0	0	0	1	0	0	0	0	0	2	0	1	0	0	1	0	0	0	0	0	0	0	0	0	1	0	3	1	0	0	0	0
MS.gene010450	Putative receptor-like protein kinase	0	0	0	0	0	0	0	0	0	0	0	0	0	0	0	0	1	0	0	0	0	0	0	0	0	0	0	0	0	1	0	0	0	0	0	0	0	0	0	0	0	0	0	0	0	0	0	0
MS.gene013520	Putative receptor-like protein kinase	0	0	3	0	0	0	2	2	0	1	2	0	0	0	0	0	0	0	0	0	0	0	0	0	4	1	0	1	0	0	1	2	0	0	0	0	0	0	0	0	0	0	0	3	0	0	0	0
MS.gene01584	Putative receptor-like protein kinase	0	0	0	0	0	3	0	0	0	0	0	0	7	6	7	1	0	4	7	16	5	2	13	5	0	0	0	4	3	6	0	0	0	3	5	3	2	2	3	2	6	1	4	2	1	8	4	5
MS.gene01589	Putative receptor-like protein kinase	0	0	0	0	0	0	0	0	0	0	0	0	0	1	0	0	0	0	0	0	0	0	0	0	0	0	0	0	0	0	0	0	0	0	0	0	0	0	0	0	0	0	0	0	0	0	0	0
MS.gene019142	Putative receptor-like protein kinase	0	0	0	0	0	1	0	0	0	0	0	0	0	0	3	0	2	3	6	3	0	5	0	0	0	0	0	0	0	1	0	0	0	8	4	2	2	0	4	0	2	0	1	1	0	1	6	2
MS.gene019149	Putative receptor-like protein kinase	0	0	0	0	0	0	0	0	0	0	0	0	1	1	2	0	1	0	0	1	2	2	5	1	0	0	0	0	0	1	0	0	0	10	13	13	15	3	0	0	0	0	0	0	0	6	4	10
MS.gene019713	Putative receptor-like protein kinase	1	1	0	0	0	0	0	5	0	0	0	0	0	0	0	0	0	0	0	0	0	0	0	0	0	0	0	0	0	0	0	0	0	1	0	0	0	0	0	0	0	0	0	0	0	0	0	0
MS.gene019715	Putative receptor-like protein kinase	0	0	0	0	0	0	0	0	0	0	1	0	0	0	0	0	0	0	0	0	0	0	0	0	3	4	0	0	0	0	0	0	0	4	0	0	0	1	0	0	0	0	0	0	2	0	0	0
MS.gene019716	Putative receptor-like protein kinase	7	5	2	0	2	0	3	0	3	1	0	3	0	0	0	0	0	0	0	0	0	0	0	0	3	3	0	0	0	3	0	0	2	4	4	5	11	1	5	0	0	0	0	6	1	0	0	2
MS.gene019754	Putative receptor-like protein kinase	0	0	0	0	0	0	0	0	0	2	0	0	0	0	0	1	0	0	0	0	0	1	0	0	0	0	0	0	0	0	0	0	0	1	0	0	0	0	2	0	3	0	0	0	0	0	1	0
MS.gene019755	Putative receptor-like protein kinase	0	3	1	1	0	2	0	0	1	1	0	1	0	2	3	1	4	2	5	0	1	6	6	0	0	0	1	3	3	9	0	0	0	1	0	0	1	1	0	4	8	2	1	8	7	2	3	1
MS.gene019760	Putative receptor-like protein kinase	0	0	0	0	0	0	4	0	0	1	0	0	0	0	0	0	0	0	0	0	0	0	0	0	0	0	0	0	0	0	5	0	0	0	0	0	0	1	0	0	0	0	0	0	0	0	0	0
MS.gene019763	Putative receptor-like protein kinase	8	9	1	0	4	0	6	2	6	1	2	8	0	0	0	0	0	0	0	0	0	0	0	0	0	0	0	0	0	4	2	1	1	0	0	0	0	0	0	0	0	0	0	0	0	0	0	0
MS.gene023940	Putative receptor-like protein kinase	0	0	1	0	0	0	0	0	0	0	0	2	1	0	0	0	0	0	0	0	0	0	0	0	0	0	0	0	0	0	0	0	0	0	0	0	0	0	0	0	0	0	0	0	0	0	0	0
MS.gene028140	Putative receptor-like protein kinase	0	3	6	0	6	1	1	0	0	2	3	5	0	0	0	0	0	0	0	0	0	2	2	1	1	6	0	1	0	1	3	2	4	2	2	3	0	3	2	0	0	0	0	0	0	1	1	0
MS.gene028149	Putative receptor-like protein kinase	16	19	31	26	21	0	12	33	22	30	31	18	0	0	0	0	0	0	1	0	0	0	0	0	5	15	7	6	2	3	10	19	17	17	18	20	24	11	15	0	0	0	2	2	0	6	5	4
MS.gene028150	Putative receptor-like protein kinase	0	0	0	0	0	4	0	0	0	0	0	0	0	0	0	1	0	0	1	0	0	0	0	0	0	0	0	0	0	0	0	0	0	0	0	1	0	0	0	0	0	0	0	0	0	0	0	0
MS.gene03020	Putative receptor-like protein kinase	0	0	2	9	0	0	11	2	1	8	3	2	2	3	2	3	2	0	2	1	1	0	1	1	1	7	1	2	1	2	0	0	3	0	0	1	5	3	3	2	0	1	1	1	0	0	1	0
MS.gene031995	Putative receptor-like protein kinase	0	0	1	0	0	1	2	1	0	4	2	2	0	4	0	3	2	0	1	0	0	0	1	3	0	1	0	0	0	0	0	0	3	0	1	0	2	0	2	0	0	2	0	0	0	0	0	1
MS.gene03303	Putative receptor-like protein kinase	0	0	0	2	0	1	0	1	0	3	0	0	0	0	0	0	3	3	0	1	0	1	0	0	0	0	4	0	2	0	0	0	0	2	0	4	3	3	3	3	1	1	0	0	1	2	2	0
MS.gene03306	Putative receptor-like protein kinase	0	2	0	0	0	0	0	0	0	1	0	0	0	0	0	0	0	0	0	0	0	0	0	1	0	0	0	0	0	0	0	0	0	0	0	0	2	0	2	0	0	0	1	0	0	0	6	0
MS.gene048030	Putative receptor-like protein kinase	1	0	0	0	0	0	0	0	0	0	0	1	1	0	2	0	0	0	0	0	0	0	0	0	0	0	0	0	0	0	0	0	0	0	0	0	0	0	0	0	0	0	0	0	0	0	0	0
MS.gene057220	Putative receptor-like protein kinase	8	17	24	14	5	12	9	25	1	6	12	13	68	15	7	23	2	15	12	13	5	5	4	19	2	6	4	2	5	7	0	6	8	2	1	7	2	6	1	0	6	2	5	6	9	7	7	7
MS.gene057324	Putative receptor-like protein kinase	0	3	1	0	0	3	0	3	0	0	0	0	0	0	0	0	0	0	2	0	0	0	0	0	0	6	0	0	0	0	0	0	0	0	0	0	0	1	0	1	0	0	0	3	0	0	0	1
MS.gene06629	Putative receptor-like protein kinase	4	23	22	23	15	6	22	52	3	22	21	13	73	28	14	14	20	12	16	1	9	16	5	12	9	12	4	14	4	3	11	18	6	2	0	4	1	2	5	12	7	8	3	13	3	0	4	3
MS.gene06846	Putative receptor-like protein kinase	2	3	2	0	1	3	3	3	2	3	0	4	12	4	2	0	1	2	1	0	0	3	0	3	2	0	0	0	1	0	1	0	0	0	2	0	2	1	0	2	0	1	0	0	1	0	0	0
MS.gene22234	Putative receptor-like protein kinase	0	0	0	0	0	14	0	0	0	0	0	0	1	2	3	4	1	2	1	3	2	10	1	7	0	0	0	0	0	3	0	0	0	2	3	0	0	0	0	1	3	4	2	1	0	0	4	0
MS.gene25369	Putative receptor-like protein kinase	4	4	0	0	0	0	0	0	0	0	2	0	0	0	0	0	0	0	0	0	0	0	0	0	1	0	0	0	0	2	0	0	0	1	2	6	1	2	0	0	0	0	0	0	0	0	5	0
MS.gene25370	Putative receptor-like protein kinase	35	145	122	4	20	1	89	137	16	69	37	188	0	0	0	0	0	0	0	0	0	0	0	0	51	61	71	58	4	52	16	7	13	0	0	3	0	0	0	0	0	0	1	0	2	0	0	0
MS.gene27959	Putative receptor-like protein kinase	3	10	2	1	2	14	5	7	3	1	5	34	72	27	15	25	31	27	17	28	9	19	3	47	1	0	2	8	16	11	0	1	1	0	3	0	0	1	1	10	8	4	8	11	10	5	10	4
MS.gene29621	Putative receptor-like protein kinase	0	0	1	0	0	0	0	0	0	0	0	1	0	0	0	0	0	0	0	0	0	1	0	0	0	0	0	0	0	0	0	0	0	0	0	0	1	0	0	0	0	0	0	0	0	0	0	0
MS.gene34784	Putative receptor-like protein kinase	0	3	2	0	0	2	3	2	0	0	0	3	0	0	0	0	2	1	0	0	0	0	0	3	0	0	1	0	0	1	0	0	0	2	2	12	0	0	0	0	0	0	0	0	0	0	4	3
MS.gene34787	Putative receptor-like protein kinase	4	12	20	3	12	20	9	15	1	3	9	13	28	8	9	13	11	19	12	7	2	7	8	6	1	17	7	15	5	6	3	0	1	1	3	0	0	5	7	18	11	8	6	22	18	10	10	8
MS.gene42936	Putative receptor-like protein kinase	1	0	2	0	0	0	0	0	1	0	0	0	0	0	0	0	0	0	0	0	0	0	0	0	0	0	0	2	0	0	0	0	0	0	0	0	0	0	0	0	0	0	0	0	0	0	0	0
MS.gene46963	Putative receptor-like protein kinase	0	0	0	0	0	4	0	0	0	0	0	0	8	4	12	7	3	7	4	6	1	7	0	1	0	0	0	0	1	4	0	0	0	10	15	41	5	5	4	10	4	0	7	2	7	6	15	11
MS.gene48106	Putative receptor-like protein kinase	1	4	0	1	1	11	0	0	0	12	2	4	11	5	11	11	17	10	1	4	4	2	4	0	7	7	0	2	6	7	1	0	2	2	0	2	5	7	13	23	16	5	7	14	5	15	16	7
MS.gene48108	Putative receptor-like protein kinase	0	1	0	0	0	0	2	0	0	0	0	0	0	0	2	1	0	0	0	0	0	0	0	0	0	0	0	1	1	0	0	0	0	2	0	0	3	0	0	0	0	0	1	1	2	3	0	0
MS.gene48777	Putative receptor-like protein kinase	2	1	0	2	0	0	0	1	0	0	2	3	0	3	0	0	0	1	0	0	0	2	0	0	0	2	6	4	0	0	0	0	2	0	3	1	1	3	2	0	1	0	0	0	0	0	0	0
MS.gene51642	Putative receptor-like protein kinase	0	0	0	0	0	9	0	0	0	0	0	0	43	17	4	4	15	10	8	5	4	11	0	2	0	0	0	0	3	1	0	0	0	5	23	4	2	4	6	3	6	8	6	4	5	6	10	3
MS.gene55151	Putative receptor-like protein kinase	0	1	1	0	0	0	2	0	0	2	3	0	0	0	0	0	1	0	0	1	2	0	0	0	0	0	0	0	0	0	0	0	0	1	1	0	2	0	0	1	0	0	0	0	0	0	0	0
MS.gene59315	Putative receptor-like protein kinase	0	0	0	0	0	0	0	0	0	0	0	0	0	0	0	0	0	0	0	0	0	0	0	0	0	0	0	0	0	0	0	0	0	0	0	0	0	0	0	0	0	0	0	0	0	0	0	0
MS.gene63147	Putative receptor-like protein kinase	182	141	142	207	196	490	171	130	104	158	156	206	500	403	399	501	537	367	201	313	263	181	167	235	163	172	105	229	398	227	98	95	127	250	145	177	181	217	172	364	426	410	548	439	565	391	449	275
MS.gene65012	Putative receptor-like protein kinase	0	0	0	0	0	0	0	0	0	0	3	3	0	0	0	0	0	0	0	0	0	0	0	0	0	0	1	2	1	0	0	0	0	2	0	0	0	0	0	0	1	1	0	1	0	0	0	0
MS.gene65020	Putative receptor-like protein kinase	0	1	0	0	0	2	0	0	0	1	0	1	0	1	0	0	0	0	3	0	0	1	0	0	0	0	0	0	0	0	1	0	0	1	0	0	0	0	0	1	3	0	0	4	6	2	0	0
MS.gene65023	Putative receptor-like protein kinase	9	1	3	1	1	4	0	20	1	5	11	30	3	3	1	0	0	8	1	1	0	2	0	3	2	10	3	5	3	7	0	0	0	5	6	8	2	2	0	7	2	9	2	2	2	0	12	3
MS.gene65028	Putative receptor-like protein kinase	1	5	1	2	7	2	9	4	1	2	2	14	15	6	2	4	11	19	6	10	2	14	1	5	1	3	0	5	1	3	3	3	4	0	0	1	1	0	0	1	2	7	7	15	6	2	5	8
MS.gene65033	Putative receptor-like protein kinase	0	0	0	0	0	0	0	0	0	0	0	1	0	0	0	0	0	0	0	0	0	0	0	0	0	0	0	0	0	0	0	0	0	0	0	0	0	0	0	0	0	0	0	0	0	0	0	0
MS.gene69246	Putative receptor-like protein kinase	1	0	0	0	2	0	0	0	0	0	0	0	0	0	0	0	0	0	0	0	1	0	0	0	1	0	0	0	0	0	0	0	0	3	1	0	0	0	0	0	0	0	0	0	0	0	0	0
MS.gene71091	Putative receptor-like protein kinase	0	1	1	0	0	0	6	0	1	4	1	0	4	1	1	4	8	0	1	0	0	0	1	6	2	1	2	1	0	1	0	0	2	0	3	0	8	5	3	2	1	3	4	8	7	6	5	3
MS.gene71094	Putative receptor-like protein kinase	0	2	4	0	1	0	0	0	0	3	3	5	0	0	0	0	0	0	0	0	0	0	0	2	0	0	0	2	0	0	0	0	0	2	0	0	1	4	0	3	0	0	0	1	2	0	0	0
MS.gene71096	Putative receptor-like protein kinase	0	0	2	0	0	0	0	0	0	3	0	0	1	0	0	0	0	0	0	0	0	0	0	0	0	0	0	1	0	1	0	0	1	0	0	0	0	0	0	0	0	0	0	0	0	1	0	0
MS.gene71100	Putative receptor-like protein kinase	0	0	0	0	0	0	0	0	0	0	0	0	0	0	0	0	0	0	0	0	0	1	0	0	0	0	0	0	0	0	0	0	0	0	0	0	2	0	1	0	0	0	0	0	0	2	1	0
MS.gene71103	Putative receptor-like protein kinase	0	0	0	0	0	1	1	0	0	0	0	0	6	3	3	2	0	3	0	0	0	1	0	3	0	0	0	1	0	1	0	0	0	0	0	0	0	0	0	0	1	0	0	3	3	0	0	0
MS.gene71104	Putative receptor-like protein kinase	0	0	0	0	0	0	0	0	0	0	0	0	0	0	0	0	0	0	0	0	0	0	0	0	0	0	0	0	0	0	0	0	0	0	1	0	0	0	1	0	0	0	0	0	0	0	2	0
MS.gene71105	Putative receptor-like protein kinase	12	6	2	4	3	9	7	13	8	8	2	21	3	0	1	12	10	3	0	5	1	0	0	0	6	10	9	7	1	3	3	1	7	3	5	10	1	6	3	3	5	4	2	9	0	5	3	2
MS.gene71106	Putative receptor-like protein kinase	0	1	1	0	0	0	0	1	0	0	0	1	0	0	0	0	2	3	0	0	0	1	0	0	0	0	0	0	0	0	0	0	0	4	3	2	3	0	2	0	0	0	1	1	0	0	6	1
MS.gene71108	Putative receptor-like protein kinase	0	0	0	2	0	3	0	0	1	3	1	0	4	2	2	2	0	2	1	1	1	0	0	0	3	0	1	0	0	1	0	0	0	3	0	2	0	3	1	1	3	0	0	5	2	1	2	1
MS.gene72758	Putative receptor-like protein kinase	0	2	2	0	0	0	0	4	0	1	0	1	3	0	0	0	0	0	4	0	1	0	0	0	0	0	0	0	0	0	1	0	0	4	4	3	0	3	2	0	0	0	0	0	0	2	1	0
MS.gene72762	Putative receptor-like protein kinase	0	0	0	0	0	0	0	0	0	0	0	0	0	0	1	0	0	0	0	0	0	0	0	0	0	0	0	0	0	0	0	0	0	0	0	0	0	0	0	0	0	0	0	0	0	0	0	0
MS.gene72764	Putative receptor-like protein kinase	0	0	0	0	0	0	0	0	0	0	0	0	0	0	0	0	0	0	0	1	0	0	0	2	0	0	0	0	0	0	0	0	0	0	1	0	0	0	0	0	0	0	0	0	0	1	0	0
MS.gene72778	Putative receptor-like protein kinase	0	0	0	0	0	0	0	0	1	0	2	0	0	0	2	2	0	1	0	1	0	0	1	0	0	1	1	0	0	0	0	0	0	12	17	18	29	33	20	2	0	0	0	0	1	13	3	10
MS.gene72779	Putative receptor-like protein kinase	24	20	46	19	46	10	7	20	8	24	28	41	4	1	1	3	5	3	6	6	5	19	2	13	4	10	10	2	4	3	12	16	24	3	9	6	3	7	2	6	1	0	3	0	6	5	12	2
MS.gene76766	Putative receptor-like protein kinase	0	0	1	0	0	0	0	0	0	0	0	0	0	0	0	0	0	0	0	0	0	0	0	0	0	0	0	0	0	0	0	0	0	3	0	1	3	0	1	0	0	0	1	0	0	0	0	0
MS.gene77307	Putative receptor-like protein kinase	4	3	2	11	5	6	4	2	3	7	3	4	2	2	1	4	0	2	2	7	1	1	1	3	0	1	1	1	0	0	1	2	0	3	7	4	5	6	0	1	1	4	0	3	0	0	2	2
MS.gene80114	Putative receptor-like protein kinase	0	0	0	0	0	0	0	0	0	0	0	0	0	0	0	0	0	0	0	0	1	0	0	0	0	0	2	0	0	0	0	0	0	0	0	0	0	0	0	0	0	0	0	0	0	0	0	0
MS.gene80117	Putative receptor-like protein kinase	0	1	0	0	8	0	0	3	1	2	1	0	0	0	0	0	0	0	0	1	0	1	0	0	0	0	0	0	0	0	0	1	0	1	0	0	1	2	0	0	0	0	1	0	1	3	0	0
MS.gene80374	Putative receptor-like protein kinase	0	0	0	0	0	0	0	0	0	0	0	0	0	0	0	0	0	0	0	0	0	0	0	0	0	0	0	0	0	0	0	0	0	3	1	0	2	0	0	0	0	0	0	0	0	0	4	0
MS.gene80375	Putative receptor-like protein kinase	0	0	4	0	1	1	1	0	0	1	0	1	0	2	2	3	4	0	1	0	0	0	2	7	2	0	1	3	6	3	1	1	0	0	0	1	0	0	0	5	6	9	1	1	4	1	4	4
MS.gene80381	Putative receptor-like protein kinase	0	0	0	0	0	4	0	0	0	0	0	0	1	0	4	0	0	2	0	3	0	0	0	3	0	0	0	0	0	1	0	0	0	0	2	0	2	0	1	1	0	1	0	1	1	0	0	7
MS.gene80382	Putative receptor-like protein kinase	2	4	0	0	1	1	0	3	0	2	4	1	0	0	0	1	0	0	0	0	0	0	0	1	0	2	0	0	0	1	0	0	0	1	1	1	4	6	1	3	0	0	0	0	0	1	0	1
MS.gene82423	Putative receptor-like protein kinase	0	0	2	0	2	0	2	1	1	1	0	0	0	0	0	0	0	0	0	0	0	0	0	0	0	1	0	0	0	0	2	2	1	0	2	1	1	0	4	0	0	0	0	3	0	0	0	0
MS.gene82428	Putative receptor-like protein kinase	1	0	0	0	0	2	0	0	0	0	1	0	0	0	0	0	0	0	0	0	0	0	0	0	0	0	1	0	0	0	0	0	0	0	2	0	0	0	0	0	0	0	2	0	0	0	1	0
MS.gene82431	Putative receptor-like protein kinase	266	173	187	214	216	92	185	164	268	166	220	131	88	99	85	104	85	108	112	96	189	167	182	156	65	71	42	39	46	39	147	155	193	56	72	67	66	65	64	43	45	47	73	74	73	57	61	52
MS.gene83437	Putative receptor-like protein kinase	7	34	23	12	9	25	18	88	7	20	10	43	37	17	17	27	24	19	22	45	10	42	20	42	3	8	10	15	20	11	15	15	7	27	29	8	20	14	9	5	9	18	14	29	8	18	32	12
MS.gene83438	Putative receptor-like protein kinase	18	24	18	8	3	50	6	13	0	7	3	10	33	28	31	17	19	33	30	19	10	16	5	20	1	2	14	11	13	6	9	0	1	4	7	6	0	2	0	9	7	4	11	9	8	14	25	14
MS.gene83442	Putative receptor-like protein kinase	7	2	3	21	8	1	0	2	2	2	0	1	4	3	1	0	5	2	0	0	1	1	0	0	0	1	4	2	0	2	1	0	1	1	0	0	0	1	0	1	3	3	0	1	0	2	3	0
MS.gene83446	Putative receptor-like protein kinase	61	29	38	66	59	22	57	44	51	21	48	49	24	33	36	40	9	25	25	48	47	28	39	40	21	27	12	21	9	8	29	38	32	4	7	8	11	13	10	5	10	11	35	23	28	11	12	19
MS.gene85424	Putative receptor-like protein kinase	0	0	0	1	0	0	0	0	0	0	0	11	0	0	0	0	0	0	0	0	0	0	0	0	1	0	0	0	0	0	0	0	1	0	0	0	0	0	0	0	0	0	0	0	0	1	0	0
MS.gene89890	Putative receptor-like protein kinase	6	0	10	3	7	2	0	3	3	3	9	4	10	7	9	3	6	4	3	3	3	8	2	1	0	2	0	2	3	2	0	7	0	1	5	2	3	4	5	2	1	4	0	6	1	7	5	1
MS.gene89891	Putative receptor-like protein kinase	8	7	13	13	7	4	8	2	11	8	4	8	9	3	5	2	8	11	6	5	6	1	11	16	0	1	3	1	2	1	2	0	3	1	2	1	4	0	3	4	3	4	3	4	0	7	2	1
MS.gene92028	Putative receptor-like protein kinase	4	20	5	4	7	20	3	6	0	6	0	32	7	8	5	6	4	13	2	0	2	12	2	14	0	6	0	5	4	13	4	1	3	17	25	32	4	12	9	3	8	2	2	1	11	6	16	8
MS.gene94067	Putative receptor-like protein kinase	0	0	0	0	0	5	0	0	0	0	0	0	1	1	2	4	0	3	1	3	0	0	8	11	0	0	0	0	2	0	0	0	0	0	0	0	0	0	0	1	1	2	0	0	0	0	0	1
[truncated: 12 more columns]
