# Supplementary material for: Transcriptome Analysis of Fusarium Root-Rot-Resistant and -Susceptible Alfalfa (Medicago sativa L.) Plants during Plant–Pathogen Interactions
Source: Genes (Basel). 2022 Apr 28;13(5):788. doi: 10.3390/genes13050788 (PMC9140628; doi:10.3390/genes13050788)
Supplement: Supplementary file 1 [file genes-13-00788-s001.zip › Table S12 .xlsx]

## Sheet: Sheet1
Gene ID	Description	MR24h_1:read count	MR24h_2:read count	MR24h_3:read count	MR48h_1:read count	MR48h_2:read count	MR48h_3:read count	MR72h_1:read count	MR72h_2:read count	MR72h_3:read count	MR7d_1:read count	MR7d_2:read count	MR7d_3:read count	MS24h_1:read count	MS24h_2:read count	MS24h_3:read count	MS48h_1:read count	MS48h_2:read count	MS48h_3:read count	MS72h_1:read count	MS72h_2:read count	MS72h_3:read count	MS7d_1:read count	MS7d_2:read count	MS7d_3:read count	CMR24h_1:read count	CMR24h_2:read count	CMR24h_3:read count	CMR48h_1:read count	CMR48h_2:read count	CMR48h_3:read count	CMR72h_1:read count	CMR72h_2:read count	CMR72h_3:read count	CMR7d_1:read count	CMR7d_2:read count	CMR7d_3:read count	CMS24h_1:read count	CMS24h_2:read count	CMS24h_3:read count	CMS48h_1:read count	CMS48h_2:read count	CMS48h_3:read count	CMS72h_1:read count	CMS72h_2:read count	CMS72h_3:read count	CMS7d_1:read count	CMS7d_2:read count	CMS7d_3:read count
average		54.7778	43.1111	50	68.5556	52.8333	32.4444	48.7778	38.0556	42.6667	52.6667	59.0556	50.0556	41.9444	37.5556	26.7778	34.1111	28.7778	32	28.0556	31.4444	27.8889	27.6667	30.1667	29.7778	26.9444	28.8889	22.8889	25.8889	15.1111	18.4444	26.3889	19.2778	27.1667	24.8889	26.4444	24.8333	38.0556	28.9444	34.1667	14.1111	20.3333	19.2778	19.1667	21.4444	20.2778	21.3889	24.2222	24.2778
MS.gene00111	lysM domain receptor-like kinase 3 [Medicago truncatula]	0	0	0	0	0	3	0	0	6	0	0	0	9	10	1	7	10	4	5	6	11	15	6	4	2	0	0	1	3	0	0	0	0	12	10	3	5	10	2	6	4	1	7	4	4	9	4	11
MS.gene003007	chitin elicitor receptor kinase 1 [Medicago truncatula]	5	0	2	2	0	4	0	1	3	1	6	1	0	2	1	0	2	0	4	0	1	0	0	1	0	0	1	3	1	0	5	0	0	1	0	1	0	0	4	0	1	0	0	0	0	2	1	3
MS.gene00768	chitin elicitor receptor kinase 1 [Medicago truncatula]	1	0	1	3	0	0	0	3	0	1	2	0	0	0	0	1	0	0	0	0	0	0	0	0	1	0	0	1	0	0	0	3	0	2	0	0	0	0	0	0	0	0	1	0	0	0	0	0
MS.gene017443	putative transposase, Ptta/En/Spm, plant [Medicago truncatula]	282	272	196	246	158	32	200	218	173	211	234	188	36	42	30	37	28	33	17	46	25	34	31	35	105	156	104	105	30	67	137	89	107	110	118	124	156	89	98	9	20	18	16	23	15	47	34	49
MS.gene047487	chitin elicitor receptor kinase 1 [Medicago truncatula]	23	7	20	13	10	10	17	17	15	17	4	13	14	22	15	7	5	11	12	15	24	12	11	14	4	14	4	1	9	6	12	9	20	5	9	7	4	7	9	6	7	4	30	25	24	14	21	11
MS.gene27185	chitin elicitor receptor kinase 1 [Medicago truncatula]	4	5	7	7	2	0	3	5	1	0	5	3	0	2	0	0	0	0	1	0	0	0	1	0	2	3	1	0	0	0	1	0	2	0	0	0	0	0	0	0	0	0	0	0	1	0	0	0
MS.gene37871	LysM receptor kinase K1B [Medicago truncatula]	0	0	0	0	0	0	0	0	0	0	0	0	0	0	0	0	0	0	0	0	0	0	0	0	0	0	0	0	0	0	0	0	0	0	0	0	1	0	0	0	0	0	0	0	0	0	0	0
MS.gene37884	LysM receptor kinase K1B [Medicago truncatula]	0	0	0	0	0	28	0	0	0	0	0	0	32	29	28	32	31	25	37	37	35	27	26	32	4	6	7	2	3	2	0	10	12	0	0	0	0	0	0	3	15	23	18	24	32	8	21	12
MS.gene37890	LysM receptor kinase K1B [Medicago truncatula]	0	0	0	0	0	0	0	0	0	0	0	0	0	0	0	1	0	0	4	0	0	0	0	0	0	0	0	0	0	0	0	0	0	0	0	0	0	0	0	2	0	0	0	3	1	0	1	0
MS.gene37897	LysM receptor kinase K1B [Medicago truncatula]	121	82	125	162	122	26	91	69	77	78	126	127	45	20	27	27	37	34	30	40	14	22	37	32	58	64	36	44	10	36	31	27	52	54	58	64	92	67	70	8	13	9	17	17	16	31	29	50
MS.gene44947	lysM domain receptor-like kinase 3 [Medicago truncatula]	0	0	0	0	0	0	1	0	1	0	0	0	0	0	0	0	0	0	0	0	0	0	0	0	0	0	0	0	0	0	0	2	0	14	9	16	23	13	16	0	0	0	0	0	1	5	2	9
MS.gene81583	LysM receptor kinase K1B [Medicago truncatula]	2	2	3	3	4	47	7	0	1	8	1	3	35	34	29	48	28	33	31	26	31	39	28	15	2	3	7	21	10	5	6	1	9	16	10	9	18	10	19	7	34	6	16	29	19	17	19	9
MS.gene85071	LysM domain-containing receptor-like kinase 6 [Medicago truncatula]	6	4	1	4	5	7	0	3	1	2	6	4	7	14	2	10	8	9	12	9	6	13	6	6	3	0	0	1	3	6	1	1	4	0	8	0	1	16	2	1	1	5	3	8	5	5	0	1
MS.gene016772	LysM domain-containing receptor-like kinase 6 [Medicago truncatula]	88	38	74	78	62	60	40	43	52	61	59	47	92	77	62	73	38	71	63	72	64	50	79	53	49	45	28	27	18	25	22	21	27	13	16	16	31	12	25	19	7	35	41	43	50	23	43	27
MS.gene044182	lysM domain receptor-like kinase 3 [Medicago truncatula]	85	58	86	147	105	237	94	36	86	100	94	99	321	271	176	236	229	223	181	218	174	189	195	224	36	42	55	54	110	70	51	41	54	52	77	49	103	104	91	121	155	154	114	116	124	98	146	121
MS.gene25821	lysM domain receptor-like kinase 3 [Medicago truncatula]	110	69	127	148	124	10	105	88	102	126	128	124	1	0	3	0	0	1	1	3	0	0	1	8	69	58	45	68	6	23	60	45	51	0	0	0	0	2	0	0	5	4	13	11	3	1	1	0
MS.gene37886	LysM domain-containing receptor-like kinase 6 [Medicago truncatula]	0	0	0	0	0	9	0	0	0	0	0	0	18	15	15	11	3	7	6	6	7	7	26	15	0	0	0	0	1	0	0	0	0	0	0	0	0	0	0	1	2	2	5	4	3	3	3	0
MS.gene70742	lysM domain receptor-like kinase 3 [Medicago truncatula]	259	239	258	421	359	111	320	202	250	343	398	292	145	138	93	124	99	125	101	88	110	90	96	97	150	129	124	138	68	92	149	98	151	169	161	158	251	191	279	71	102	86	64	79	67	122	111	134
[truncated: 21 more columns]
