# Supplementary material for: Transcriptome Analysis of Fusarium Root-Rot-Resistant and -Susceptible Alfalfa (Medicago sativa L.) Plants during Plant–Pathogen Interactions
Source: Genes (Basel). 2022 Apr 28;13(5):788. doi: 10.3390/genes13050788 (PMC9140628; doi:10.3390/genes13050788)
Supplement: Supplementary file 1 [file genes-13-00788-s001.zip › Table S2.xlsx]

## Sheet: Project sample information
CMR	The resistant clone lines were not inoculated,Control
CMS	The susceptible clone lines were not inoculated,Control
MR	The resistant clone lines were inoculated.
MS	The susceptible clone lines were inoculated.
Species Latin Name	Sample Initial Name	Sample Analysis Name	Group Name
Medicago sativa L.	CMR24h_1	CMR24h_1	CMR24h
Medicago sativa L.	CMR24h_2	CMR24h_2	CMR24h
Medicago sativa L.	CMR24h_3	CMR24h_3	CMR24h
Medicago sativa L.	CMR48h_1	CMR48h_1	CMR48h
Medicago sativa L.	CMR48h_2	CMR48h_2	CMR48h
Medicago sativa L.	CMR48h_3	CMR48h_3	CMR48h
Medicago sativa L.	CMR72h_1	CMR72h_1	CMR72h
Medicago sativa L.	CMR72h_2	CMR72h_2	CMR72h
Medicago sativa L.	CMR72h_3	CMR72h_3	CMR72h
Medicago sativa L.	CMR7d_1	CMR7d_1	CMR7d
Medicago sativa L.	CMR7d_2	CMR7d_2	CMR7d
Medicago sativa L.	CMR7d_3	CMR7d_3	CMR7d
Medicago sativa L.	CMS24h_1	CMS24h_1	CMS24h
Medicago sativa L.	CMS24h_2	CMS24h_2	CMS24h
Medicago sativa L.	CMS24h_3	CMS24h_3	CMS24h
Medicago sativa L.	CMS48h_1	CMS48h_1	CMS48h
Medicago sativa L.	CMS48h_2	CMS48h_2	CMS48h
Medicago sativa L.	CMS48h_3	CMS48h_3	CMS48h
Medicago sativa L.	CMS72h_1	CMS72h_1	CMS72h
Medicago sativa L.	CMS72h_2	CMS72h_2	CMS72h
Medicago sativa L.	CMS72h_3	CMS72h_3	CMS72h
Medicago sativa L.	CMS7d_1	CMS7d_1	CMS7d
Medicago sativa L.	CMS7d_2	CMS7d_2	CMS7d
Medicago sativa L.	CMS7d_3	CMS7d_3	CMS7d
Medicago sativa L.	MR24h_1	MR24h_1	MR24h
Medicago sativa L.	MR24h_2	MR24h_2	MR24h
Medicago sativa L.	MR24h_3	MR24h_3	MR24h
Medicago sativa L.	MR48h_1	MR48h_1	MR48h
Medicago sativa L.	MR48h_2	MR48h_2	MR48h
Medicago sativa L.	MR48h_3	MR48h_3	MR48h
Medicago sativa L.	MR72h_1	MR72h_1	MR72h
Medicago sativa L.	MR72h_2	MR72h_2	MR72h
Medicago sativa L.	MR72h_3	MR72h_3	MR72h
Medicago sativa L.	MR7d_1	MR7d_1	MR7d
Medicago sativa L.	MR7d_2	MR7d_2	MR7d
Medicago sativa L.	MR7d_3	MR7d_3	MR7d
Medicago sativa L.	MS24h_1	MS24h_1	MS24h
Medicago sativa L.	MS24h_2	MS24h_2	MS24h
Medicago sativa L.	MS24h_3	MS24h_3	MS24h
Medicago sativa L.	MS48h_1	MS48h_1	MS48h
Medicago sativa L.	MS48h_2	MS48h_2	MS48h
Medicago sativa L.	MS48h_3	MS48h_3	MS48h
Medicago sativa L.	MS72h_1	MS72h_1	MS72h
Medicago sativa L.	MS72h_2	MS72h_2	MS72h
Medicago sativa L.	MS72h_3	MS72h_3	MS72h
Medicago sativa L.	MS7d_1	MS7d_1	MS7d
Medicago sativa L.	MS7d_2	MS7d_2	MS7d
Medicago sativa L.	MS7d_3	MS7d_3	MS7d

## Sheet: Sequencing data statistics
legends	Description
Group Name	Group Name
Sample	Sample Name
Raw reads	Total number of entries of raw sequencing data (reads, representing sequencing read segments, one reads is one entry)
Raw bases	Total volume of raw sequencing data (i.e. number of Raw reads multiplied by the read length of the reads)
Clean reads	Total number of entries of sequencing data after QC.
Clean bases	Total data volume of sequencing after QC (i.e. number of Clean reads multiplied by reads length).
Q30 number	Base recognition accuracy of more than 99.9% of the total number of bases
N(%)	The percentage of ambiguous bases in the raw sequencing data
Q20(%)	Quality assessment of sequencing data after QC, Q20 and Q30 refer to the percentage of bases with sequencing quality above 99% and 99.9% of the total bases, generally Q20 is above 85% and Q30 is above 80%.
Q30(%)	Quality assessment of sequencing data after QC, Q20 and Q30 refer to the percentage of bases with sequencing quality above 99% and 99.9% of the total bases, generally Q20 is above 85% and Q30 is above 80%.
Group Name	Sample	Raw reads	Raw bases	Clean reads	Clean bases	Q30 number	N(%)	Q20(%)	Q30(%)
CMR24h	CMR24h_1	41679572	6251935800	38587056	5788058400	5912216356	0.001004	98.02	94.56
CMR24h	CMR24h_2	50738848	7610827200	46184086	6927612900	7204149156	0.000903	98.09	94.65
CMR24h	CMR24h_3	42895776	6434366400	39501766	5925264900	6081588664	0.000908	98.01	94.51
CMR48h	CMR48h_1	42816666	6422499900	39128044	5869206600	6080052378	0.000904	98.06	94.66
CMR48h	CMR48h_2	42932508	6439876200	39425328	5913799200	6086402610	0.000912	98.05	94.51
CMR48h	CMR48h_3	39627936	5944190400	36517750	5477662500	5629801722	0.000903	98.1	94.71
CMR72h	CMR72h_1	42660034	6399005100	39283994	5892599100	6039932683	0.000874	97.92	94.38
CMR72h	CMR72h_2	39573902	5936085300	36589280	5488392000	5597176937	0.000906	97.96	94.29
CMR72h	CMR72h_3	42738122	6410718300	39525198	5928779700	6064180113	0.000908	98.07	94.59
CMR7d	CMR7d_1	51295100	7694265000	46147402	6922110300	7308759687	0.001005	98.22	94.98
CMR7d	CMR7d_2	49785496	7467824400	45794860	6869229000	7071104485	0.000999	98.09	94.68
CMR7d	CMR7d_3	48856018	7328402700	44678122	6701718300	6929596026	0.000995	98.04	94.55
CMS24h	CMS24h_1	47677422	7151613300	44033894	6605084100	6766348542	0.000995	98.07	94.61
CMS24h	CMS24h_2	45056662	6758499300	41351904	6202785600	6392865221	0.000998	98.06	94.59
CMS24h	CMS24h_3	47658298	7148744700	43703584	6555537600	6772853604	0.001004	98.12	94.74
CMS48h	CMS48h_1	42129268	6319390200	38746642	5811996300	5963975359	0.000879	97.98	94.37
CMS48h	CMS48h_2	49323422	7398513300	45674546	6851181900	6989583419	0.00101	98.02	94.47
CMS48h	CMS48h_3	45366054	6804908100	41309214	6196382100	6439553697	0.001002	98.09	94.63
CMS72h	CMS72h_1	45290722	6793608300	41315216	6197282400	6403756439	0.000992	97.86	94.26
CMS72h	CMS72h_2	48420738	7263110700	44331504	6649725600	6865667050	0.001	97.99	94.52
CMS72h	CMS72h_3	45123614	6768542100	41128180	6169227000	6402265312	0.000987	98.02	94.58
CMS7d	CMS7d_1	47410138	7111520700	43190002	6478500300	6699676726	0.000999	97.87	94.2
CMS7d	CMS7d_2	54205772	8130865800	49819460	7472919000	7685851412	0.001007	97.98	94.52
CMS7d	CMS7d_3	43346478	6501971700	39834514	5975177100	6120823316	0.000999	97.8	94.13
MR24h	MR24h_1	79201886	11880282900	72720860	10908129000	11218733688	0.000943	97.95	94.43
MR24h	MR24h_2	76586552	11487982800	70614866	10592229900	10865093727	0.00094	98.06	94.57
MR24h	MR24h_3	68739158	10310873700	63304342	9495651300	9750731831	0.002552	98.04	94.56
MR48h	MR48h_1	72765578	10914836700	67073916	10061087400	10309591020	0.002656	98.03	94.45
MR48h	MR48h_2	68174870	10226230500	62958546	9443781900	9636245658	0.002652	97.94	94.23
MR48h	MR48h_3	75665072	11349760800	69559198	10433879700	10753119210	0.001002	98.12	94.74
MR72h	MR72h_1	78905138	11835770700	72721012	10908151800	11137599915	0.002574	97.84	94.1
MR72h	MR72h_2	73969650	11095447500	68367518	10255127700	10422577330	0.002596	97.76	93.93
MR72h	MR72h_3	80498048	12074707200	74324760	11148714000	11360265855	0.002611	97.82	94.08
MR7d	MR7d_1	75738044	11360706600	69702436	10455365400	10744274613	0.002625	98.05	94.57
MR7d	MR7d_2	77992146	11698821900	71614038	10742105700	11017550892	0.002605	97.92	94.17
MR7d	MR7d_3	73747400	11062110000	67433786	10115067900	10461895709	0.002646	98.02	94.57
MS24h	MS24h_1	78390606	11758590900	72196236	10829435400	11092315305	0.002466	97.93	94.33
MS24h	MS24h_2	78588260	11788239000	72383598	10857539700	11109733548	0.00259	97.84	94.24
MS24h	MS24h_3	65826102	9873915300	60802230	9120334500	9324132608	0.000998	97.94	94.43
MS48h	MS48h_1	66408294	9961244100	61283096	9192464400	9401067126	0.001005	97.93	94.37
MS48h	MS48h_2	67314116	10097117400	62154986	9323247900	9505114306	0.001006	97.82	94.13
MS48h	MS48h_3	64009152	9601372800	58731280	8809692000	9050041520	0.000999	97.88	94.25
MS72h	MS72h_1	65303948	9795592200	60306398	9045959700	9252461174	0.000996	97.99	94.45
MS72h	MS72h_2	69345794	10401869100	64086294	9612944100	9657638732	0.000981	97.43	92.84
MS72h	MS72h_3	69398102	10409715300	64038900	9605835000	9798601356	0.000873	97.88	94.12
MS7d	MS7d_1	70722882	10608432300	65210356	9781553400	10025830604	0.000907	98.03	94.5
MS7d	MS7d_2	73064570	10959685500	67480256	10122038400	10367949795	0.000904	98.09	94.6
MS7d	MS7d_3	77259512	11588926800	71461144	10719171600	10916465630	0.000934	97.93	94.19

## Sheet: Raw data statistics
legends	Description
Group Name	Group Name
Sample	Sample Name
Raw reads	The total number of entries of raw sequencing data (reads, representing sequencing read segments, one reads is one).
Raw bases	Raw bases: the total amount of raw sequencing data (i.e., the number of Raw reads multiplied by the read length of the reads).
N(%)	The percentage of ambiguous bases in the raw sequencing data
Q20(%)	Quality assessment of raw sequencing data, Q20 and Q30 refer to the percentage of bases with sequencing quality above 99% and 99.9% of the total bases, generally Q20 is above 85% and Q30 is above 80%.
Q30(%)	Quality assessment of raw sequencing data, Q20 and Q30 refer to the percentage of bases with sequencing quality above 99% and 99.9% of the total bases, generally Q20 is above 85% and Q30 is above 80%.
GC content(%)	The sum of G and C bases corresponding to the original data as a percentage of the total bases.
Group Name	Sample	Raw reads	Raw bases	N(%)	Q20(%)	Q30(%)	GC content(%)
CMR24h	CMR24h_1	41679572	6251935800	0.001004	98.02	94.56	42.46
CMR24h	CMR24h_2	50738848	7610827200	0.000903	98.09	94.65	42.67
CMR24h	CMR24h_3	42895776	6434366400	0.000908	98.01	94.51	42.79
CMR48h	CMR48h_1	42816666	6422499900	0.000904	98.06	94.66	42.5
CMR48h	CMR48h_2	42932508	6439876200	0.000912	98.05	94.51	42.85
CMR48h	CMR48h_3	39627936	5944190400	0.000903	98.1	94.71	42.4
CMR72h	CMR72h_1	42660034	6399005100	0.000874	97.92	94.38	42.24
CMR72h	CMR72h_2	39573902	5936085300	0.000906	97.96	94.29	42.34
CMR72h	CMR72h_3	42738122	6410718300	0.000908	98.07	94.59	42.31
CMR7d	CMR7d_1	51295100	7694265000	0.001005	98.22	94.98	42.73
CMR7d	CMR7d_2	49785496	7467824400	0.000999	98.09	94.68	42.57
CMR7d	CMR7d_3	48856018	7328402700	0.000995	98.04	94.55	42.94
CMS24h	CMS24h_1	47677422	7151613300	0.000995	98.07	94.61	42.69
CMS24h	CMS24h_2	45056662	6758499300	0.000998	98.06	94.59	42.61
CMS24h	CMS24h_3	47658298	7148744700	0.001004	98.12	94.74	42.52
CMS48h	CMS48h_1	42129268	6319390200	0.000879	97.98	94.37	42.35
CMS48h	CMS48h_2	49323422	7398513300	0.00101	98.02	94.47	42.44
CMS48h	CMS48h_3	45366054	6804908100	0.001002	98.09	94.63	42.64
CMS72h	CMS72h_1	45290722	6793608300	0.000992	97.86	94.26	42.54
CMS72h	CMS72h_2	48420738	7263110700	0.001	97.99	94.52	42.59
CMS72h	CMS72h_3	45123614	6768542100	0.000987	98.02	94.58	42.7
CMS7d	CMS7d_1	47410138	7111520700	0.000999	97.87	94.2	42.6
CMS7d	CMS7d_2	54205772	8130865800	0.001007	97.98	94.52	42.67
CMS7d	CMS7d_3	43346478	6501971700	0.000999	97.8	94.13	42.66
MR24h	MR24h_1	79201886	11880282900	0.000943	97.95	94.43	42.31
MR24h	MR24h_2	76586552	11487982800	0.00094	98.06	94.57	42.2
MR24h	MR24h_3	68739158	10310873700	0.002552	98.04	94.56	42.34
MR48h	MR48h_1	72765578	10914836700	0.002656	98.03	94.45	42.15
MR48h	MR48h_2	68174870	10226230500	0.002652	97.94	94.23	42.21
MR48h	MR48h_3	75665072	11349760800	0.001002	98.12	94.74	42.57
MR72h	MR72h_1	78905138	11835770700	0.002574	97.84	94.1	43.16
MR72h	MR72h_2	73969650	11095447500	0.002596	97.76	93.93	42.69
MR72h	MR72h_3	80498048	12074707200	0.002611	97.82	94.08	42.67
MR7d	MR7d_1	75738044	11360706600	0.002625	98.05	94.57	42.33
MR7d	MR7d_2	77992146	11698821900	0.002605	97.92	94.17	42.48
MR7d	MR7d_3	73747400	11062110000	0.002646	98.02	94.57	42.61
MS24h	MS24h_1	78390606	11758590900	0.002466	97.93	94.33	43.11
MS24h	MS24h_2	78588260	11788239000	0.00259	97.84	94.24	42.89
MS24h	MS24h_3	65826102	9873915300	0.000998	97.94	94.43	42.74
MS48h	MS48h_1	66408294	9961244100	0.001005	97.93	94.37	42.6
MS48h	MS48h_2	67314116	10097117400	0.001006	97.82	94.13	42.8
MS48h	MS48h_3	64009152	9601372800	0.000999	97.88	94.25	42.85
MS72h	MS72h_1	65303948	9795592200	0.000996	97.99	94.45	42.52
MS72h	MS72h_2	69345794	10401869100	0.000981	97.43	92.84	42.71
MS72h	MS72h_3	69398102	10409715300	0.000873	97.88	94.12	42.51
MS7d	MS7d_1	70722882	10608432300	0.000907	98.03	94.5	42.25
MS7d	MS7d_2	73064570	10959685500	0.000904	98.09	94.6	42.24
MS7d	MS7d_3	77259512	11588926800	0.000934	97.93	94.19	42.31

## Sheet: Quality control data statistics
legends	Description
Group Name	Group Name
Sample	Sample Name
Clean reads	The total number of entries of sequencing data after QC.
Clean bases	The total amount of sequencing data after QC (i.e., the number of Clean reads multiplied by the length of the reads).
Clean Reads（%）	The percentage of Clean reads in Raw reads.
Clean Data（%）	The percentage of Clean bases in Raw bases.
GC content(%)	The sum of G and C bases corresponding to quality control data as a percentage of total bases.
Group Name	Sample	Clean reads	Clean bases	Clean Reads（%）	Clean Data（%）	GC content(%)
CMR24h	CMR24h_1	38587056	5788058400	92.58	92.58	42.43
CMR24h	CMR24h_2	46184086	6927612900	91.02	91.02	42.6
CMR24h	CMR24h_3	39501766	5925264900	92.08	92.08	42.73
CMR48h	CMR48h_1	39128044	5869206600	91.38	91.38	42.43
CMR48h	CMR48h_2	39425328	5913799200	91.83	91.83	42.78
CMR48h	CMR48h_3	36517750	5477662500	92.15	92.15	42.35
CMR72h	CMR72h_1	39283994	5892599100	92.08	92.08	42.18
CMR72h	CMR72h_2	36589280	5488392000	92.45	92.45	42.3
CMR72h	CMR72h_3	39525198	5928779700	92.48	92.48	42.28
CMR7d	CMR7d_1	46147402	6922110300	89.96	89.96	42.64
CMR7d	CMR7d_2	45794860	6869229000	91.98	91.98	42.53
CMR7d	CMR7d_3	44678122	6701718300	91.44	91.44	42.88
CMS24h	CMS24h_1	44033894	6605084100	92.35	92.35	42.66
CMS24h	CMS24h_2	41351904	6202785600	91.77	91.77	42.57
CMS24h	CMS24h_3	43703584	6555537600	91.7	91.7	42.48
CMS48h	CMS48h_1	38746642	5811996300	91.97	91.97	42.3
CMS48h	CMS48h_2	45674546	6851181900	92.6	92.6	42.42
CMS48h	CMS48h_3	41309214	6196382100	91.05	91.05	42.59
CMS72h	CMS72h_1	41315216	6197282400	91.22	91.22	42.46
CMS72h	CMS72h_2	44331504	6649725600	91.55	91.55	42.53
CMS72h	CMS72h_3	41128180	6169227000	91.14	91.14	42.62
CMS7d	CMS7d_1	43190002	6478500300	91.09	91.09	42.53
CMS7d	CMS7d_2	49819460	7472919000	91.9	91.9	42.62
CMS7d	CMS7d_3	39834514	5975177100	91.89	91.89	42.6
MR24h	MR24h_1	72720860	10908129000	91.81	91.81	42.25
MR24h	MR24h_2	70614866	10592229900	92.2	92.2	42.15
MR24h	MR24h_3	63304342	9495651300	92.09	92.09	42.29
MR48h	MR48h_1	67073916	10061087400	92.17	92.17	42.09
MR48h	MR48h_2	62958546	9443781900	92.34	92.34	42.17
MR48h	MR48h_3	69559198	10433879700	91.93	91.93	42.53
MR72h	MR72h_1	72721012	10908151800	92.16	92.16	43.13
MR72h	MR72h_2	68367518	10255127700	92.42	92.42	42.66
MR72h	MR72h_3	74324760	11148714000	92.33	92.33	42.62
MR7d	MR7d_1	69702436	10455365400	92.03	92.03	42.28
MR7d	MR7d_2	71614038	10742105700	91.82	91.82	42.43
MR7d	MR7d_3	67433786	10115067900	91.43	91.43	42.54
MS24h	MS24h_1	72196236	10829435400	92.09	92.09	43.05
MS24h	MS24h_2	72383598	10857539700	92.1	92.1	42.83
MS24h	MS24h_3	60802230	9120334500	92.36	92.36	42.69
MS48h	MS48h_1	61283096	9192464400	92.28	92.28	42.53
MS48h	MS48h_2	62154986	9323247900	92.33	92.33	42.72
MS48h	MS48h_3	58731280	8809692000	91.75	91.75	42.78
MS72h	MS72h_1	60306398	9045959700	92.34	92.34	42.48
MS72h	MS72h_2	64086294	9612944100	92.41	92.41	42.68
MS72h	MS72h_3	64038900	9605835000	92.27	92.27	42.46
MS7d	MS7d_1	65210356	9781553400	92.2	92.2	42.2
MS7d	MS7d_2	67480256	10122038400	92.35	92.35	42.19
MS7d	MS7d_3	71461144	10719171600	92.49	92.49	42.27

## Sheet: Comparison result statistics
legends	Description
Group Name	Group Name
Sample	Sample Name
Total reads	Count of the number of sequences that have been filtered after sequencing (i.e. Clean reads).
Total mapped	The number of Clean reads that can be localized to the genome.
Map Events	Compare the total number of occurrences
Mapped to Gene	The total number of Reads Mapped to Gene regions, as a percentage, is Mapped to Gene/Map Events
Mapped to InterGene	The total number of Reads Mapped to InterGene, as a percentage, is Mapped to InterGene / Map Events
Mapped to exon	The total number of Reads Mapped to exon, as a percentage, is Mapped to exon / Mapped to Gene
Group Name	Sample	Total reads	Total mapped	Map Events	Mapped to Gene	Mapped to InterGene	Mapped to exon
MR24h	MR24h_1	72720860	61163729 (84.11%)	27454087	22518960 (82.02%)	4935127 (17.98%)	21654423 (96.16%)
MR24h	MR24h_2	70614866	60894534 (86.23%)	27153571	22248449 (81.94%)	4905122 (18.06%)	21405050 (96.21%)
MR24h	MR24h_3	63304342	54375349 (85.90%)	24464108	20050624 (81.96%)	4413484 (18.04%)	19288248 (96.20%)
MR48h	MR48h_1	67073916	57408141 (85.59%)	25829490	21228133 (82.19%)	4601357 (17.81%)	20379508 (96.00%)
MR48h	MR48h_2	62958546	52853317 (83.95%)	23832688	19470723 (81.70%)	4361965 (18.30%)	18730652 (96.20%)
MR48h	MR48h_3	69559198	58953731 (84.75%)	26209308	21818727 (83.25%)	4390581 (16.75%)	21099863 (96.71%)
MR72h	MR72h_1	72721012	52722598 (72.50%)	23704354	19492718 (82.23%)	4211636 (17.77%)	18762198 (96.25%)
MR72h	MR72h_2	68367518	56799909 (83.08%)	25295790	20907022 (82.65%)	4388768 (17.35%)	20152574 (96.39%)
MR72h	MR72h_3	74324760	57196190 (76.95%)	26099590	21391482 (81.96%)	4708108 (18.04%)	20529174 (95.97%)
MR7d	MR7d_1	69702436	58839933 (84.42%)	25996354	21633266 (83.22%)	4363088 (16.78%)	20912198 (96.67%)
MR7d	MR7d_2	71614038	58905007 (82.25%)	26248000	21836488 (83.19%)	4411512 (16.81%)	21094187 (96.60%)
MR7d	MR7d_3	67433786	55981216 (83.02%)	24776913	20755867 (83.77%)	4021046 (16.23%)	20092295 (96.80%)
MS24h	MS24h_1	72196236	54141028 (74.99%)	24424734	20093890 (82.27%)	4330844 (17.73%)	19316000 (96.13%)
MS24h	MS24h_2	72383598	56661289 (78.28%)	25614012	21158354 (82.60%)	4455658 (17.40%)	20350310 (96.18%)
MS24h	MS24h_3	60802230	48928826 (80.47%)	22162392	18141167 (81.86%)	4021225 (18.14%)	17414992 (96.00%)
MS48h	MS48h_1	61283096	52037409 (84.91%)	23297124	19418600 (83.35%)	3878524 (16.65%)	18744241 (96.53%)
MS48h	MS48h_2	62154986	54511548 (87.70%)	24160383	20379496 (84.35%)	3780887 (15.65%)	19752290 (96.92%)
MS48h	MS48h_3	58731280	48943157 (83.33%)	21872020	18220382 (83.30%)	3651638 (16.70%)	17616776 (96.69%)
MS72h	MS72h_1	60306398	50128573 (83.12%)	23129633	19069126 (82.44%)	4060507 (17.56%)	18350792 (96.23%)
MS72h	MS72h_2	64086294	53694895 (83.79%)	24607958	20343249 (82.67%)	4264709 (17.33%)	19622641 (96.46%)
MS72h	MS72h_3	64038900	53623023 (83.74%)	24617927	20302243 (82.47%)	4315684 (17.53%)	19568648 (96.39%)
MS7d	MS7d_1	65210356	55463318 (85.05%)	25603849	21139560 (82.56%)	4464289 (17.44%)	20401372 (96.51%)
MS7d	MS7d_2	67480256	57267323 (84.87%)	26253459	21565838 (82.14%)	4687621 (17.86%)	20774219 (96.33%)
MS7d	MS7d_3	71461144	60732260 (84.99%)	27763253	22938571 (82.62%)	4824682 (17.38%)	22126931 (96.46%)
CMR24h	CMR24h_1	38587056	34409143 (89.17%)	15134906	12704774 (83.94%)	2430132 (16.06%)	12314561 (96.93%)
CMR24h	CMR24h_2	46184086	40591010 (87.89%)	17664409	14829802 (83.95%)	2834607 (16.05%)	14387521 (97.02%)
CMR24h	CMR24h_3	39501766	34408442 (87.11%)	15072317	12670802 (84.07%)	2401515 (15.93%)	12294733 (97.03%)
CMR48h	CMR48h_1	39128044	34508856 (88.19%)	15171712	12717986 (83.83%)	2453726 (16.17%)	12332208 (96.97%)
CMR48h	CMR48h_2	39425328	35085578 (88.99%)	15237788	12910669 (84.73%)	2327119 (15.27%)	12555125 (97.25%)
CMR48h	CMR48h_3	36517750	32588867 (89.24%)	14357092	12076265 (84.11%)	2280827 (15.89%)	11708160 (96.95%)
CMR72h	CMR72h_1	39283994	34931099 (88.92%)	15664611	13021045 (83.12%)	2643566 (16.88%)	12574345 (96.57%)
CMR72h	CMR72h_2	36589280	32192444 (87.98%)	14488671	12142705 (83.81%)	2345966 (16.19%)	11757004 (96.82%)
CMR72h	CMR72h_3	39525198	35168926 (88.98%)	15740432	13083684 (83.12%)	2656748 (16.88%)	12648102 (96.67%)
CMR7d	CMR7d_1	46147402	40732270 (88.27%)	17257135	14416011 (83.54%)	2841124 (16.46%)	14002267 (97.13%)
CMR7d	CMR7d_2	45794860	40576047 (88.60%)	17851726	14961495 (83.81%)	2890231 (16.19%)	14530287 (97.12%)
CMR7d	CMR7d_3	44678122	38293347 (85.71%)	16658076	13885011 (83.35%)	2773065 (16.65%)	13477810 (97.07%)
CMS24h	CMS24h_1	44033894	36526464 (82.95%)	16326156	13481992 (82.58%)	2844164 (17.42%)	13051148 (96.80%)
CMS24h	CMS24h_2	41351904	35824989 (86.63%)	15792745	13178044 (83.44%)	2614701 (16.56%)	12783684 (97.01%)
CMS24h	CMS24h_3	43703584	37591402 (86.01%)	16681725	13798389 (82.72%)	2883336 (17.28%)	13360861 (96.83%)
CMS48h	CMS48h_1	38746642	34645061 (89.41%)	15455710	12966623 (83.90%)	2489087 (16.10%)	12565922 (96.91%)
CMS48h	CMS48h_2	45674546	41258684 (90.33%)	18271632	15482560 (84.74%)	2789072 (15.26%)	15043156 (97.16%)
CMS48h	CMS48h_3	41309214	37047375 (89.68%)	16076484	13575494 (84.44%)	2500990 (15.56%)	13188012 (97.15%)
CMS72h	CMS72h_1	41315216	36519231 (88.39%)	16363166	13581649 (83.00%)	2781517 (17.00%)	13149915 (96.82%)
CMS72h	CMS72h_2	44331504	38623892 (87.13%)	17244819	14236970 (82.56%)	3007849 (17.44%)	13777496 (96.77%)
CMS72h	CMS72h_3	41128180	35837187 (87.14%)	15961233	13208820 (82.76%)	2752413 (17.24%)	12794132 (96.86%)
CMS7d	CMS7d_1	43190002	38089243 (88.19%)	16839018	14057676 (83.48%)	2781342 (16.52%)	13642534 (97.05%)
CMS7d	CMS7d_2	49819460	43892000 (88.10%)	19410258	16225428 (83.59%)	3184830 (16.41%)	15736756 (96.99%)
CMS7d	CMS7d_3	39834514	34397139 (86.35%)	15360356	12805733 (83.37%)	2554623 (16.63%)	12413492 (96.94%)
