# Supplementary material for: Transcriptome Analysis of Fusarium Root-Rot-Resistant and -Susceptible Alfalfa (Medicago sativa L.) Plants during Plant–Pathogen Interactions
Source: Genes (Basel). 2022 Apr 28;13(5):788. doi: 10.3390/genes13050788 (PMC9140628; doi:10.3390/genes13050788)
Supplement: Supplementary file 1 [file genes-13-00788-s001.zip › Table S3.xlsx]

## Sheet: DEGs overlapped at four times 
mark	Description
+	The gene expression in resistant lines was higher than that in susceptible lines
-	The gene expression in susceptible lines was higher than that in resistant lines
	The gene expression levels of resistant lines were higher than susceptible lines at four time points
	The gene expression levels of susceptible lines were higher than resistant lines at four time points
Gene ID	24h	48h	72h	7d
MS.gene45670	+	+	+	-
MS.gene004833	+	+	+	-
MS.gene070073	-	-	-	+
MS.gene065110	+	+	+	-
MS.gene84373	+	+	+	-
MS.gene45737	-	-	-	+
MS.gene96007	+	+	+	+
MS.gene74887	+	+	+	-
MS.gene20037	+	+	+	-
MS.gene070097	+	+	+	-
MS.gene09548	+	+	+	-
MS.gene03596	+	+	+	+
MS.gene001557	+	+	+	+
MS.gene92996	+	+	+	-
MS.gene26648	-	-	-	+
MS.gene48643	+	+	+	-
MS.gene041417	+	+	+	-
MS.gene52972	+	+	+	-
MS.gene09948	+	+	+	-
MS.gene046251	+	+	+	+
MS.gene003269	+	+	+	-
MS.gene45675	+	+	+	-
MS.gene70383	+	+	+	-
MS.gene39263	+	+	+	-
MS.gene018742	+	+	+	+
MS.gene05687	+	+	+	-
MS.gene45686	-	-	-	+
MS.gene52332	-	-	-	+
MS.gene24175	+	+	+	-
MS.gene33970	+	+	+	-
MS.gene72574	+	+	+	-
MS.gene85621	+	+	+	-
MS.gene49263	+	+	+	-
MS.gene24508	+	+	+	-
MS.gene024774	+	+	+	-
MS.gene041418	+	+	+	-
MS.gene049829	+	+	+	-
MS.gene029270	+	+	+	-
MS.gene031915	+	+	+	-
MS.gene61126	+	+	+	-
MS.gene015567	+	+	+	-
MS.gene049128	+	+	+	-
MS.gene85324	+	+	+	-
MS.gene25860	+	+	+	+
MS.gene34851	-	-	-	+
MS.gene022862	+	+	+	-
MS.gene032440	+	+	+	-
MS.gene012473	+	+	+	-
MS.gene045626	+	+	+	+
MS.gene031715	+	+	+	-
MS.gene38416	-	+	+	+
MS.gene056494	+	+	+	+
MS.gene030280	+	+	+	-
MS.gene73234	-	-	-	+
MS.gene061619	+	+	+	+
MS.gene05052	-	-	-	-
MS.gene033983	+	+	+	+
MS.gene035497	+	+	+	-
MS.gene029804	-	-	-	+
MS.gene031719	+	+	+	-
MS.gene39260	+	+	+	-
MS.gene029302	+	+	+	-
MS.gene049376	+	+	+	-
MS.gene68372	+	+	+	-
MS.gene004694	+	+	+	-
MS.gene00875	+	+	-	-
MS.gene45674	+	+	+	-
MS.gene05627	+	+	+	-
MS.gene97334	+	+	+	-
MS.gene035469	+	+	+	-
MS.gene51198	-	-	-	-
MS.gene45677	+	+	+	-
MS.gene53331	+	+	+	-
MS.gene049385	+	+	+	-
MS.gene010239	+	+	+	+
MS.gene81789	+	+	+	-
MS.gene49099	+	+	+	+
MS.gene001121	+	+	+	-
MS.gene03606	+	+	+	+
MS.gene074335	-	-	-	+
MS.gene002895	-	-	-	-
MS.gene46254	+	+	+	-
MS.gene049111	+	+	+	+
MS.gene74275	+	+	+	-
MS.gene38811	+	+	+	-
MS.gene84340	+	+	+	-
MS.gene86915	+	+	+	-
MS.gene22330	+	+	+	-
MS.gene32759	+	+	+	+
MS.gene63504	+	+	+	+
MS.gene061628	+	+	+	-
MS.gene31813	-	-	-	-
MS.gene87580	+	+	+	-
MS.gene24991	+	+	+	+
MS.gene52239	-	-	-	+
MS.gene36392	-	-	-	+
MS.gene011259	+	+	+	+
MS.gene072669	+	+	+	+
MS.gene88369	+	+	+	-
MS.gene25819	+	+	+	-
MS.gene90102	+	+	+	-
MS.gene04576	+	+	+	-
MS.gene036769	+	+	+	-
MS.gene032003	+	+	+	-
MS.gene56947	+	+	+	+
MS.gene55938	-	-	-	-
MS.gene052795	-	-	-	-
MS.gene74606	-	-	-	+
MS.gene003787	+	+	+	+
MS.gene003957	-	-	-	-
MS.gene069696	-	-	-	-
MS.gene015460	+	+	+	+
MS.gene76094	+	+	+	+
MS.gene46916	+	+	+	-
MS.gene011873	+	+	+	-
MS.gene049090	+	+	+	-
MS.gene062756	+	+	+	-
MS.gene89905	+	+	+	+
MS.gene71844	-	-	-	-
MS.gene016000	+	+	-	+
MS.gene54698	+	+	+	+
MS.gene91393	+	+	+	-
MS.gene04369	-	-	-	+
MS.gene069186	-	-	-	+
MS.gene38214	+	+	+	-
MS.gene24981	+	+	+	-
MS.gene93004	+	+	+	-
MS.gene043907	-	-	-	+
MS.gene49338	+	+	+	+
MS.gene39887	+	+	+	-
MS.gene42804	+	+	+	-
MS.gene036232	+	+	+	-
MS.gene068297	-	+	+	+
MS.gene056787	+	+	+	-
MS.gene75668	+	+	+	+
MS.gene025777	-	-	-	+
MS.gene033936	+	+	+	-
MS.gene045160	+	+	+	-
MS.gene012471	+	+	+	-
MS.gene011870	+	+	+	-
MS.gene005520	+	+	+	-
MS.gene012389	+	+	+	+
MS.gene24423	+	+	+	-
MS.gene003159	-	-	-	-
MS.gene41187	-	-	-	-
MS.gene049243	+	+	+	+
MS.gene067791	+	+	+	+
MS.gene014015	+	+	+	+
MS.gene56020	+	+	+	-
MS.gene00979	-	-	-	+
MS.gene95726	+	+	+	-
MS.gene67019	+	+	+	-
MS.gene05626	+	+	+	-
MS.gene30678	+	+	-	+
MS.gene27003	+	+	+	+
MS.gene021346	+	+	+	+
MS.gene45521	+	+	+	+
MS.gene049663	-	-	-	-
MS.gene006856	-	-	-	+
MS.gene03952	+	+	+	-
MS.gene041934	-	-	-	-
MS.gene059668	+	+	+	+
MS.gene75555	+	+	+	-
MS.gene38794	+	+	+	+
MS.gene09632	+	+	+	+
MS.gene020114	-	-	-	-
MS.gene052570	+	+	+	-
MS.gene20536	+	+	+	+
MS.gene07038	+	+	+	-
MS.gene86721	+	+	+	+
MS.gene30161	+	+	+	-
MS.gene013489	+	+	+	+
MS.gene83519	-	-	-	-
MS.gene70998	+	+	+	+
MS.gene39335	+	+	+	-
MS.gene96225	+	+	+	+
MS.gene61258	+	+	+	-
MS.gene040567	-	-	-	-
MS.gene47480	+	+	+	-
MS.gene020667	+	+	+	+
MS.gene010877	+	+	-	+
MS.gene005919	+	+	+	-
MS.gene98156	+	+	+	+
MS.gene069038	+	+	+	+
MS.gene036600	-	-	-	+
MS.gene53436	+	+	+	+
MS.gene63840	+	+	+	+
MS.gene017961	-	-	-	-
MS.gene015351	-	-	-	+
MS.gene057494	+	+	+	+
MS.gene41384	+	+	+	-
MS.gene56964	+	+	+	+
MS.gene83065	+	+	+	-
MS.gene031933	+	+	+	+
MS.gene048692	-	-	-	-
MS.gene27294	-	-	-	-
MS.gene067679	+	+	+	-
MS.gene028242	-	+	+	+
MS.gene78542	+	+	+	-
MS.gene56599	+	+	+	+
MS.gene015019	+	+	+	+
MS.gene93001	+	+	+	-
MS.gene28109	+	+	+	-
MS.gene91816	+	+	-	-
MS.gene24075	-	-	-	-
MS.gene003696	-	-	-	-
MS.gene81928	+	+	+	-
MS.gene24445	+	+	+	+
MS.gene60854	+	+	+	-
MS.gene019606	+	+	+	+
MS.gene074154	+	+	+	+
MS.gene049179	+	+	+	+
MS.gene56910	+	+	+	-
MS.gene013623	+	+	+	-
MS.gene71436	-	-	-	-
MS.gene30945	-	+	+	+
MS.gene96342	-	+	+	+
MS.gene042620	-	-	-	-
MS.gene28843	-	-	-	-
MS.gene79228	+	+	+	+
MS.gene006698	+	+	+	-
MS.gene049089	+	+	+	-
MS.gene63530	+	+	+	+
MS.gene017142	+	+	+	-
MS.gene009118	+	+	+	+
MS.gene71200	-	-	-	-
MS.gene067623	+	+	+	+
MS.gene069909	-	+	+	+
MS.gene70064	+	+	+	-
MS.gene03724	+	+	+	-
MS.gene84316	+	+	+	+
MS.gene019737	+	+	-	+
MS.gene71670	-	-	-	-
MS.gene97300	-	-	-	+
MS.gene82277	+	+	+	+
MS.gene045001	-	-	-	-
MS.gene04727	-	-	-	-
MS.gene67602	-	-	-	-
MS.gene74888	+	+	+	-
MS.gene39903	-	-	-	-
MS.gene42797	+	+	+	+
MS.gene036939	-	-	-	-
MS.gene70870	-	-	-	+
MS.gene028189	+	+	+	-
MS.gene028507	+	+	+	-
MS.gene033985	+	+	+	+
MS.gene044781	-	-	-	-
MS.gene02941	+	+	+	-
MS.gene82245	-	-	-	-
MS.gene91432	+	+	+	-
MS.gene023860	+	+	+	+
MS.gene31525	+	+	+	-
MS.gene034761	-	-	-	-
MS.gene002611	+	+	+	+
MS.gene67039	+	+	+	+
MS.gene92007	+	+	+	-
MS.gene015308	-	-	-	-
MS.gene86122	+	+	+	+
MS.gene029473	+	+	+	-
MS.gene90664	+	+	+	-
MS.gene022147	+	+	+	+
MS.gene24456	+	+	+	-
MS.gene21355	+	+	+	+
MS.gene045681	+	+	+	+
MS.gene40685	+	+	+	+
MS.gene004055	+	+	+	+
MS.gene58342	+	+	+	-
MS.gene059967	-	+	+	+
MS.gene004399	+	+	+	+
MS.gene24562	-	-	-	-
MS.gene042634	+	+	+	+
MS.gene39945	-	+	+	+
MS.gene02203	-	-	-	-
MS.gene045677	+	+	+	+
MS.gene84193	-	-	-	-
MS.gene049849	+	+	+	+
MS.gene064514	-	+	+	+
MS.gene46272	-	-	-	-
MS.gene029614	-	+	+	+
MS.gene92022	+	+	+	+
MS.gene042966	+	+	+	+
MS.gene037968	+	+	+	+
MS.gene068281	+	+	+	-
MS.gene34176	+	+	+	+
MS.gene38463	+	+	+	-
MS.gene04492	+	+	+	+
MS.gene005522	+	+	+	-
MS.gene00876	+	+	-	+
MS.gene069465	+	+	+	+
MS.gene40202	-	+	+	+
MS.gene56868	+	+	+	+
MS.gene29809	+	+	+	-
MS.gene71507	+	+	+	+
MS.gene036834	+	+	+	-
MS.gene018021	-	-	-	-
MS.gene36729	-	-	-	-
MS.gene048221	-	-	-	-
MS.gene84988	+	+	+	-
MS.gene003499	+	+	-	+
MS.gene021131	+	+	+	+
MS.gene005440	+	+	+	-
MS.gene051850	+	+	+	+
MS.gene030877	-	+	+	+
MS.gene70389	-	+	+	+
MS.gene015171	+	+	+	+
MS.gene006587	+	+	+	-
MS.gene31851	-	-	-	-
MS.gene29105	+	+	+	+
MS.gene031863	+	+	+	-
MS.gene044146	-	-	-	-
MS.gene040601	+	+	+	+
MS.gene029880	+	+	+	+
MS.gene00231	+	+	+	-
MS.gene33595	+	+	+	-
MS.gene071284	-	+	+	+
MS.gene62236	-	-	-	-
MS.gene48507	+	+	+	+
MS.gene99664	+	+	+	+
MS.gene63506	+	+	+	-
MS.gene052114	-	+	+	+
MS.gene48492	+	+	+	+
MS.gene33384	+	+	+	+
MS.gene92493	-	-	-	+
MS.gene32901	+	+	+	+
MS.gene051660	-	-	-	-
MS.gene24879	-	-	-	-
MS.gene038467	-	-	-	-
MS.gene79487	-	+	+	+
MS.gene061514	+	+	+	+
MS.gene047683	+	+	+	+
MS.gene85465	-	-	-	-
MS.gene65836	+	+	+	+
MS.gene065335	-	+	+	+
MS.gene052037	-	+	+	+
MS.gene032842	-	+	+	+
MS.gene42349	-	+	+	+
MS.gene58839	-	+	+	+
MS.gene84302	+	+	+	+
MS.gene015253	-	-	-	-
MS.gene023230	+	+	+	+
MS.gene047655	-	-	-	-
MS.gene97741	-	-	-	-
MS.gene023641	-	+	+	+
MS.gene014622	-	-	-	-
MS.gene026240	-	-	-	-
MS.gene90953	+	+	+	+
MS.gene57725	+	+	+	+
MS.gene24619	+	+	+	+
MS.gene23956	+	+	+	-
MS.gene21357	+	+	+	+
MS.gene022053	-	+	+	+
MS.gene38035	+	+	+	+
MS.gene50745	-	+	+	+
MS.gene23823	+	+	+	-
MS.gene07906	+	+	+	+
MS.gene65202	+	+	+	-
MS.gene82170	-	-	-	-
MS.gene88943	+	+	+	-
MS.gene29714	-	+	+	+
MS.gene91664	+	+	+	+
MS.gene064078	+	+	+	+
MS.gene049857	+	+	+	+
MS.gene73126	+	+	+	+
MS.gene063224	+	+	+	+
MS.gene04499	-	-	-	-
MS.gene007421	-	-	-	-
MS.gene071319	+	+	+	-
MS.gene067635	-	+	+	+
MS.gene015151	+	+	+	-
MS.gene020124	-	-	-	-
MS.gene08871	+	+	+	+
MS.gene005027	-	-	-	-
MS.gene013201	+	+	+	+
MS.gene042381	+	+	+	+
MS.gene97840	+	+	+	-
MS.gene91443	-	+	+	+
MS.gene008679	+	+	+	-
MS.gene042704	-	-	-	-
MS.gene44926	+	+	+	+
MS.gene003501	+	+	+	+
MS.gene64777	+	+	+	-
MS.gene97112	-	+	+	+
MS.gene95877	-	+	+	+
MS.gene28550	-	+	+	+
MS.gene78385	+	+	+	+
MS.gene053488	+	+	+	-
MS.gene023662	+	-	-	-
MS.gene99407	+	+	+	+
MS.gene40526	-	-	-	-
MS.gene43886	+	+	+	+
MS.gene21844	-	-	-	-
MS.gene27325	-	-	-	-
MS.gene051081	+	+	+	-
MS.gene27342	+	+	+	+
MS.gene48989	+	+	+	-
MS.gene08211	-	+	+	+
MS.gene052404	+	+	+	+
MS.gene56903	+	+	+	+
MS.gene036832	+	+	+	+
MS.gene034017	-	+	+	+
MS.gene47390	+	+	+	-
MS.gene59047	-	-	-	-
MS.gene09122	+	+	+	+
MS.gene069237	-	+	+	+
MS.gene060187	-	-	-	-
MS.gene56000	-	-	-	-
MS.gene39686	-	+	+	+
MS.gene59437	-	-	-	-
MS.gene62271	+	+	+	+
MS.gene037854	-	-	-	-
MS.gene22405	-	-	-	-
MS.gene027804	-	-	-	-
MS.gene033146	+	+	+	+
MS.gene74958	+	+	+	+
MS.gene033470	-	-	-	-
MS.gene20375	+	+	+	+
MS.gene009662	-	-	-	-
MS.gene96135	+	+	+	+
MS.gene63663	+	+	+	+
MS.gene057454	-	+	+	+
MS.gene63321	-	-	-	-
MS.gene015470	+	+	+	+
MS.gene47986	+	+	+	+
MS.gene063024	+	+	+	+
MS.gene072152	-	-	-	+
MS.gene87797	+	+	+	+
MS.gene012904	+	+	+	+
MS.gene042373	+	+	+	+
MS.gene33796	-	+	+	+
MS.gene072433	+	+	+	+
MS.gene009450	-	-	-	-
MS.gene38236	-	-	-	-
MS.gene002697	+	+	+	+
MS.gene85722	+	+	+	+
MS.gene019544	+	+	+	+
MS.gene067474	-	-	-	-
MS.gene067440	+	+	+	-
MS.gene007632	-	+	+	+
MS.gene43277	+	+	+	+
MS.gene56146	-	+	+	+
MS.gene36303	+	+	+	+
MS.gene05031	-	-	-	-
MS.gene29297	-	-	-	-
MS.gene049180	+	+	+	+
MS.gene82577	+	+	+	+
MS.gene56486	-	-	-	-
MS.gene23506	+	+	+	+
MS.gene048091	+	+	+	-
MS.gene052769	+	+	+	+
MS.gene015298	-	-	-	-
MS.gene49477	-	+	+	+
MS.gene057718	-	-	-	-
MS.gene028052	-	-	-	-
MS.gene08843	-	-	-	-
MS.gene49575	-	+	+	+
MS.gene035282	-	+	+	+
MS.gene047922	+	+	-	+
MS.gene56985	+	+	+	-
MS.gene22216	-	-	-	-
MS.gene035418	-	+	+	+
MS.gene30022	+	+	+	+
MS.gene023145	-	+	+	+
MS.gene23123	+	+	+	+
MS.gene89259	-	-	-	-
MS.gene32242	+	+	+	+
MS.gene062651	-	-	-	-
MS.gene013986	-	+	+	+
MS.gene037709	+	+	+	+
MS.gene60781	-	-	-	-
MS.gene03615	+	+	+	+
MS.gene42084	-	-	-	-
MS.gene66887	-	-	-	-
MS.gene053341	-	-	-	-
MS.gene25051	-	-	-	-
MS.gene013486	+	+	+	+
MS.gene76011	-	+	+	+
MS.gene71133	-	-	-	-
MS.gene85977	-	-	-	-
MS.gene025042	+	+	+	+
MS.gene059969	+	+	+	+
MS.gene010287	-	-	-	-
MS.gene068968	-	-	-	-
MS.gene038600	-	+	+	+
MS.gene29964	-	+	+	+
MS.gene044721	-	+	+	+
MS.gene84803	-	+	+	+
MS.gene42556	-	+	+	+
MS.gene20683	+	+	+	+
MS.gene039072	+	+	+	+
MS.gene022129	+	+	+	+
MS.gene23488	-	-	-	-
MS.gene59522	+	+	+	+
MS.gene23609	-	-	-	-
MS.gene57682	+	+	+	+
MS.gene040178	-	-	-	-
MS.gene061465	-	-	-	-
MS.gene28012	+	+	+	+
MS.gene21338	-	+	+	+
MS.gene040387	-	-	-	+
MS.gene35699	-	-	-	-
MS.gene62663	+	+	+	+
MS.gene035278	+	+	+	+
MS.gene74111	-	-	-	-
MS.gene36491	-	+	+	+
MS.gene002281	+	-	-	-
MS.gene59289	+	+	+	+
MS.gene001874	+	+	+	+
MS.gene97659	+	+	+	+
MS.gene027118	+	+	+	+
MS.gene32932	+	+	+	+
MS.gene027213	-	+	+	+
MS.gene071922	-	-	-	-
MS.gene035218	-	+	+	+
MS.gene044049	-	+	+	+
MS.gene049224	+	+	+	+
MS.gene051521	+	+	+	+
MS.gene56379	+	+	+	+
MS.gene25045	+	-	-	-
MS.gene037230	+	+	+	+
MS.gene68613	+	+	+	+
MS.gene43272	-	-	-	-
MS.gene50566	+	+	+	+
MS.gene42411	-	-	-	-
MS.gene36328	-	+	+	+
MS.gene57050	+	+	+	-
MS.gene76012	-	+	+	+
MS.gene46286	-	-	-	-
MS.gene89266	+	+	+	+
MS.gene073679	+	+	+	+
MS.gene68521	+	+	+	+
MS.gene054723	-	+	+	+
MS.gene98140	+	+	+	+
MS.gene68092	-	-	-	-
MS.gene036948	-	-	-	-
MS.gene049951	-	-	+	-
MS.gene64912	-	-	-	-
MS.gene65557	+	+	+	+
MS.gene70511	+	-	-	-
MS.gene49744	+	+	+	+
MS.gene019789	+	+	+	+
MS.gene007555	-	+	+	+
MS.gene073290	+	+	+	+
MS.gene26240	-	-	-	-
MS.gene47699	-	+	+	+
MS.gene028915	+	+	+	-
MS.gene027454	+	+	+	+
MS.gene069502	-	+	+	+
MS.gene65413	+	+	+	+
MS.gene51740	+	+	+	+
MS.gene84222	+	+	+	+
MS.gene057737	-	-	-	-
MS.gene70907	-	+	+	+
MS.gene058279	-	-	-	-
MS.gene69267	-	+	+	+
MS.gene014353	-	+	+	+
MS.gene06527	+	-	-	-
MS.gene65141	-	+	+	+
MS.gene41329	+	+	+	+
MS.gene043956	-	+	+	+
MS.gene23317	+	+	+	+
MS.gene84989	+	+	+	+
MS.gene030398	-	+	+	+
MS.gene047402	-	-	-	-
MS.gene052436	-	+	+	+
MS.gene95954	-	+	+	+
MS.gene053549	-	+	+	+
MS.gene98144	+	+	+	+
MS.gene045049	+	+	+	+
MS.gene013881	-	+	+	+
MS.gene021170	-	-	-	-
MS.gene51165	-	+	+	+
MS.gene65462	+	+	+	+
MS.gene023220	-	+	+	+
MS.gene24191	+	+	+	+
MS.gene015782	+	+	+	-
MS.gene052801	-	+	+	+
MS.gene014748	+	-	-	-
MS.gene41710	-	+	+	+
MS.gene05234	-	-	+	-
MS.gene015446	+	+	+	+
MS.gene036800	+	+	+	+
MS.gene062780	-	-	-	-
MS.gene029046	+	+	+	+
MS.gene31523	-	+	+	+
MS.gene074333	+	+	+	+
MS.gene007556	-	+	+	+
MS.gene89051	-	+	+	+
MS.gene36906	-	-	-	-
MS.gene39107	+	+	-	+
MS.gene007362	-	-	-	-
MS.gene014217	+	+	+	+
MS.gene68059	-	-	-	-
MS.gene068093	-	+	+	+
MS.gene001276	-	-	-	-
MS.gene78081	-	+	+	+
MS.gene055719	-	-	-	-
MS.gene071046	-	-	-	-
MS.gene27064	-	-	-	-
MS.gene042024	+	+	+	+
MS.gene93152	-	-	-	-
MS.gene59199	-	+	+	+
MS.gene72532	-	-	-	-
MS.gene51890	-	+	+	+
MS.gene23327	+	+	+	+
MS.gene063617	-	-	-	-
MS.gene82713	-	-	-	-
MS.gene67212	-	+	+	+
MS.gene031617	+	+	+	-
MS.gene36411	-	+	+	+
MS.gene71612	+	-	-	-
MS.gene046147	+	+	+	+
MS.gene57348	+	+	+	+
MS.gene068027	+	+	+	+
MS.gene31499	+	+	+	-
MS.gene68735	+	+	+	+
MS.gene20428	-	-	-	-
MS.gene031067	-	+	+	+
MS.gene029948	-	+	+	+
MS.gene74788	+	+	+	+
MS.gene025785	-	-	-	-
MS.gene018385	+	+	+	-
MS.gene99705	-	+	+	+
MS.gene36642	+	+	+	+
MS.gene018307	-	+	+	+
MS.gene97610	-	-	-	-
MS.gene28895	+	+	+	+
MS.gene88663	-	+	+	+
MS.gene002831	-	+	+	+
MS.gene88840	-	-	-	-
MS.gene47028	+	+	+	+
MS.gene61100	+	+	+	+
MS.gene062514	-	-	-	+
MS.gene072262	+	+	+	+
MS.gene88040	-	+	+	+
MS.gene012681	-	+	+	+
MS.gene063514	+	+	+	+
MS.gene49754	+	+	+	+
MS.gene99162	+	+	+	+
MS.gene36325	-	+	+	+
MS.gene046814	+	+	+	+
MS.gene052746	+	+	+	+
MS.gene62989	-	+	+	+
MS.gene014367	+	+	+	+
MS.gene84032	-	+	+	+
MS.gene68620	+	+	+	+
MS.gene015029	-	+	+	+
MS.gene59663	-	-	-	-
MS.gene037685	+	+	+	+
MS.gene30015	+	+	+	+
MS.gene056851	+	+	+	+
MS.gene05030	-	-	-	-
MS.gene072680	-	+	+	-
MS.gene063649	-	-	-	-
MS.gene043596	-	-	-	-
MS.gene013177	+	+	+	+
MS.gene029382	-	-	-	-
MS.gene75713	-	+	+	+
MS.gene058470	+	+	+	-
MS.gene57388	+	+	+	+
MS.gene37037	+	+	+	+
MS.gene42691	+	+	+	+
MS.gene06063	+	+	+	+
MS.gene015430	+	+	+	+
MS.gene065180	-	-	+	-
MS.gene052799	+	+	+	+
MS.gene047609	+	-	-	-
MS.gene72892	+	+	+	+
MS.gene70858	+	+	+	+
MS.gene92140	+	+	+	+
MS.gene063988	+	+	+	+
MS.gene73644	-	-	-	-
MS.gene76190	-	-	-	-
MS.gene24247	+	+	+	+
MS.gene003952	-	+	+	+
MS.gene065633	+	+	+	+
MS.gene033460	-	-	-	-
MS.gene041439	+	+	+	+
MS.gene20997	+	+	+	+
MS.gene81977	+	+	+	+
MS.gene026732	-	-	-	-
MS.gene95616	+	+	+	+
MS.gene027868	-	+	+	+
MS.gene028445	-	+	+	+
MS.gene067828	+	+	+	+
MS.gene25749	+	-	-	-
MS.gene028113	-	-	-	-
MS.gene60467	+	+	+	+
MS.gene68451	+	+	+	+
MS.gene73136	+	+	+	+
MS.gene76545	+	+	+	+
MS.gene049291	+	+	+	+
MS.gene038254	-	+	+	+
MS.gene37412	-	+	+	+
MS.gene020113	-	-	-	-
MS.gene37917	-	+	+	+
MS.gene56895	+	+	+	+
MS.gene90693	+	+	+	+
MS.gene038009	-	+	+	+
MS.gene064026	-	+	+	+
MS.gene027869	-	+	+	+
MS.gene031986	+	-	-	-
MS.gene39784	+	+	+	+
MS.gene33139	-	+	+	-
MS.gene92139	-	+	+	+
MS.gene21116	+	+	+	+
MS.gene070600	+	-	-	-
MS.gene41266	+	-	-	-
MS.gene029109	+	+	+	+
MS.gene049565	+	+	+	+
MS.gene74739	-	-	-	-
MS.gene061547	+	+	+	+
MS.gene061479	-	+	+	+
MS.gene23006	+	+	+	+
MS.gene010672	-	-	-	-
MS.gene013886	-	+	+	+
MS.gene80102	+	+	+	+
MS.gene41351	-	-	-	-
MS.gene94570	+	+	+	+
MS.gene063859	+	+	+	+
MS.gene48505	+	+	+	+
MS.gene065700	-	+	+	+
MS.gene47350	-	+	+	+
MS.gene028981	+	+	+	-
MS.gene009611	+	+	+	+
MS.gene054119	-	-	-	-
MS.gene53495	-	+	+	+
MS.gene064417	-	-	-	-
MS.gene56439	+	-	-	-
MS.gene002922	-	-	-	-
MS.gene69608	+	-	-	-
MS.gene013449	+	+	+	+
MS.gene38091	+	+	+	+
MS.gene068074	-	+	+	+
MS.gene038013	+	+	+	+
MS.gene23707	-	+	+	+
MS.gene017050	-	+	+	+
MS.gene020700	-	-	-	-
MS.gene22809	-	-	-	-
MS.gene90699	-	+	+	+
MS.gene23177	+	+	+	+
MS.gene002209	-	+	+	+
MS.gene044494	+	+	+	+
MS.gene60515	+	+	+	+
MS.gene048926	+	+	+	+
MS.gene54809	+	+	+	+
MS.gene46212	+	+	+	+
MS.gene047337	+	+	+	+
MS.gene025436	-	-	-	-
MS.gene044094	-	+	+	+
MS.gene002166	-	+	+	+
MS.gene23358	-	+	+	+
MS.gene55818	-	+	+	+
MS.gene047030	-	+	+	+
MS.gene97322	+	+	+	+
MS.gene81197	+	+	+	+
MS.gene004400	+	+	+	+
MS.gene41021	-	-	-	-
MS.gene053185	+	+	+	+
MS.gene74552	+	+	+	+
MS.gene028191	+	+	+	+
MS.gene050751	-	-	-	-
MS.gene014016	+	+	+	+
MS.gene64996	+	+	+	+
MS.gene05044	-	-	-	-
MS.gene042835	+	+	+	+
MS.gene033648	+	+	+	+
MS.gene006826	-	+	+	+
MS.gene66928	+	+	+	+
MS.gene47700	-	+	+	+
MS.gene072227	-	+	+	+
MS.gene024219	-	-	-	-
MS.gene029323	-	+	+	+
MS.gene033778	-	+	+	+
MS.gene053998	+	+	+	+
MS.gene37692	+	+	+	+
MS.gene57137	-	+	+	+
MS.gene80542	+	+	+	+
MS.gene073344	+	+	+	+
MS.gene003208	+	+	+	+
MS.gene013589	+	+	+	+
MS.gene48986	-	-	-	-
MS.gene062485	-	-	-	-
MS.gene031456	+	+	+	+
MS.gene018773	+	+	+	+
MS.gene27229	-	-	-	-
MS.gene71216	-	-	-	-
MS.gene85459	-	-	-	-
MS.gene023103	+	+	+	+
MS.gene048715	+	+	+	+
MS.gene36973	+	+	+	+
MS.gene010167	+	+	+	+
MS.gene25208	+	+	+	+
MS.gene48009	+	+	+	+
MS.gene066155	-	-	-	-
MS.gene62183	-	-	-	-
MS.gene23320	-	+	+	+
MS.gene60775	-	+	+	+
MS.gene62263	+	+	+	+
MS.gene95984	-	+	+	+
MS.gene004811	+	+	+	+
MS.gene68610	+	+	+	+
MS.gene025815	-	+	+	+
MS.gene35026	-	-	-	-
MS.gene031900	+	+	-	+
MS.gene24458	+	+	+	+
MS.gene042813	-	-	-	+
MS.gene023122	+	+	+	+
MS.gene32832	+	+	+	+
MS.gene028281	+	+	-	-
MS.gene99541	-	+	+	+
MS.gene073769	+	+	+	+
MS.gene020115	-	-	-	-
MS.gene053565	-	+	+	+
MS.gene068695	-	-	-	-
MS.gene97236	-	+	+	+
MS.gene037516	-	-	-	-
MS.gene94199	+	+	+	+
MS.gene055391	+	-	-	-
MS.gene21160	-	-	-	-
MS.gene83522	-	+	+	+
MS.gene32824	-	+	+	+
MS.gene039174	-	+	+	+
MS.gene049209	+	+	+	+
MS.gene050916	+	+	+	+
MS.gene57915	-	-	-	-
MS.gene27640	+	+	+	+
MS.gene87705	+	+	+	+
MS.gene48485	+	+	+	+
MS.gene008075	-	-	-	-
MS.gene80291	-	-	-	+
MS.gene83730	-	-	-	+
MS.gene73750	-	-	+	-
MS.gene026607	+	+	+	+
MS.gene018115	+	+	+	+
MS.gene08623	+	+	+	+
MS.gene055761	+	+	+	+
MS.gene025036	+	+	+	+
MS.gene026248	+	+	+	+
MS.gene40246	-	-	-	-
MS.gene062249	-	-	-	-
MS.gene98907	-	-	-	+
MS.gene51007	+	+	+	+
MS.gene35025	-	+	+	+
MS.gene070289	-	+	+	+
MS.gene024980	+	+	+	+
MS.gene38495	-	-	-	-
MS.gene066719	+	+	+	+
MS.gene024573	+	+	+	+
MS.gene015025	-	+	+	+
MS.gene027115	+	+	+	+
MS.gene001207	+	+	+	+
MS.gene053596	-	+	+	+
MS.gene041346	+	+	+	+
MS.gene47841	+	+	+	+
MS.gene04662	+	+	+	+
MS.gene023242	-	+	+	+
MS.gene045377	+	-	-	-
MS.gene25119	+	+	+	+
MS.gene91818	+	+	+	+
MS.gene000900	+	+	+	+
MS.gene023480	-	+	+	+
MS.gene50284	+	+	+	+
MS.gene043355	-	+	+	-
MS.gene037075	-	+	+	+
MS.gene56939	+	+	+	+
MS.gene66409	+	+	+	+
MS.gene35266	+	+	+	+
MS.gene95788	+	+	+	+
MS.gene36085	-	-	-	-
MS.gene64610	-	+	+	+
MS.gene012459	+	+	+	+
MS.gene94714	+	+	+	+
MS.gene40128	-	+	+	+
MS.gene033478	-	-	-	-
MS.gene067451	+	+	+	+
MS.gene70410	+	+	+	+
MS.gene91204	+	-	-	-
MS.gene037586	+	+	+	+
MS.gene82432	+	+	+	+
MS.gene015043	-	+	+	+
MS.gene31994	-	-	-	-
MS.gene38925	-	+	+	+
MS.gene052802	-	+	+	+
MS.gene48488	+	+	+	+
MS.gene039231	-	-	-	-
MS.gene004925	-	-	-	-
MS.gene90202	-	+	+	+
MS.gene072690	+	+	+	+
MS.gene47923	-	+	+	+
MS.gene78572	-	-	-	-
MS.gene75703	+	+	+	+
MS.gene018678	-	+	+	+
MS.gene70062	-	-	-	-
MS.gene03062	-	-	-	-
MS.gene40444	+	-	-	-
MS.gene029333	-	+	+	+
MS.gene064354	-	+	+	+
MS.gene50700	-	-	-	+
MS.gene97445	+	+	+	+
MS.gene65046	+	+	+	+
MS.gene42698	+	-	-	-
MS.gene37259	-	-	-	-
MS.gene051206	-	+	+	+
MS.gene024702	-	-	-	-
MS.gene53865	+	+	+	-
MS.gene005525	-	+	+	-
MS.gene018302	-	+	+	+
MS.gene72659	-	+	+	+
MS.gene30746	+	+	+	+
MS.gene005125	+	+	+	+
MS.gene046341	+	+	+	+
MS.gene023524	-	+	+	+
MS.gene025034	-	-	-	-
MS.gene84694	+	+	+	+
MS.gene044101	-	+	+	+
MS.gene08332	-	+	+	+
MS.gene94700	-	+	+	+
MS.gene004102	-	-	-	-
MS.gene069771	+	+	+	+
MS.gene92795	-	-	-	-
MS.gene25090	-	+	+	+
MS.gene063809	+	+	+	+
MS.gene99436	+	+	+	+
MS.gene046213	-	-	-	-
MS.gene000645	-	-	-	-
MS.gene31537	+	+	+	-
MS.gene074093	-	+	+	+
MS.gene45343	-	-	-	-
MS.gene01180	-	+	+	+
MS.gene00160	+	+	+	+
MS.gene60352	-	-	-	-
MS.gene012818	+	+	+	+
MS.gene99639	-	+	+	+
MS.gene001381	+	-	-	-
MS.gene26793	-	-	-	-
MS.gene013427	+	+	+	+
MS.gene31363	+	+	+	-
MS.gene22373	-	-	-	-
MS.gene024212	-	-	-	-
MS.gene65833	-	-	-	-
MS.gene011711	+	-	-	-
MS.gene073082	-	-	-	-
MS.gene027755	+	-	-	-
MS.gene23089	+	+	+	+
MS.gene008409	-	+	+	+
MS.gene64785	+	+	+	-
MS.gene011415	+	+	+	+
MS.gene01419	+	-	-	-
MS.gene08201	+	-	-	-
MS.gene021177	-	-	-	-
MS.gene054576	-	-	-	-
MS.gene21834	-	-	-	-
MS.gene000621	+	+	+	+
MS.gene013993	-	+	+	+
MS.gene48299	+	+	+	+
MS.gene36137	+	+	+	+
MS.gene51015	-	-	-	-
MS.gene04198	-	-	-	-
MS.gene84531	-	-	-	-
MS.gene01768	+	-	-	-
MS.gene47806	+	+	+	+
MS.gene77762	+	+	+	+
MS.gene91132	+	+	+	+
MS.gene80648	-	-	-	-
MS.gene005784	+	+	+	+
MS.gene070894	-	-	-	-
MS.gene06198	-	-	-	-
MS.gene049256	+	+	+	+
MS.gene48495	-	+	+	+
MS.gene39833	-	-	-	-
MS.gene009945	-	+	+	+
MS.gene48251	-	+	+	+
MS.gene89884	+	+	+	+
MS.gene022230	-	-	-	-
MS.gene045395	+	+	+	+
MS.gene049207	+	+	+	+
MS.gene53603	+	+	+	+
MS.gene026582	-	-	-	-
MS.gene70143	-	-	-	-
MS.gene84547	-	-	-	-
MS.gene017032	-	-	-	-
MS.gene027731	+	-	-	-
MS.gene006824	-	+	+	+
MS.gene98660	+	+	+	+
MS.gene055713	-	-	-	-
MS.gene57807	+	-	-	-
MS.gene029498	+	+	+	-
MS.gene40106	-	+	+	+
MS.gene54997	+	+	+	+
MS.gene02038	-	-	-	-
MS.gene029543	-	-	-	-
MS.gene32826	+	+	+	+
MS.gene066962	-	-	-	-
MS.gene88148	+	+	+	+
MS.gene004138	+	-	-	-
MS.gene005973	+	+	+	+
MS.gene41146	+	-	-	-
MS.gene058090	-	+	+	+
MS.gene62214	+	+	+	+
MS.gene73321	-	+	+	+
MS.gene79441	-	+	+	+
MS.gene047938	-	-	-	-
MS.gene065334	-	+	+	+
MS.gene024743	-	+	+	+
MS.gene002891	-	+	+	-
MS.gene01404	-	-	-	-
MS.gene041537	-	+	+	+
MS.gene060597	+	+	+	+
MS.gene46919	-	+	+	+
MS.gene70384	-	+	+	+
MS.gene28869	+	+	+	+
MS.gene43207	+	-	-	-
MS.gene45048	-	-	-	-
MS.gene82471	-	-	-	-
MS.gene061900	-	-	-	-
MS.gene24450	+	+	+	+
MS.gene72323	-	-	-	-
MS.gene52797	+	-	-	-
MS.gene54198	+	+	+	+
MS.gene92542	-	-	-	-
MS.gene068282	-	+	+	+
MS.gene04998	+	+	+	+
MS.gene011162	-	-	+	-
MS.gene008016	-	-	-	-
MS.gene66306	-	-	-	-
MS.gene40027	-	+	+	+
MS.gene24827	+	+	+	+
MS.gene24072	-	-	-	-
MS.gene49732	+	+	+	+
MS.gene02942	-	-	-	-
MS.gene055132	+	-	-	-
MS.gene023146	-	-	-	+
MS.gene75466	+	+	+	+
MS.gene052043	-	+	+	+
MS.gene045510	+	+	+	+
MS.gene003122	+	+	+	+
MS.gene014136	+	-	-	-
MS.gene014219	+	+	+	+
MS.gene52728	+	+	+	+
MS.gene36744	+	+	+	-
MS.gene52699	-	-	-	+
MS.gene54691	-	-	-	-
MS.gene028141	-	-	-	-
MS.gene069694	-	-	-	-
MS.gene032716	-	-	-	+
MS.gene028952	-	-	-	-
MS.gene21752	-	-	-	-
MS.gene54690	-	-	-	-
MS.gene82728	-	-	-	-
MS.gene056620	-	-	-	-
MS.gene64911	-	-	-	-
MS.gene003732	-	-	-	-
MS.gene56363	-	-	-	-
MS.gene88184	-	-	-	-
MS.gene041135	-	-	-	-
MS.gene81111	-	-	-	-
MS.gene80479	-	-	-	-

## Sheet: DEGs in defense related pathway
legends	Description							DOWN	Gene with higher gene expression in resistant lines than in susceptible lines at four time points
Pathway	Defense related pathways							UP	Gene with higher gene expression in susceptible lines than in resistant lines at four time points
24hlog2FoldChange	CR vs CS log2FC at the 24-hour time point							DOWN	GO	IPR	TREMBL	Swissprot	NR	Description			UP	GO	IPR	TREMBL	Swissprot	NR	Description
48hlog2FoldChange	CR vs CS log2FC at the 48-hour time point							MS.gene63504	GO:0003674;GO:0003824;GO:0004349;GO:0004350;GO:0005575;GO:0005737;GO:0006082;GO:0006520;GO:0006560;GO:0006561;GO:0006807;GO:0008150;GO:0008152;GO:0008652;GO:0009058;GO:0009064;GO:0009084;GO:0009987;GO:0016053;GO:0016301;GO:0016491;GO:0016620;GO:0016740;GO:0016772;GO:0016774;GO:0016903;GO:0018130;GO:0019202;GO:0019752;GO:0043436;GO:0044237;GO:0044238;GO:0044249;GO:0044281;GO:0044283;GO:0046394;GO:…	IPR000965	tr|B0LSX0|B0LSX0_MEDSV	sp|O04015|P5CS_ACTDE	ABY76166.1	Delta-1-pyrroline-5-carboxylate synthase			MS.gene82245	GO:0003674;GO:0003824;GO:0004601;GO:0005488;GO:0006950;GO:0006979;GO:0008150;GO:0008152;GO:0009056;GO:0009987;GO:0016209;GO:0016491;GO:0016684;GO:0016999;GO:0017001;GO:0017144;GO:0020037;GO:0042737;GO:0042743;GO:0042744;GO:0044237;GO:0044248;GO:0046906;GO:0048037;GO:0050896;GO:0051186;GO:0051187;GO:0055114;GO:0072593;GO:0097159;GO:1901363	IPR010255	tr|A0A072UIE4|A0A072UIE4_MEDTR	sp|Q9FLC0|PER52_ARATH	XP_013455188.1	Peroxidase
72hlog2FoldChange	CR vs CS log2FC at the 72-hour time point							MS.gene09632	GO:0003674;GO:0003824;GO:0004084;GO:0006082;GO:0006520;GO:0006807;GO:0008150;GO:0008152;GO:0008483;GO:0009081;GO:0009987;GO:0016740;GO:0016769;GO:0019752;GO:0043436;GO:0044237;GO:0044238;GO:0044281;GO:0071704;GO:1901564	IPR001544	tr|G7K162|G7K162_MEDTR	sp|K7QHS5|BCAT2_HUMLU	XP_003611530.1	Branched-chain-amino-acid aminotransferase			MS.gene24562	GO:0001505;GO:0003674;GO:0003824;GO:0004375;GO:0006082;GO:0006520;GO:0006544;GO:0006546;GO:0006807;GO:0008150;GO:0008152;GO:0009056;GO:0009063;GO:0009069;GO:0009071;GO:0009987;GO:0016054;GO:0016491;GO:0016638;GO:0016642;GO:0017144;GO:0019752;GO:0042133;GO:0042135;GO:0042737;GO:0043436;GO:0044237;GO:0044238;GO:0044248;GO:0044281;GO:0044282;GO:0046395;GO:0055114;GO:0065007;GO:0065008;GO:0071704;GO:…	IPR003437	tr|G7I9Z0|G7I9Z0_MEDTR	sp|P26969|GCSP_PEA	XP_003589000.1	Glycine cleavage system P protein
7dlog2FoldChange	CR vs CS log2FC at the 7-day time point							MS.gene56599	GO:0006629;GO:0006720;GO:0008150;GO:0008152;GO:0008299;GO:0008610;GO:0009058;GO:0009987;GO:0044237;GO:0044238;GO:0044249;GO:0044255;GO:0071704;GO:1901576	IPR033749	tr|A0A072V9K7|A0A072V9K7_MEDTR	sp|Q76FS5|SPS2_ARATH	XP_013464447.1	Putative transferase			MS.gene21844	GO:0000096;GO:0000097;GO:0003674;GO:0003824;GO:0004124;GO:0006082;GO:0006520;GO:0006534;GO:0006535;GO:0006563;GO:0006790;GO:0006807;GO:0008150;GO:0008152;GO:0008652;GO:0009058;GO:0009069;GO:0009070;GO:0009987;GO:0016053;GO:0016740;GO:0016765;GO:0019344;GO:0019752;GO:0043436;GO:0044237;GO:0044238;GO:0044249;GO:0044272;GO:0044281;GO:0044283;GO:0046394;GO:0071704;GO:1901564;GO:1901566;GO:1901576;GO:…	IPR001216	tr|B7FKU7|B7FKU7_MEDTR	sp|Q43317|CYSK_CITLA	XP_003610723.1	Cysteine synthase
								MS.gene24445	GO:0003674;GO:0003824;GO:0016787	IPR029055	tr|Q2HTR7|Q2HTR7_MEDTR	sp|Q8GXG1|ASPGB_ARATH	XP_003589126.1	Isoaspartyl peptidase/L-asparaginase			MS.gene42084	GO:0003674;GO:0003824;GO:0004601;GO:0005488;GO:0006950;GO:0006979;GO:0008150;GO:0008152;GO:0009056;GO:0009987;GO:0016209;GO:0016491;GO:0016684;GO:0016999;GO:0017001;GO:0017144;GO:0020037;GO:0042737;GO:0042743;GO:0042744;GO:0044237;GO:0044248;GO:0046906;GO:0048037;GO:0050896;GO:0051186;GO:0051187;GO:0055114;GO:0072593;GO:0097159;GO:1901363	IPR002016	tr|G7KX22|G7KX22_MEDTR	sp|P22195|PER1_ARAHY	XP_003623564.1	Peroxidase
Pathway	Gene ID	24hlog2FoldChange	48hlog2FoldChange	72hlog2FoldChange	7dlog2FoldChange			MS.gene86122	GO:0003674;GO:0003824;GO:0004645;GO:0005488;GO:0005975;GO:0008144;GO:0008150;GO:0008152;GO:0008184;GO:0016740;GO:0016757;GO:0016758;GO:0019842;GO:0030170;GO:0036094;GO:0043167;GO:0043168;GO:0044238;GO:0048037;GO:0050662;GO:0070279;GO:0071704;GO:0097159;GO:1901363	IPR000811	tr|A0A396HEC4|A0A396HEC4_MEDTR	sp|P53536|PHSL_VICFA	RHN50164.1	Alpha-1,4 glucan phosphorylase			MS.gene76190	GO:0003674;GO:0003824;GO:0016740;GO:0016746;GO:0046912	IPR002020	tr|A0A396IQG0|A0A396IQG0_MEDTR	sp|P49299|CYSZ_CUCMA	XP_024635227.1	PMD domain-containing protein
response to stress	MS.gene000621	-1.66895	-5.9843	-1.77372	-1.9372			MS.gene92022	GO:0003674;GO:0003824;GO:0006082;GO:0008150;GO:0008152;GO:0009058;GO:0009694;GO:0009695;GO:0009975;GO:0009987;GO:0010817;GO:0016053;GO:0016853;GO:0016860;GO:0019752;GO:0032787;GO:0042445;GO:0042446;GO:0043436;GO:0044237;GO:0044249;GO:0044281;GO:0044283;GO:0046394;GO:0046423;GO:0065007;GO:0065008;GO:0071704;GO:0072330;GO:1901576	IPR034871	tr|Q599T8|Q599T8_MEDTR	sp|A2XID3|AOC_ORYSI	CAI29046.1	Allene-oxide cyclase			MS.gene70143	GO:0003674;GO:0003824;GO:0004325;GO:0006725;GO:0006778;GO:0006779;GO:0006783;GO:0006807;GO:0008150;GO:0008152;GO:0009058;GO:0009987;GO:0016829;GO:0018130;GO:0019438;GO:0033013;GO:0033014;GO:0034641;GO:0042168;GO:0042440;GO:0044237;GO:0044249;GO:0044271;GO:0046148;GO:0046483;GO:0051186;GO:0051188;GO:0071704;GO:1901360;GO:1901362;GO:1901564;GO:1901566;GO:1901576	IPR019772	tr|G7LGG4|G7LGG4_MEDTR	sp|Q0DIV0|HEMH2_ORYSJ	XP_003630416.1	Ferrochelatase
	MS.gene00231	-4.6121	-3.45961	-3.85984	1.06584			MS.gene24619	GO:0000166;GO:0000287;GO:0003674;GO:0003824;GO:0004448;GO:0004449;GO:0005488;GO:0006099;GO:0008150;GO:0008152;GO:0016491;GO:0016614;GO:0016616;GO:0036094;GO:0043167;GO:0043169;GO:0044238;GO:0046872;GO:0048037;GO:0050662;GO:0051287;GO:0055114;GO:0097159;GO:1901265;GO:1901363	IPR024084	tr|G7IAA3|G7IAA3_MEDTR	sp|Q945K7|IDH5_ARATH	XP_003590469.1	Isocitrate dehydrogenase [NAD] subunit, mitochondrial			MS.gene66306	GO:0003674;GO:0003824;GO:0008150;GO:0008152;GO:0016491;GO:0055114	IPR005123	tr|G7KJU7|G7KJU7_MEDTR	sp|Q9ZUN4|ACCO1_ARATH	XP_003620934.1	1-aminocyclopropane-1-carboxylate oxidase
	MS.gene004925	2.08997	1.44502	2.58017	2.99451			MS.gene91664	GO:0003674;GO:0003824;GO:0003989;GO:0005575;GO:0006082;GO:0006629;GO:0006631;GO:0006633;GO:0008150;GO:0008152;GO:0008610;GO:0009058;GO:0009317;GO:0009987;GO:0016053;GO:0016421;GO:0016874;GO:0016885;GO:0019752;GO:0032787;GO:0032991;GO:0043436;GO:0044237;GO:0044238;GO:0044249;GO:0044255;GO:0044281;GO:0044283;GO:0046394;GO:0071704;GO:0072330;GO:1901576;GO:1902494	IPR000089	tr|G7L583|G7L583_MEDTR	sp|Q42533|BCCP1_ARATH	XP_003621415.1	Biotin carboxyl carrier protein of acetyl-CoA carboxylase			MS.gene21752	GO:0003674;GO:0003824;GO:0008150;GO:0008152;GO:0009058;GO:0016740;GO:0016746;GO:0016747	IPR016039	tr|G7IAK9|G7IAK9_MEDTR	sp|P30075|CHS4_MEDSA	XP_003592044.1	Chalcone synthase
	MS.gene008075	2.46802	1.44202	2.17394	2.797			MS.gene44926	GO:0003674;GO:0003824	IPR001345	tr|G7LGE0|G7LGE0_MEDTR	sp|Q9SCS3|PGML4_ARATH	XP_003629588.1	Phosphoglycerate mutase			MS.gene26793	GO:0000166;GO:0003674;GO:0003824;GO:0004672;GO:0005488;GO:0005524;GO:0006464;GO:0006468;GO:0006793;GO:0006796;GO:0006807;GO:0008144;GO:0008150;GO:0008152;GO:0009987;GO:0016301;GO:0016310;GO:0016740;GO:0016772;GO:0016773;GO:0017076;GO:0019538;GO:0030554;GO:0032553;GO:0032555;GO:0032559;GO:0035639;GO:0036094;GO:0036211;GO:0043167;GO:0043168;GO:0043170;GO:0043412;GO:0044237;GO:0044238;GO:0044260;GO:…	IPR017441	tr|G7JQ36|G7JQ36_MEDTR	sp|Q41328|PTI1_SOLLC	XP_003609867.1	Pti1-like kinase
	MS.gene022862	-7.32186	-5.95847	-4.27873	2.55015			MS.gene63663	GO:0000272;GO:0003674;GO:0003824;GO:0004553;GO:0005975;GO:0005976;GO:0006073;GO:0008150;GO:0008152;GO:0008422;GO:0009056;GO:0009057;GO:0009251;GO:0009987;GO:0015926;GO:0016052;GO:0016787;GO:0016798;GO:0030243;GO:0030245;GO:0043170;GO:0044042;GO:0044237;GO:0044238;GO:0044247;GO:0044248;GO:0044260;GO:0044262;GO:0044264;GO:0044275;GO:0051273;GO:0051275;GO:0071704;GO:1901575	IPR017853	tr|A8TVR1|A8TVR1_MEDTR	sp|Q9FIW4|BGL42_ARATH	XP_003599468.1	Beta-glucosidase			MS.gene22809	-	IPR004993	tr|G7L419|G7L419_MEDTR	sp|A0A1J6KGJ9|JAR4_NICAT	XP_003626551.2	Indole-3-acetic acid-amido synthetase
	MS.gene029046	-1.73899	-2.50902	-2.69706	-1.47098			MS.gene30022	GO:0003674;GO:0003824	IPR038438	tr|A0A072TU77|A0A072TU77_MEDTR	sp|Q8H0S9|PSA_ARATH	RHN43371.1	Peptidase M1 family aminopeptidase N			MS.gene004925	GO:0003674;GO:0003824;GO:0004601;GO:0005488;GO:0006950;GO:0006979;GO:0008150;GO:0008152;GO:0009056;GO:0009987;GO:0016209;GO:0016491;GO:0016684;GO:0016999;GO:0017001;GO:0017144;GO:0020037;GO:0042737;GO:0042743;GO:0042744;GO:0044237;GO:0044248;GO:0046906;GO:0048037;GO:0050896;GO:0051186;GO:0051187;GO:0055114;GO:0072593;GO:0097159;GO:1901363	IPR019794	tr|A0A072VLG5|A0A072VLG5_MEDTR	sp|Q9SZB9|PER47_ARATH	XP_013468807.1	Peroxidase
	MS.gene031900	-1.07212	-1.07439	1.71555	-1.25148			MS.gene62663	GO:0000096;GO:0000097;GO:0000166;GO:0003674;GO:0003824;GO:0004073;GO:0005488;GO:0005515;GO:0006082;GO:0006520;GO:0006549;GO:0006553;GO:0006555;GO:0006566;GO:0006790;GO:0006807;GO:0008150;GO:0008152;GO:0008652;GO:0009058;GO:0009066;GO:0009067;GO:0009081;GO:0009082;GO:0009085;GO:0009086;GO:0009088;GO:0009089;GO:0009097;GO:0009987;GO:0016053;GO:0016491;GO:0016620;GO:0016903;GO:0019752;GO:0036094;GO:…	IPR036291	tr|G7LBH4|G7LBH4_MEDTR	sp|P49420|DHAS_PROMA	XP_003630985.1	Aspartate-semialdehyde dehydrogenase			MS.gene008075	GO:0003674;GO:0005488;GO:0006082;GO:0006520;GO:0006568;GO:0006569;GO:0006576;GO:0006586;GO:0006725;GO:0006807;GO:0006950;GO:0006952;GO:0008150;GO:0008152;GO:0009056;GO:0009063;GO:0009072;GO:0009074;GO:0009308;GO:0009310;GO:0009987;GO:0016054;GO:0019439;GO:0019441;GO:0019752;GO:0020037;GO:0034641;GO:0042180;GO:0042402;GO:0042430;GO:0042436;GO:0042537;GO:0043167;GO:0043169;GO:0043436;GO:0044106;GO:…	IPR009743	tr|G7JB65|G7JB65_MEDTR	sp|O04203|HSPR2_ARATH	RHN68377.1	Nematode resistance HSPRO2-like protein
	MS.gene052436	1.55123	-7.03945	-4.49394	-1.39183			MS.gene65557	GO:0000105;GO:0003674;GO:0003824;GO:0004400;GO:0005488;GO:0006082;GO:0006520;GO:0006547;GO:0006725;GO:0006807;GO:0008144;GO:0008150;GO:0008152;GO:0008483;GO:0008652;GO:0009058;GO:0009072;GO:0009073;GO:0009987;GO:0016053;GO:0016740;GO:0016769;GO:0018130;GO:0019438;GO:0019752;GO:0019842;GO:0030170;GO:0034641;GO:0036094;GO:0043167;GO:0043168;GO:0043436;GO:0044237;GO:0044238;GO:0044249;GO:0044281;GO:…	IPR005861	tr|A0A072U7F9|A0A072U7F9_MEDTR	sp|O82030|HIS8_TOBAC	XP_013451665.1	Histidinol-phosphate aminotransferase			MS.gene42084	GO:0003674;GO:0003824;GO:0004601;GO:0005488;GO:0006950;GO:0006979;GO:0008150;GO:0008152;GO:0009056;GO:0009987;GO:0016209;GO:0016491;GO:0016684;GO:0016999;GO:0017001;GO:0017144;GO:0020037;GO:0042737;GO:0042743;GO:0042744;GO:0044237;GO:0044248;GO:0046906;GO:0048037;GO:0050896;GO:0051186;GO:0051187;GO:0055114;GO:0072593;GO:0097159;GO:1901363	IPR002016	tr|G7KX22|G7KX22_MEDTR	sp|P22195|PER1_ARAHY	XP_003623564.1	Peroxidase
	MS.gene071284	2.24988	-6.30775	-2.16838	-1.48177			MS.gene74788	GO:0003674;GO:0003824;GO:0005488;GO:0005975;GO:0005996;GO:0008150;GO:0008152;GO:0016853;GO:0019318;GO:0030246;GO:0044238;GO:0044281;GO:0071704	IPR015443	tr|G7KZW8|G7KZW8_MEDTR	sp|Q5EA79|GALM_BOVIN	XP_003621162.1	Aldose 1-epimerase			MS.gene54691	GO:0005575;GO:0006950;GO:0006952;GO:0008150;GO:0016021;GO:0031224;GO:0050896;GO:0110165	IPR004326	tr|A0A072VBM0|A0A072VBM0_MEDTR	-	RHN75196.1	Double-strand break repair protein
	MS.gene23823	-1.89618	-1.54305	-1.43493	1.21308			MS.gene92140	GO:0000166;GO:0003674;GO:0003824;GO:0005488;GO:0006082;GO:0006520;GO:0006553;GO:0006807;GO:0008150;GO:0008152;GO:0008652;GO:0008839;GO:0009058;GO:0009066;GO:0009067;GO:0009085;GO:0009089;GO:0009987;GO:0016053;GO:0016491;GO:0016627;GO:0016628;GO:0019752;GO:0036094;GO:0043167;GO:0043168;GO:0043436;GO:0043648;GO:0044237;GO:0044238;GO:0044249;GO:0044281;GO:0044283;GO:0046394;GO:0046451;GO:0048037;GO:…	IPR000846	tr|I3S7Y0|I3S7Y0_MEDTR	sp|Q8LB01|DAPB2_ARATH	XP_013444710.1	Dihydrodipicolinate reductase			MS.gene71844	GO:0003674;GO:0003676;GO:0003677;GO:0003684;GO:0005488;GO:0005515;GO:0005575;GO:0005634;GO:0006139;GO:0006259;GO:0006281;GO:0006289;GO:0006508;GO:0006511;GO:0006725;GO:0006807;GO:0006950;GO:0006974;GO:0008150;GO:0008152;GO:0009056;GO:0009057;GO:0009987;GO:0010498;GO:0019538;GO:0019941;GO:0030163;GO:0033554;GO:0034641;GO:0043161;GO:0043170;GO:0043226;GO:0043227;GO:0043229;GO:0043231;GO:0043632;GO:…	IPR015360	tr|A0A072VS14|A0A072VS14_MEDTR	sp|Q84L31|RD23C_ARATH	XP_013470195.1	Ubiquitin receptor RAD23
	MS.gene42084	2.65379	1.60085	3.49768	2.2182			MS.gene66928	GO:0003674;GO:0003824;GO:0016787	IPR029055	tr|Q2HTR7|Q2HTR7_MEDTR	sp|Q8GXG1|ASPGB_ARATH	XP_003589126.1	Isoaspartyl peptidase/L-asparaginase			MS.gene82245	GO:0003674;GO:0003824;GO:0004601;GO:0005488;GO:0006950;GO:0006979;GO:0008150;GO:0008152;GO:0009056;GO:0009987;GO:0016209;GO:0016491;GO:0016684;GO:0016999;GO:0017001;GO:0017144;GO:0020037;GO:0042737;GO:0042743;GO:0042744;GO:0044237;GO:0044248;GO:0046906;GO:0048037;GO:0050896;GO:0051186;GO:0051187;GO:0055114;GO:0072593;GO:0097159;GO:1901363	IPR010255	tr|A0A072UIE4|A0A072UIE4_MEDTR	sp|Q9FLC0|PER52_ARATH	XP_013455188.1	Peroxidase
	MS.gene47350	1.02061	-1.61628	-1.59073	-1.2297			MS.gene47841	GO:0003674;GO:0003824;GO:0004553;GO:0005975;GO:0008150;GO:0008152;GO:0016787;GO:0016798;GO:0044238;GO:0071704	IPR001360	tr|A8TVQ0|A8TVQ0_MEDTR	sp|B8AVF0|BGL12_ORYSI	XP_003604643.1	Beta-glucosidase G1			MS.gene063617	GO:0005575;GO:0005576;GO:0008150;GO:0009664;GO:0009987;GO:0016043;GO:0045229;GO:0071554;GO:0071555;GO:0071669;GO:0071840;GO:0110165	IPR007118	tr|G7KFU6|G7KFU6_MEDTR	sp|Q9M9P0|EXP13_ARATH	XP_003616175.1	Expansin
	MS.gene54691	5.87982	1.65303	5.71447	1.18314			MS.gene25119	GO:0003674;GO:0003824;GO:0005488;GO:0005506;GO:0008150;GO:0008152;GO:0016491;GO:0016705;GO:0020037;GO:0043167;GO:0043169;GO:0046872;GO:0046906;GO:0046914;GO:0048037;GO:0055114;GO:0097159;GO:1901363	IPR036396	tr|Q2MJ15|Q2MJ15_MEDTR	sp|A0A1D6F9Y9|C92C6_MAIZE	XP_003627305.1	Cytochrome P450 family monooxygenase			MS.gene46272	GO:0003674;GO:0005198;GO:0005199;GO:0008150;GO:0009664;GO:0009987;GO:0016043;GO:0045229;GO:0071554;GO:0071555;GO:0071669;GO:0071840	IPR006706	tr|A0A072ULF8|A0A072ULF8_MEDTR	-	RHN61061.1	Extensin-like region protein
	MS.gene71844	5.34553	1.50122	4.84047	1.50351			MS.gene94714	GO:0003674;GO:0003824;GO:0004659;GO:0005575;GO:0006725;GO:0006778;GO:0006779;GO:0006807;GO:0008150;GO:0008152;GO:0009058;GO:0009987;GO:0015994;GO:0015995;GO:0016021;GO:0016740;GO:0016765;GO:0018130;GO:0019438;GO:0031224;GO:0033013;GO:0033014;GO:0034641;GO:0042440;GO:0044237;GO:0044249;GO:0044271;GO:0046148;GO:0046408;GO:0046483;GO:0051186;GO:0051188;GO:0071704;GO:0110165;GO:1901360;GO:1901362;GO:…	IPR011799	tr|A0A072U207|A0A072U207_MEDTR	sp|Q38833|CHLG_ARATH	XP_013449186.1	Bacteriochlorophyll synthase, putative
	MS.gene77762	-3.40612	-3.11229	-3.64544	-4.20841			MS.gene48488	GO:0000166;GO:0000287;GO:0003674;GO:0003824;GO:0004448;GO:0004449;GO:0005488;GO:0006099;GO:0008150;GO:0008152;GO:0016491;GO:0016614;GO:0016616;GO:0036094;GO:0043167;GO:0043169;GO:0044238;GO:0046872;GO:0048037;GO:0050662;GO:0051287;GO:0055114;GO:0097159;GO:1901265;GO:1901363	IPR024084	tr|A0A2Z6PIA6|A0A2Z6PIA6_TRISU	sp|Q945K7|IDH5_ARATH	GAU44317.1	Isocitrate dehydrogenase [NAD] subunit, mitochondrial
	MS.gene82245	1.94986	1.72586	3.8976	2.76869			MS.gene97445	GO:0003674;GO:0003824	IPR009014	tr|B7FJJ4|B7FJJ4_MEDTR	sp|P52904|ODPB_PEA	XP_003620963.1	Pyruvate dehydrogenase E1 component subunit beta
cell wall	MS.gene022147	-1.82816	-3.77088	-3.47746	-1.38821			MS.gene68521	GO:0000166;GO:0003674;GO:0005488;GO:0017076;GO:0030554;GO:0032553;GO:0032555;GO:0032559;GO:0036094;GO:0043167;GO:0043168;GO:0043531;GO:0097159;GO:0097367;GO:1901265;GO:1901363	IPR038005	tr|A0A072UWL3|A0A072UWL3_MEDTR	sp|Q39214|RPM1_ARATH	XP_024634616.1	NB-ARC domain disease resistance protein
	MS.gene027454	-1.69758	-3.58035	-2.08194	-1.65222			MS.gene66409	GO:0000166;GO:0003674;GO:0003824;GO:0004672;GO:0005488;GO:0005524;GO:0006464;GO:0006468;GO:0006793;GO:0006796;GO:0006807;GO:0008144;GO:0008150;GO:0008152;GO:0009987;GO:0016301;GO:0016310;GO:0016740;GO:0016772;GO:0016773;GO:0017076;GO:0019538;GO:0030554;GO:0032553;GO:0032555;GO:0032559;GO:0035639;GO:0036094;GO:0036211;GO:0043167;GO:0043168;GO:0043170;GO:0043412;GO:0044237;GO:0044238;GO:0044260;GO:…	IPR000719	tr|G7KI11|G7KI11_MEDTR	sp|Q9FJV0|M2K6_ARATH	XP_003620788.2	MAP kinase kinase
	MS.gene56020	-6.34751	-2.87826	-1.51251	5.94227			MS.gene38794	GO:0000160;GO:0007165;GO:0008150;GO:0009987;GO:0035556;GO:0050789;GO:0050794;GO:0065007	IPR001789	tr|A0A072U1M0|A0A072U1M0_MEDTR	sp|O80366|ARR9_ARATH	XP_024626467.1	Two-component response regulator ARR9
	MS.gene88663	1.91215	-6.59156	-5.49244	-2.00547			MS.gene94570	GO:0000166;GO:0003674;GO:0003824;GO:0004672;GO:0005488;GO:0005524;GO:0006464;GO:0006468;GO:0006793;GO:0006796;GO:0006807;GO:0008144;GO:0008150;GO:0008152;GO:0009987;GO:0016301;GO:0016310;GO:0016740;GO:0016772;GO:0016773;GO:0017076;GO:0019538;GO:0030554;GO:0032553;GO:0032555;GO:0032559;GO:0035639;GO:0036094;GO:0036211;GO:0043167;GO:0043168;GO:0043170;GO:0043412;GO:0044237;GO:0044238;GO:0044260;GO:…	IPR000719	tr|G7IM77|G7IM77_MEDTR	sp|Q39010|KSG6_ARATH	XP_003596712.2	Shaggy-related protein kinase zeta
	MS.gene014219	-1.18248	-4.68958	-2.49014	-2.04702			MS.gene49754	GO:0003674;GO:0003824;GO:0004601;GO:0005488;GO:0005509;GO:0005575;GO:0008150;GO:0008152;GO:0016020;GO:0016209;GO:0016491;GO:0016651;GO:0016684;GO:0043167;GO:0043169;GO:0046872;GO:0050664;GO:0055114;GO:0110165	IPR013130	tr|A0A396GS74|A0A396GS74_MEDTR	sp|Q2HXL0|RBOHC_SOLTU	RHN43218.1	Putative NAD(P)H oxidase (H(2)O(2)-forming)
	MS.gene013427	-1.69736	-4.36435	-2.41983	-2.71331			MS.gene000621	GO:0003674;GO:0003824;GO:0003905;GO:0006139;GO:0006259;GO:0006281;GO:0006284;GO:0006725;GO:0006807;GO:0006950;GO:0006974;GO:0008150;GO:0008152;GO:0008725;GO:0009987;GO:0016787;GO:0016798;GO:0016799;GO:0019104;GO:0033554;GO:0034641;GO:0043170;GO:0043733;GO:0044237;GO:0044238;GO:0044260;GO:0046483;GO:0050896;GO:0051716;GO:0071704;GO:0090304;GO:0140097;GO:1901360	IPR005019	tr|G7JEF4|G7JEF4_MEDTR	sp|Q7VG78|GUAA_HELHP	XP_003604247.2	DNA-3-methyladenine glycosylase I
	MS.gene045626	-6.08298	-3.17694	-3.09118	-2.00308			MS.gene029046	GO:0003674;GO:0003824;GO:0004601;GO:0005488;GO:0006950;GO:0006979;GO:0008150;GO:0008152;GO:0016209;GO:0016491;GO:0016684;GO:0020037;GO:0046906;GO:0048037;GO:0050896;GO:0055114;GO:0097159;GO:1901363	IPR000823	tr|G7IKK4|G7IKK4_MEDTR	sp|Q9SUT2|PER39_ARATH	RHN75585.1	Peroxidase
	MS.gene063617	3.55883	1.58491	5.04811	1.07634			MS.gene77762	GO:0006950;GO:0006952;GO:0008150;GO:0050896	IPR000916	tr|G7L8F9|G7L8F9_MEDTR	sp|Q9SSK5|MLP43_ARATH	XP_003628207.1	Pathogenesis-related protein bet V I family protein
	MS.gene06527	-2.17717	1.41629	3.13119	1.91741			MS.gene022147	GO:0003674;GO:0003824;GO:0004553;GO:0004568;GO:0005975;GO:0006022;GO:0006026;GO:0006030;GO:0006032;GO:0006040;GO:0006807;GO:0008150;GO:0008152;GO:0009056;GO:0009057;GO:0009987;GO:0016787;GO:0016798;GO:0016998;GO:0017144;GO:0042737;GO:0043170;GO:0044036;GO:0044237;GO:0044238;GO:0044248;GO:0044260;GO:0044265;GO:0046348;GO:0071704;GO:1901071;GO:1901072;GO:1901135;GO:1901136;GO:1901564;GO:1901565;GO:…	IPR000726	tr|A2Q575|A2Q575_MEDTR	sp|Q9MA41|CTL1_ARATH	XP_003621680.1	Glycoside hydrolase, family 19
	MS.gene46272	1.94258	1.24597	1.12519	1.33645			MS.gene027454	GO:0003674;GO:0003824;GO:0004553;GO:0005575;GO:0005576;GO:0005618;GO:0005975;GO:0005976;GO:0006073;GO:0008150;GO:0008152;GO:0009987;GO:0010383;GO:0010410;GO:0010411;GO:0016740;GO:0016757;GO:0016758;GO:0016762;GO:0016787;GO:0016798;GO:0030312;GO:0042546;GO:0043170;GO:0044036;GO:0044042;GO:0044085;GO:0044237;GO:0044238;GO:0044260;GO:0044262;GO:0044264;GO:0046527;GO:0048046;GO:0071554;GO:0071704;GO:…	IPR010713	tr|A0A072UJH4|A0A072UJH4_MEDTR	sp|Q8LDW9|XTH9_ARATH	XP_013455555.1	Xyloglucan endotransglucosylase/hydrolase
	MS.gene98660	-1.40222	-4.25041	-6.98487	-2.49505			MS.gene014219	GO:0003674;GO:0003824;GO:0005575;GO:0006139;GO:0006725;GO:0006807;GO:0008150;GO:0008152;GO:0009116;GO:0009987;GO:0010215;GO:0016043;GO:0030198;GO:0031224;GO:0031225;GO:0034641;GO:0043062;GO:0044237;GO:0044238;GO:0044281;GO:0046483;GO:0055086;GO:0071704;GO:0071840;GO:0110165;GO:1901135;GO:1901360;GO:1901564;GO:1901657	IPR035994	tr|A0A4D6NVV6|A0A4D6NVV6_VIGUN	sp|Q6Z4G8|COBL1_ORYSJ	QCE16884.1	5'-methylthioadenosine nucleosidase
Biosynthesis of secondary metabolites	MS.gene92996	-6.31688	-4.54254	-4.08261	1.87855			MS.gene013427	GO:0005575;GO:0005576;GO:0008150;GO:0009664;GO:0009987;GO:0016043;GO:0045229;GO:0071554;GO:0071555;GO:0071669;GO:0071840;GO:0110165	IPR036749	tr|A0A072VBI6|A0A072VBI6_MEDTR	sp|O22874|EXPA8_ARATH	XP_013461515.1	Expansin
	MS.gene26648	6.56112	1.28345	4.30326	-1.71536			MS.gene045626	GO:0005575;GO:0005576;GO:0008150;GO:0009664;GO:0009987;GO:0016043;GO:0045229;GO:0071554;GO:0071555;GO:0071669;GO:0071840;GO:0110165	IPR002963	tr|G7KGP1|G7KGP1_MEDTR	sp|Q9LDR9|EXP10_ARATH	XP_003613849.1	Expansin
	MS.gene33970	-5.89839	-3.17773	-1.97737	2.11903			MS.gene98660	GO:0005575;GO:0005576;GO:0008150;GO:0009664;GO:0009987;GO:0016043;GO:0045229;GO:0071554;GO:0071555;GO:0071669;GO:0071840;GO:0110165	IPR036908	tr|I3SE17|I3SE17_MEDTR	sp|Q9SZM1|EXP20_ARATH	XP_013443114.1	Expansin
	MS.gene34851	4.21174	1.29919	2.91291	-1.2473
	MS.gene39260	-5.34191	-1.84689	-2.18676	5.02125
	MS.gene68372	-3.99163	-1.50944	-1.75179	3.37785
	MS.gene81789	-5.52772	-3.46364	-4.66433	3.75513
	MS.gene63504	-3.53345	-7.62978	-3.21612	-2.10457
	MS.gene93004	-3.72869	-1.02218	-1.60249	4.48845
	MS.gene09632	-3.00474	-5.09103	-4.69144	-1.5153
	MS.gene39335	-6.80077	-2.43215	-1.50163	4.9399
	MS.gene56599	-4.7884	-5.75438	-6.25856	-3.23733
	MS.gene28109	-2.31272	-1.18661	-1.00744	1.17385
	MS.gene24445	-2.31329	-4.41905	-4.54467	-1.99229
	MS.gene82245	1.94986	1.72586	3.8976	2.76869
	MS.gene86122	-2.01821	-2.13548	-1.34565	-1.20537
	MS.gene58342	-2.04958	-1.49797	-1.30094	1.38874
	MS.gene24562	2.53068	1.26278	2.87697	1.18591
	MS.gene92022	-2.02767	-2.60321	-2.04997	-1.98512
	MS.gene24619	-2.056	-2.39452	-2.94414	-1.00343
	MS.gene91664	-3.65765	-5.10363	-3.8232	-3.10396
	MS.gene44926	-1.86378	-3.09407	-3.03277	-1.10179
	MS.gene21844	1.93722	1.77601	2.17197	1.43349
	MS.gene08211	1.93889	-3.10106	-2.09511	-1.68526
	MS.gene63663	-1.6317	-3.65315	-2.89252	-1.216
	MS.gene30022	-1.43608	-7.54294	-3.451	-2.20232
	MS.gene42084	2.65379	1.60085	3.49768	2.2182
	MS.gene62663	-2.05488	-6.69242	-5.47836	-1.52577
	MS.gene65557	-1.19066	-2.0608	-1.77714	-1.08243
	MS.gene74788	-2.36193	-3.67491	-3.96088	-2.54563
	MS.gene92140	-2.37858	-4.80391	-3.64776	-2.80355
	MS.gene76190	1.38829	1.06745	2.68016	1.46478
	MS.gene66928	-1.11344	-1.94544	-2.46294	-1.41961
	MS.gene32824	1.31125	-7.26409	-7.55787	-1.61159
	MS.gene47841	-1.11403	-4.80588	-3.01265	-3.28435
	MS.gene25119	-1.12414	-7.76145	-3.12682	-2.36184
	MS.gene94714	-1.04392	-2.9502	-2.9392	-1.49927
	MS.gene48488	-1.07793	-5.66009	-2.39059	-2.06903
	MS.gene97445	-1.02023	-2.69716	-1.99552	-1.80556
	MS.gene70143	1.57442	1.64861	3.08568	1.38979
	MS.gene57807	-1.52951	1.23317	2.50069	1.4837
	MS.gene40106	1.42162	-3.28727	-2.68994	-2.17191
	MS.gene43207	-1.6523	1.18857	2.28084	2.08212
	MS.gene52797	-1.35488	1.15715	2.56689	1.42252
	MS.gene66306	3.22548	1.17445	4.62515	3.89103
	MS.gene21752	6.67823	1.99868	3.38858	1.15739
Plant-pathogen interaction	MS.gene38811	-3.25865	-1.89477	-2.58228	1.86219
	MS.gene92007	-3.30426	-1.29494	-1.64551	4.41456
	MS.gene68521	-1.88339	-3.35441	-1.71263	-1.21094
	MS.gene70907	1.50588	-5.76687	-3.51512	-1.81545
	MS.gene66409	-1.23625	-1.89763	-2.02724	-1.85101
	MS.gene40444	-2.0312	1.77211	3.76861	8.21836
	MS.gene26793	1.20576	1.40323	2.08407	1.81287
Plant hormone signal transduction	MS.gene52239	4.61867	1.62214	2.10275	-1.20488
	MS.gene38794	-3.57615	-4.01776	-3.66364	-1.5461
	MS.gene88663	1.91215	-6.59156	-5.49244	-2.00547
	MS.gene94570	-1.2929	-1.35063	-1.93663	-1.12487
	MS.gene22809	2.58555	1.38211	2.09779	1.03191
	MS.gene48251	1.10534	-6.61773	-4.29563	-1.38224
MAPK signaling pathway - plant	MS.gene61258	-5.79433	-4.26483	-4.52217	2.79780081097967
	MS.gene49754	-1.19152	-3.48028	-1.93013	-2.00265

## Sheet: KEGG  analysis of DEGs
KEGG_A_class	KEGG_B_class	Pathway	Count (171)	Pathway ID	Gene ID	K_IDs
Metabolism	Global and overview maps	Metabolic pathways	65	ko01100	MS.gene96007;MS.gene92996;MS.gene26648;MS.gene52332;MS.gene33970;MS.gene34851;MS.gene39260;MS.gene68372;MS.gene81789;MS.gene22330;MS.gene63504;MS.gene38214;MS.gene93004;MS.gene75668;MS.gene09632;MS.gene86721;MS.gene39335;MS.gene28109;MS.gene24445;MS.gene82245;MS.gene86122;MS.gene24562;MS.gene92022;MS.gene62236;MS.gene79487;MS.gene97741;MS.gene24619;MS.gene91664;MS.gene44926;MS.gene64777;MS.gene21…	K00852+K00058+K09754+K00411+K00627+K00161+K00847+K01703+K00002+K02150+K12657+K08913+K00083+K01251+K00826+K02137+K00948+K15849+K13051+K00430+K00688+K00281+K10525+K01765+K02265+K00630+K00030+K02160+K15634+K02641+K01738+K00088+K01188+K00130+K00162+K00799+K00430+K00133+K00817+K03942+K01785+K08678+K17839+K13566+K00215+K01647+K00131+K02155+K13051+K01772+K01188+K20623+K12668+K04040+K00030+K00011+K00162+…
Metabolism	Global and overview maps	Biosynthesis of secondary metabolites	46	ko01110	MS.gene92996;MS.gene26648;MS.gene33970;MS.gene34851;MS.gene39260;MS.gene68372;MS.gene81789;MS.gene63504;MS.gene93004;MS.gene09632;MS.gene39335;MS.gene56599;MS.gene28109;MS.gene24445;MS.gene82245;MS.gene86122;MS.gene58342;MS.gene24562;MS.gene92022;MS.gene24619;MS.gene91664;MS.gene44926;MS.gene21844;MS.gene08211;MS.gene63663;MS.gene30022;MS.gene42084;MS.gene62663;MS.gene65557;MS.gene74788;MS.gene92…	K00058+K09754+K00627+K00161+K00847+K01703+K00002+K12657+K00083+K00826+K00948+K05356+K15849+K13051+K00430+K00688+K15095+K00281+K10525+K00030+K02160+K15634+K01738+K00088+K01188+K00162+K00430+K00133+K00817+K01785+K00215+K01647+K13051+K01772+K01188+K20623+K04040+K00030+K00162+K01772+K01188+K17744+K10525+K01581+K05933+K00660
Genetic Information Processing	Translation	Ribosome	25	ko03010	MS.gene20037;MS.gene52972;MS.gene36392;MS.gene49338;MS.gene27003;MS.gene96225;MS.gene84316;MS.gene97300;MS.gene29105;MS.gene33384;MS.gene92493;MS.gene38035;MS.gene08871;MS.gene47986;MS.gene23123;MS.gene28012;MS.gene35699;MS.gene84989;MS.gene57388;MS.gene37037;MS.gene24247;MS.gene90693;MS.gene48986;MS.gene21834;MS.gene01768	K02973+K02875+K02903+K02958+K02985+K02955+K02975+K02908+K02952+K02922+K02941+K02976+K02870+K02942+K02891+K02942+K02975+K02873+K02988+K02995+K02909+K02937+K02953+K02984+K02898
Metabolism	Global and overview maps	Carbon metabolism	14	ko01200	MS.gene92996;MS.gene33970;MS.gene34851;MS.gene39335;MS.gene24562;MS.gene24619;MS.gene91664;MS.gene44926;MS.gene21844;MS.gene30022;MS.gene76190;MS.gene33139;MS.gene48488;MS.gene97445	K00058+K00627+K00161+K00948+K00281+K00030+K02160+K15634+K01738+K00162+K01647+K00131+K00030+K00162
Metabolism	Global and overview maps	Biosynthesis of amino acids	14	ko01230	MS.gene92996;MS.gene68372;MS.gene63504;MS.gene09632;MS.gene39335;MS.gene28109;MS.gene24619;MS.gene44926;MS.gene21844;MS.gene62663;MS.gene65557;MS.gene92140;MS.gene76190;MS.gene48488	K00058+K01703+K12657+K00826+K00948+K15849+K00030+K15634+K01738+K00133+K00817+K00215+K01647+K00030
Genetic Information Processing	Folding, sorting and degradation	RNA degradation	10	ko03018	MS.gene24508;MS.gene05627;MS.gene46916;MS.gene21355;MS.gene21357;MS.gene65202;MS.gene85722;MS.gene32932;MS.gene41710;MS.gene51890	K04077+K12599+K14442+K04077+K04077+K13126+K12619+K13126+K12580+K12580
Genetic Information Processing	Folding, sorting and degradation	Protein processing in endoplasmic reticulum	9	ko04141	MS.gene85324;MS.gene71844;MS.gene42804;MS.gene07038;MS.gene81928;MS.gene40685;MS.gene74958;MS.gene32242;MS.gene35266	K09540+K10839+K14006+K09517+K09562+K14018+K14007+K10956+K12668
Metabolism	Carbohydrate metabolism	Glycolysis / Gluconeogenesis	8	ko00010	MS.gene33970;MS.gene34851;MS.gene81789;MS.gene44926;MS.gene30022;MS.gene74788;MS.gene33139;MS.gene97445	K00627+K00161+K00002+K15634+K00162+K01785+K00131+K00162
Genetic Information Processing	Transcription	Spliceosome	8	ko03040	MS.gene97334;MS.gene05626;MS.gene56903;MS.gene59047;MS.gene36411;MS.gene68735;MS.gene28895;MS.gene75713	K12843+K12897+K12823+K12845+K12823+K12877+K12897+K12900
Organismal Systems	Environmental adaptation	Plant-pathogen interaction	8	ko04626	MS.gene38811;MS.gene92007;MS.gene68521;MS.gene70907;MS.gene49754;MS.gene66409;MS.gene40444;MS.gene26793	K13448+K13459+K13457+K13457+K13447+K04368+K05391+K13436
Metabolism	Carbohydrate metabolism	Citrate cycle (TCA cycle)	7	ko00020	MS.gene33970;MS.gene34851;MS.gene24619;MS.gene30022;MS.gene76190;MS.gene48488;MS.gene97445	K00627+K00161+K00030+K00162+K01647+K00030+K00162
Metabolism	Energy metabolism	Oxidative phosphorylation	7	ko00190	MS.gene52332;MS.gene22330;MS.gene86721;MS.gene79487;MS.gene65462;MS.gene23358;MS.gene24072	K00411+K02150+K02137+K02265+K03942+K02155+K01507
Metabolism	Amino acid metabolism	Cysteine and methionine metabolism	7	ko00270	MS.gene92996;MS.gene75668;MS.gene09632;MS.gene21844;MS.gene62663;MS.gene45048;MS.gene66306	K00058+K01251+K00826+K01738+K00133+K00797+K05933
Metabolism	Biosynthesis of other secondary metabolites	Phenylpropanoid biosynthesis	7	ko00940	MS.gene26648;MS.gene93004;MS.gene82245;MS.gene63663;MS.gene42084;MS.gene47841;MS.gene57807	K09754+K00083+K00430+K01188+K00430+K01188+K01188
Environmental Information Processing	Signal transduction	Plant hormone signal transduction	7	ko04075	MS.gene52239;MS.gene38794;MS.gene61258;MS.gene88663;MS.gene94570;MS.gene22809;MS.gene48251	K14500+K14492+K14498+K14504+K14502+K14506+K14488
Metabolism	Global and overview maps	2-Oxocarboxylic acid metabolism	6	ko01210	MS.gene68372;MS.gene09632;MS.gene24619;MS.gene62663;MS.gene76190;MS.gene48488	K01703+K00826+K00030+K00133+K01647+K00030
Genetic Information Processing	Translation	mRNA surveillance pathway	6	ko03015	MS.gene25819;MS.gene65202;MS.gene32932;MS.gene68735;MS.gene81197;MS.gene40246	K11584+K13126+K13126+K12877+K14401+K14376
Metabolism	Amino acid metabolism	Glycine, serine and threonine metabolism	5	ko00260	MS.gene92996;MS.gene24562;MS.gene44926;MS.gene43277;MS.gene62663	K00058+K00281+K15634+K00130+K00133
Metabolism	Metabolism of other amino acids	Cyanoamino acid metabolism	5	ko00460	MS.gene24445;MS.gene63663;MS.gene66928;MS.gene47841;MS.gene57807	K13051+K01188+K13051+K01188+K01188
Metabolism	Carbohydrate metabolism	Starch and sucrose metabolism	5	ko00500	MS.gene39260;MS.gene86122;MS.gene63663;MS.gene47841;MS.gene57807	K00847+K00688+K01188+K01188+K01188
Metabolism	Carbohydrate metabolism	Pyruvate metabolism	5	ko00620	MS.gene33970;MS.gene34851;MS.gene91664;MS.gene30022;MS.gene97445	K00627+K00161+K02160+K00162+K00162
Genetic Information Processing	Translation	Ribosome biogenesis in eukaryotes	5	ko03008	MS.gene56868;MS.gene59047;MS.gene85722;MS.gene41329;MS.gene54198	K14559+K12845+K12619+K14538+K03115
Genetic Information Processing	Folding, sorting and degradation	Protein export	5	ko03060	MS.gene85324;MS.gene41187;MS.gene23506;MS.gene32242;MS.gene68613	K09540+K03217+K03105+K10956+K03105
Genetic Information Processing	Replication and repair	Homologous recombination	5	ko03440	MS.gene72574;MS.gene67602;MS.gene65141;MS.gene32826;MS.gene54691	K07466+K07466+K10865+K20776+K10865
Cellular Processes	Transport and catabolism	Phagosome	5	ko04145	MS.gene49099;MS.gene22330;MS.gene32242;MS.gene23358;MS.gene71216	K07375+K02150+K10956+K02155+K08488
Metabolism	Amino acid metabolism	Arginine and proline metabolism	4	ko00330	MS.gene63504;MS.gene05030;MS.gene45048;MS.gene52797	K12657+K17839+K00797+K01581
Genetic Information Processing	Translation	RNA transport	4	ko03013	MS.gene65202;MS.gene32932;MS.gene89051;MS.gene68735	K13126+K13126+K14309+K12877
Cellular Processes	Transport and catabolism	Endocytosis	4	ko04144	MS.gene88369;MS.gene90953;MS.gene68451;MS.gene84694	K12486+K12489+K12198+K07904
Metabolism	Carbohydrate metabolism	Pentose phosphate pathway	3	ko00030	MS.gene96007;MS.gene39335;MS.gene33139	K00852+K00948+K00131
Metabolism	Amino acid metabolism	Alanine, aspartate and glutamate metabolism	3	ko00250	MS.gene24445;MS.gene42691;MS.gene66928	K13051+K13566+K13051
Metabolism	Metabolism of other amino acids	Glutathione metabolism	3	ko00480	MS.gene89259;MS.gene45048;MS.gene52797	K00799+K00797+K01581
Metabolism	Lipid metabolism	Glycerolipid metabolism	3	ko00561	MS.gene81789;MS.gene97741;MS.gene50700	K00002+K00630+K00011
Metabolism	Metabolism of cofactors and vitamins	Porphyrin and chlorophyll metabolism	3	ko00860	MS.gene32824;MS.gene94714;MS.gene70143	K01772+K04040+K01772
Genetic Information Processing	Folding, sorting and degradation	Proteasome	3	ko03050	MS.gene70383;MS.gene78385;MS.gene84531	K03066+K02732+K06699
Genetic Information Processing	Replication and repair	Nucleotide excision repair	3	ko03420	MS.gene72574;MS.gene71844;MS.gene67602	K07466+K10839+K07466
Genetic Information Processing	Folding, sorting and degradation	Ubiquitin mediated proteolysis	3	ko04120	MS.gene33796;MS.gene80102;MS.gene41351	K10581+K04506+K10144
Genetic Information Processing	Folding, sorting and degradation	SNARE interactions in vesicular transport	3	ko04130	MS.gene41021;MS.gene71216;MS.gene46919	K08486+K08488+K08486
Metabolism	Carbohydrate metabolism	Pentose and glucuronate interconversions	2	ko00040	MS.gene81789;MS.gene50700	K00002+K00011
Metabolism	Carbohydrate metabolism	Fructose and mannose metabolism	2	ko00051	MS.gene39260;MS.gene50700	K00847+K00011
Metabolism	Carbohydrate metabolism	Galactose metabolism	2	ko00052	MS.gene74788;MS.gene50700	K01785+K00011
Metabolism	Nucleotide metabolism	Purine metabolism	2	ko00230	MS.gene39335;MS.gene08211	K00948+K00088
Metabolism	Biosynthesis of other secondary metabolites	Monobactam biosynthesis	2	ko00261	MS.gene62663;MS.gene92140	K00133+K00215
Metabolism	Amino acid metabolism	Valine, leucine and isoleucine biosynthesis	2	ko00290	MS.gene68372;MS.gene09632	K01703+K00826
Metabolism	Amino acid metabolism	Lysine biosynthesis	2	ko00300	MS.gene62663;MS.gene92140	K00133+K00215
Metabolism	Amino acid metabolism	Tyrosine metabolism	2	ko00350	MS.gene28109;MS.gene65557	K15849+K00817
Metabolism	Amino acid metabolism	Phenylalanine metabolism	2	ko00360	MS.gene28109;MS.gene65557	K15849+K00817
Metabolism	Amino acid metabolism	Phenylalanine, tyrosine and tryptophan biosynthesis	2	ko00400	MS.gene28109;MS.gene65557	K15849+K00817
Metabolism	Carbohydrate metabolism	Amino sugar and nucleotide sugar metabolism	2	ko00520	MS.gene39260;MS.gene61100	K00847+K08678
Metabolism	Lipid metabolism	alpha-Linolenic acid metabolism	2	ko00592	MS.gene92022;MS.gene43207	K10525+K10525
Metabolism	Carbohydrate metabolism	Glyoxylate and dicarboxylate metabolism	2	ko00630	MS.gene24562;MS.gene76190	K00281+K01647
Metabolism	Metabolism of cofactors and vitamins	Folate biosynthesis	2	ko00790	MS.gene88040;MS.gene50700	K15631+K00011
Metabolism	Biosynthesis of other secondary metabolites	Flavonoid biosynthesis	2	ko00941	MS.gene26648;MS.gene21752	K09754+K00660
Metabolism	Biosynthesis of other secondary metabolites	Tropane, piperidine and pyridine alkaloid biosynthesis	2	ko00960	MS.gene28109;MS.gene65557	K15849+K00817
Metabolism	Biosynthesis of other secondary metabolites	Glucosinolate biosynthesis	2	ko00966	MS.gene68372;MS.gene09632	K01703+K00826
Genetic Information Processing	Transcription	RNA polymerase	2	ko03020	MS.gene36491;MS.gene80542	K03015+K03013
Genetic Information Processing	Replication and repair	DNA replication	2	ko03030	MS.gene72574;MS.gene67602	K07466+K07466
Genetic Information Processing	Replication and repair	Mismatch repair	2	ko03430	MS.gene72574;MS.gene67602	K07466+K07466
Genetic Information Processing	Replication and repair	Non-homologous end-joining	2	ko03450	MS.gene65141;MS.gene54691	K10865+K10865
Environmental Information Processing	Signal transduction	MAPK signaling pathway - plant	2	ko04016	MS.gene61258;MS.gene49754	K14498+K13447
Organismal Systems	Environmental adaptation	Circadian rhythm - plant	2	ko04712	MS.gene54198;MS.gene21752	K03115+K00660
Metabolism	Carbohydrate metabolism	Ascorbate and aldarate metabolism	1	ko00053	MS.gene40106	K17744
Metabolism	Lipid metabolism	Fatty acid biosynthesis	1	ko00061	MS.gene91664	K02160
Metabolism	Energy metabolism	Photosynthesis	1	ko00195	MS.gene64777	K02641
Metabolism	Energy metabolism	Photosynthesis - antenna proteins	1	ko00196	MS.gene38214	K08913
Metabolism	Amino acid metabolism	Valine, leucine and isoleucine degradation	1	ko00280	MS.gene09632	K00826
Metabolism	Amino acid metabolism	Histidine metabolism	1	ko00340	MS.gene65557	K00817
Metabolism	Metabolism of other amino acids	beta-Alanine metabolism	1	ko00410	MS.gene05030	K17839
Metabolism	Glycan biosynthesis and metabolism	N-Glycan biosynthesis	1	ko00510	MS.gene35266	K12668
Metabolism	Glycan biosynthesis and metabolism	Various types of N-glycan biosynthesis	1	ko00513	MS.gene35266	K12668
Metabolism	Glycan biosynthesis and metabolism	Other types of O-glycan biosynthesis	1	ko00514	MS.gene74888	K09667
Metabolism	Carbohydrate metabolism	Inositol phosphate metabolism	1	ko00562	MS.gene62236	K01765
Metabolism	Lipid metabolism	Glycerophospholipid metabolism	1	ko00564	MS.gene97741	K00630
Metabolism	Lipid metabolism	Linoleic acid metabolism	1	ko00591	MS.gene91443	K15718
Metabolism	Carbohydrate metabolism	Propanoate metabolism	1	ko00640	MS.gene91664	K02160
Metabolism	Carbohydrate metabolism	C5-Branched dibasic acid metabolism	1	ko00660	MS.gene68372	K01703
Metabolism	Metabolism of cofactors and vitamins	Pantothenate and CoA biosynthesis	1	ko00770	MS.gene09632	K00826
Metabolism	Metabolism of terpenoids and polyketides	Terpenoid backbone biosynthesis	1	ko00900	MS.gene56599	K05356
Metabolism	Metabolism of terpenoids and polyketides	Monoterpenoid biosynthesis	1	ko00902	MS.gene58342	K15095
Metabolism	Metabolism of terpenoids and polyketides	Brassinosteroid biosynthesis	1	ko00905	MS.gene25119	K20623
Metabolism	Energy metabolism	Sulfur metabolism	1	ko00920	MS.gene21844	K01738
Metabolism	Biosynthesis of other secondary metabolites	Stilbenoid, diarylheptanoid and gingerol biosynthesis	1	ko00945	MS.gene26648	K09754
Metabolism	Biosynthesis of other secondary metabolites	Isoquinoline alkaloid biosynthesis	1	ko00950	MS.gene28109	K15849
Genetic Information Processing	Translation	Aminoacyl-tRNA biosynthesis	1	ko00970	MS.gene45675	K01889
Metabolism	Global and overview maps	Fatty acid metabolism	1	ko01212	MS.gene91664	K02160
Genetic Information Processing	Replication and repair	Base excision repair	1	ko03410	MS.gene82713	K10798
Cellular Processes	Transport and catabolism	Peroxisome	1	ko04146	MS.gene71436	K13347

## Sheet: GO analysis of DEGs
GO ID	Description	out (410)	All (410)	pvalue	p.adjust	Gene ID
GO:0008150	biological_process	410	410	1	1	MS.gene000621;MS.gene001381;MS.gene001557;MS.gene00160;MS.gene002166;MS.gene002281;MS.gene00231;MS.gene002697;MS.gene003269;MS.gene003501;MS.gene003696;MS.gene003952;MS.gene004694;MS.gene004833;MS.gene004925;MS.gene005125;MS.gene005784;MS.gene006698;MS.gene007421;MS.gene007632;MS.gene008075;MS.gene009118;MS.gene009662;MS.gene00979;MS.gene009945;MS.gene010239;MS.gene011259;MS.gene011415;MS.gene013…
GO:0008152	metabolic process	297	297	1	1	MS.gene000621;MS.gene001381;MS.gene00160;MS.gene002166;MS.gene002281;MS.gene002697;MS.gene003269;MS.gene003501;MS.gene003696;MS.gene004694;MS.gene004833;MS.gene004925;MS.gene006698;MS.gene007421;MS.gene007632;MS.gene008075;MS.gene009118;MS.gene009662;MS.gene00979;MS.gene009945;MS.gene010239;MS.gene011259;MS.gene011415;MS.gene014015;MS.gene014016;MS.gene014219;MS.gene014367;MS.gene014748;MS.gene01…
GO:0009987	cellular process	285	285	1	1	MS.gene000621;MS.gene001381;MS.gene002166;MS.gene002281;MS.gene00231;MS.gene002697;MS.gene003501;MS.gene003696;MS.gene003952;MS.gene004694;MS.gene004833;MS.gene004925;MS.gene005125;MS.gene007421;MS.gene008075;MS.gene00979;MS.gene009945;MS.gene011415;MS.gene013427;MS.gene013986;MS.gene014015;MS.gene014016;MS.gene014219;MS.gene014748;MS.gene015029;MS.gene015043;MS.gene015151;MS.gene015171;MS.gene01…
GO:0071704	organic substance metabolic process	244	244	1	1	MS.gene000621;MS.gene001381;MS.gene002166;MS.gene002697;MS.gene003269;MS.gene003501;MS.gene003696;MS.gene004694;MS.gene004833;MS.gene006698;MS.gene007421;MS.gene008075;MS.gene00979;MS.gene009945;MS.gene010239;MS.gene011415;MS.gene014015;MS.gene014016;MS.gene014219;MS.gene014748;MS.gene015029;MS.gene015043;MS.gene015151;MS.gene015171;MS.gene015298;MS.gene015351;MS.gene015430;MS.gene015567;MS.gene0…
GO:0044238	primary metabolic process	230	230	1	1	MS.gene000621;MS.gene001381;MS.gene002166;MS.gene002697;MS.gene003269;MS.gene003501;MS.gene003696;MS.gene004694;MS.gene004833;MS.gene006698;MS.gene007421;MS.gene008075;MS.gene00979;MS.gene009945;MS.gene010239;MS.gene011415;MS.gene014015;MS.gene014016;MS.gene014219;MS.gene014748;MS.gene015043;MS.gene015151;MS.gene015171;MS.gene015298;MS.gene015351;MS.gene015430;MS.gene015567;MS.gene01768;MS.gene01…
GO:0044237	cellular metabolic process	217	217	1	1	MS.gene000621;MS.gene001381;MS.gene002166;MS.gene002281;MS.gene002697;MS.gene003501;MS.gene003696;MS.gene004694;MS.gene004833;MS.gene004925;MS.gene007421;MS.gene008075;MS.gene00979;MS.gene009945;MS.gene011415;MS.gene014015;MS.gene014016;MS.gene014219;MS.gene014748;MS.gene015029;MS.gene015043;MS.gene015151;MS.gene015171;MS.gene015298;MS.gene015351;MS.gene015430;MS.gene015567;MS.gene01768;MS.gene01…
GO:0044699	single-organism process	215	215	1	1	MS.gene000621;MS.gene00160;MS.gene002166;MS.gene00231;MS.gene002697;MS.gene003269;MS.gene003952;MS.gene004694;MS.gene004925;MS.gene005784;MS.gene006698;MS.gene007421;MS.gene007632;MS.gene008075;MS.gene009118;MS.gene009662;MS.gene00979;MS.gene011259;MS.gene011415;MS.gene013986;MS.gene014015;MS.gene014016;MS.gene014219;MS.gene014367;MS.gene015029;MS.gene015151;MS.gene015171;MS.gene015253;MS.gene015…
GO:0006807	nitrogen compound metabolic process	201	201	1	1	MS.gene000621;MS.gene001381;MS.gene002697;MS.gene003501;MS.gene003696;MS.gene004694;MS.gene004833;MS.gene007421;MS.gene008075;MS.gene009945;MS.gene011415;MS.gene014016;MS.gene014219;MS.gene014748;MS.gene015029;MS.gene015043;MS.gene015171;MS.gene015351;MS.gene015430;MS.gene015567;MS.gene01768;MS.gene018115;MS.gene02038;MS.gene021170;MS.gene022053;MS.gene022147;MS.gene023860;MS.gene024219;MS.gene02…
GO:0043170	macromolecule metabolic process	161	161	1	1	MS.gene000621;MS.gene001381;MS.gene002697;MS.gene003501;MS.gene003696;MS.gene004833;MS.gene009945;MS.gene014748;MS.gene015043;MS.gene015171;MS.gene015351;MS.gene015430;MS.gene015567;MS.gene01768;MS.gene02038;MS.gene021170;MS.gene022147;MS.gene023860;MS.gene024219;MS.gene025815;MS.gene027454;MS.gene028141;MS.gene029109;MS.gene02942;MS.gene029880;MS.gene030398;MS.gene031715;MS.gene031719;MS.gene032…
GO:1901564	organonitrogen compound metabolic process	159	159	1	1	MS.gene001381;MS.gene002697;MS.gene004694;MS.gene004833;MS.gene007421;MS.gene008075;MS.gene009945;MS.gene011415;MS.gene014016;MS.gene014219;MS.gene014748;MS.gene015029;MS.gene015171;MS.gene015351;MS.gene015430;MS.gene015567;MS.gene01768;MS.gene018115;MS.gene02038;MS.gene021170;MS.gene022053;MS.gene022147;MS.gene023860;MS.gene024219;MS.gene025815;MS.gene026607;MS.gene028141;MS.gene029109;MS.gene02…
GO:0044260	cellular macromolecule metabolic process	147	147	1	1	MS.gene000621;MS.gene001381;MS.gene002697;MS.gene003501;MS.gene003696;MS.gene004833;MS.gene009945;MS.gene014748;MS.gene015043;MS.gene015171;MS.gene015351;MS.gene015430;MS.gene015567;MS.gene01768;MS.gene02038;MS.gene021170;MS.gene022147;MS.gene023860;MS.gene025815;MS.gene027454;MS.gene028141;MS.gene029109;MS.gene02942;MS.gene029880;MS.gene030398;MS.gene031715;MS.gene031719;MS.gene032440;MS.gene033…
GO:0044763	single-organism cellular process	130	130	1	1	MS.gene000621;MS.gene002166;MS.gene00231;MS.gene002697;MS.gene003952;MS.gene004694;MS.gene004925;MS.gene007421;MS.gene008075;MS.gene00979;MS.gene011415;MS.gene013986;MS.gene014015;MS.gene014016;MS.gene014219;MS.gene015029;MS.gene015151;MS.gene015171;MS.gene015253;MS.gene015298;MS.gene015446;MS.gene015782;MS.gene017961;MS.gene018021;MS.gene018115;MS.gene018307;MS.gene020113;MS.gene020114;MS.gene02…
GO:0044710	single-organism metabolic process	129	129	1	1	MS.gene000621;MS.gene00160;MS.gene002166;MS.gene002697;MS.gene003269;MS.gene004694;MS.gene004925;MS.gene006698;MS.gene007421;MS.gene007632;MS.gene008075;MS.gene009118;MS.gene009662;MS.gene00979;MS.gene011259;MS.gene011415;MS.gene014015;MS.gene014016;MS.gene014219;MS.gene014367;MS.gene015029;MS.gene015151;MS.gene015171;MS.gene015298;MS.gene018115;MS.gene020700;MS.gene022230;MS.gene023146;MS.gene02…
GO:0009058	biosynthetic process	113	113	1	1	MS.gene001381;MS.gene002166;MS.gene002697;MS.gene003696;MS.gene004833;MS.gene00979;MS.gene011415;MS.gene014015;MS.gene014016;MS.gene015029;MS.gene015043;MS.gene015151;MS.gene015171;MS.gene015430;MS.gene01768;MS.gene022053;MS.gene023146;MS.gene023860;MS.gene024774;MS.gene025815;MS.gene026607;MS.gene029109;MS.gene029880;MS.gene031719;MS.gene032440;MS.gene033648;MS.gene035278;MS.gene037854;MS.gene03…
GO:0019538	protein metabolic process	113	113	1	1	MS.gene001381;MS.gene002697;MS.gene004833;MS.gene009945;MS.gene014748;MS.gene015171;MS.gene015351;MS.gene015430;MS.gene015567;MS.gene01768;MS.gene02038;MS.gene021170;MS.gene023860;MS.gene024219;MS.gene025815;MS.gene028141;MS.gene029109;MS.gene029880;MS.gene030398;MS.gene031715;MS.gene032440;MS.gene033648;MS.gene037968;MS.gene038009;MS.gene039072;MS.gene042024;MS.gene04369;MS.gene044049;MS.gene044…
GO:0034641	cellular nitrogen compound metabolic process	113	113	1	1	MS.gene000621;MS.gene001381;MS.gene003501;MS.gene003696;MS.gene004694;MS.gene004833;MS.gene008075;MS.gene011415;MS.gene014219;MS.gene015029;MS.gene015043;MS.gene015171;MS.gene015430;MS.gene01768;MS.gene018115;MS.gene022053;MS.gene023860;MS.gene025815;MS.gene026607;MS.gene029109;MS.gene029270;MS.gene02942;MS.gene029880;MS.gene032440;MS.gene033648;MS.gene037709;MS.gene037854;MS.gene038600;MS.gene03…
GO:0044249	cellular biosynthetic process	110	110	1	1	MS.gene001381;MS.gene002166;MS.gene002697;MS.gene003696;MS.gene004833;MS.gene00979;MS.gene011415;MS.gene014015;MS.gene014016;MS.gene015029;MS.gene015043;MS.gene015151;MS.gene015171;MS.gene015430;MS.gene01768;MS.gene022053;MS.gene023146;MS.gene023860;MS.gene025815;MS.gene026607;MS.gene029109;MS.gene029880;MS.gene031719;MS.gene032440;MS.gene033648;MS.gene035278;MS.gene037854;MS.gene038600;MS.gene03…
GO:1901576	organic substance biosynthetic process	110	110	1	1	MS.gene001381;MS.gene002166;MS.gene002697;MS.gene003696;MS.gene004833;MS.gene00979;MS.gene011415;MS.gene014015;MS.gene014016;MS.gene015029;MS.gene015043;MS.gene015151;MS.gene015171;MS.gene015430;MS.gene01768;MS.gene022053;MS.gene023146;MS.gene023860;MS.gene025815;MS.gene026607;MS.gene029109;MS.gene029880;MS.gene031719;MS.gene032440;MS.gene033648;MS.gene035278;MS.gene037854;MS.gene038600;MS.gene03…
GO:0044267	cellular protein metabolic process	101	101	1	1	MS.gene001381;MS.gene002697;MS.gene004833;MS.gene009945;MS.gene014748;MS.gene015171;MS.gene015351;MS.gene015430;MS.gene015567;MS.gene01768;MS.gene02038;MS.gene021170;MS.gene023860;MS.gene025815;MS.gene028141;MS.gene029109;MS.gene029880;MS.gene030398;MS.gene031715;MS.gene032440;MS.gene033648;MS.gene037968;MS.gene039072;MS.gene044049;MS.gene044494;MS.gene045681;MS.gene046251;MS.gene047337;MS.gene04…
GO:0044271	cellular nitrogen compound biosynthetic process	82	82	1	1	MS.gene001381;MS.gene003696;MS.gene004833;MS.gene011415;MS.gene015029;MS.gene015043;MS.gene015171;MS.gene015430;MS.gene01768;MS.gene022053;MS.gene023860;MS.gene025815;MS.gene026607;MS.gene029109;MS.gene029880;MS.gene032440;MS.gene033648;MS.gene037854;MS.gene038600;MS.gene039072;MS.gene045681;MS.gene046251;MS.gene047337;MS.gene047609;MS.gene048715;MS.gene049291;MS.gene049376;MS.gene049857;MS.gene0…
GO:0010467	gene expression	78	78	1	1	MS.gene001381;MS.gene003501;MS.gene003696;MS.gene004833;MS.gene015043;MS.gene015171;MS.gene015430;MS.gene01768;MS.gene023860;MS.gene025815;MS.gene029109;MS.gene029880;MS.gene032440;MS.gene033648;MS.gene039072;MS.gene045681;MS.gene046251;MS.gene047337;MS.gene047609;MS.gene048715;MS.gene049180;MS.gene049256;MS.gene049291;MS.gene049376;MS.gene050751;MS.gene050916;MS.gene051206;MS.gene052799;MS.gene0…
GO:1901360	organic cyclic compound metabolic process	76	76	1	1	MS.gene000621;MS.gene003501;MS.gene003696;MS.gene007421;MS.gene008075;MS.gene011415;MS.gene014016;MS.gene014219;MS.gene015029;MS.gene015043;MS.gene015171;MS.gene018115;MS.gene026607;MS.gene029270;MS.gene02942;MS.gene037709;MS.gene037854;MS.gene040387;MS.gene047609;MS.gene048715;MS.gene049256;MS.gene049291;MS.gene049849;MS.gene049857;MS.gene051206;MS.gene052114;MS.gene052404;MS.gene052436;MS.gene0…
GO:0006725	cellular aromatic compound metabolic process	73	73	1	1	MS.gene000621;MS.gene003501;MS.gene003696;MS.gene007421;MS.gene008075;MS.gene011415;MS.gene014219;MS.gene015029;MS.gene015043;MS.gene015171;MS.gene018115;MS.gene026607;MS.gene029270;MS.gene02942;MS.gene037709;MS.gene037854;MS.gene040387;MS.gene047609;MS.gene048715;MS.gene049256;MS.gene049291;MS.gene049849;MS.gene049857;MS.gene051206;MS.gene052114;MS.gene052436;MS.gene054119;MS.gene05627;MS.gene05…
GO:0046483	heterocycle metabolic process	73	73	1	1	MS.gene000621;MS.gene003501;MS.gene003696;MS.gene008075;MS.gene011415;MS.gene014016;MS.gene014219;MS.gene015029;MS.gene015043;MS.gene015171;MS.gene018115;MS.gene026607;MS.gene029270;MS.gene02942;MS.gene037709;MS.gene037854;MS.gene040387;MS.gene047609;MS.gene048715;MS.gene049256;MS.gene049291;MS.gene049857;MS.gene051206;MS.gene052114;MS.gene052436;MS.gene054119;MS.gene05627;MS.gene059967;MS.gene06…
GO:0009059	macromolecule biosynthetic process	68	68	1	1	MS.gene001381;MS.gene002697;MS.gene003696;MS.gene004833;MS.gene015043;MS.gene015171;MS.gene015430;MS.gene01768;MS.gene023860;MS.gene025815;MS.gene029109;MS.gene029880;MS.gene031719;MS.gene032440;MS.gene033648;MS.gene039072;MS.gene045681;MS.gene046251;MS.gene047337;MS.gene047609;MS.gene048715;MS.gene049291;MS.gene049376;MS.gene050751;MS.gene050916;MS.gene052799;MS.gene059967;MS.gene061619;MS.gene0…
GO:0034645	cellular macromolecule biosynthetic process	68	68	1	1	MS.gene001381;MS.gene002697;MS.gene003696;MS.gene004833;MS.gene015043;MS.gene015171;MS.gene015430;MS.gene01768;MS.gene023860;MS.gene025815;MS.gene029109;MS.gene029880;MS.gene031719;MS.gene032440;MS.gene033648;MS.gene039072;MS.gene045681;MS.gene046251;MS.gene047337;MS.gene047609;MS.gene048715;MS.gene049291;MS.gene049376;MS.gene050751;MS.gene050916;MS.gene052799;MS.gene059967;MS.gene061619;MS.gene0…
GO:1901566	organonitrogen compound biosynthetic process	68	68	1	1	MS.gene001381;MS.gene004833;MS.gene011415;MS.gene014016;MS.gene015029;MS.gene015430;MS.gene01768;MS.gene022053;MS.gene023860;MS.gene025815;MS.gene026607;MS.gene029109;MS.gene029880;MS.gene032440;MS.gene033648;MS.gene037854;MS.gene038600;MS.gene039072;MS.gene041346;MS.gene044146;MS.gene045681;MS.gene046251;MS.gene047337;MS.gene049376;MS.gene049849;MS.gene049857;MS.gene050751;MS.gene050916;MS.gene0…
GO:0006810	transport	67	67	1	1	MS.gene003952;MS.gene005784;MS.gene011415;MS.gene013986;MS.gene015253;MS.gene015446;MS.gene015460;MS.gene015782;MS.gene018678;MS.gene022129;MS.gene023242;MS.gene025042;MS.gene029270;MS.gene029498;MS.gene033983;MS.gene033985;MS.gene035218;MS.gene036948;MS.gene03724;MS.gene042381;MS.gene042634;MS.gene04727;MS.gene049090;MS.gene049209;MS.gene049224;MS.gene053341;MS.gene055132;MS.gene057454;MS.gene06…
GO:0051179	localization	67	67	1	1	MS.gene003952;MS.gene005784;MS.gene011415;MS.gene013986;MS.gene015253;MS.gene015446;MS.gene015460;MS.gene015782;MS.gene018678;MS.gene022129;MS.gene023242;MS.gene025042;MS.gene029270;MS.gene029498;MS.gene033983;MS.gene033985;MS.gene035218;MS.gene036948;MS.gene03724;MS.gene042381;MS.gene042634;MS.gene04727;MS.gene049090;MS.gene049209;MS.gene049224;MS.gene053341;MS.gene055132;MS.gene057454;MS.gene06…
GO:0051234	establishment of localization	67	67	1	1	MS.gene003952;MS.gene005784;MS.gene011415;MS.gene013986;MS.gene015253;MS.gene015446;MS.gene015460;MS.gene015782;MS.gene018678;MS.gene022129;MS.gene023242;MS.gene025042;MS.gene029270;MS.gene029498;MS.gene033983;MS.gene033985;MS.gene035218;MS.gene036948;MS.gene03724;MS.gene042381;MS.gene042634;MS.gene04727;MS.gene049090;MS.gene049209;MS.gene049224;MS.gene053341;MS.gene055132;MS.gene057454;MS.gene06…
GO:0006793	phosphorus metabolic process	64	64	1	1	MS.gene002166;MS.gene002281;MS.gene009945;MS.gene011415;MS.gene015351;MS.gene015567;MS.gene018115;MS.gene02038;MS.gene026607;MS.gene028141;MS.gene029270;MS.gene030398;MS.gene031715;MS.gene037854;MS.gene037968;MS.gene038467;MS.gene044049;MS.gene044494;MS.gene049663;MS.gene05052;MS.gene052114;MS.gene052801;MS.gene054119;MS.gene058470;MS.gene061465;MS.gene062249;MS.gene063988;MS.gene065334;MS.gene06…
GO:0006796	phosphate-containing compound metabolic process	64	64	1	1	MS.gene002166;MS.gene002281;MS.gene009945;MS.gene011415;MS.gene015351;MS.gene015567;MS.gene018115;MS.gene02038;MS.gene026607;MS.gene028141;MS.gene029270;MS.gene030398;MS.gene031715;MS.gene037854;MS.gene037968;MS.gene038467;MS.gene044049;MS.gene044494;MS.gene049663;MS.gene05052;MS.gene052114;MS.gene052801;MS.gene054119;MS.gene058470;MS.gene061465;MS.gene062249;MS.gene063988;MS.gene065334;MS.gene06…
GO:0055114	oxidation-reduction process	64	64	1	1	MS.gene00160;MS.gene004925;MS.gene007632;MS.gene009118;MS.gene009662;MS.gene011259;MS.gene014016;MS.gene014367;MS.gene015151;MS.gene015298;MS.gene018115;MS.gene020700;MS.gene022230;MS.gene027213;MS.gene028189;MS.gene028191;MS.gene029046;MS.gene029382;MS.gene030280;MS.gene031900;MS.gene037230;MS.gene047683;MS.gene049385;MS.gene05030;MS.gene053596;MS.gene054119;MS.gene057494;MS.gene063224;MS.gene06…
GO:0006139	nucleobase-containing compound metabolic process	63	63	1	1	MS.gene000621;MS.gene003501;MS.gene003696;MS.gene011415;MS.gene014219;MS.gene015043;MS.gene015171;MS.gene018115;MS.gene026607;MS.gene029270;MS.gene02942;MS.gene037709;MS.gene037854;MS.gene040387;MS.gene047609;MS.gene048715;MS.gene049256;MS.gene049291;MS.gene049857;MS.gene051206;MS.gene052114;MS.gene052436;MS.gene054119;MS.gene05627;MS.gene059967;MS.gene06198;MS.gene067623;MS.gene067791;MS.gene068…
GO:0044765	single-organism transport	62	62	1	1	MS.gene003952;MS.gene005784;MS.gene011415;MS.gene013986;MS.gene015253;MS.gene015446;MS.gene015460;MS.gene015782;MS.gene018678;MS.gene022129;MS.gene023242;MS.gene025042;MS.gene029270;MS.gene029498;MS.gene033983;MS.gene035218;MS.gene036948;MS.gene03724;MS.gene042381;MS.gene042634;MS.gene04727;MS.gene049090;MS.gene049209;MS.gene049224;MS.gene053341;MS.gene055132;MS.gene057454;MS.gene069909;MS.gene07…
GO:1902578	single-organism localization	62	62	1	1	MS.gene003952;MS.gene005784;MS.gene011415;MS.gene013986;MS.gene015253;MS.gene015446;MS.gene015460;MS.gene015782;MS.gene018678;MS.gene022129;MS.gene023242;MS.gene025042;MS.gene029270;MS.gene029498;MS.gene033983;MS.gene035218;MS.gene036948;MS.gene03724;MS.gene042381;MS.gene042634;MS.gene04727;MS.gene049090;MS.gene049209;MS.gene049224;MS.gene053341;MS.gene055132;MS.gene057454;MS.gene069909;MS.gene07…
GO:0043412	macromolecule modification	58	58	1	1	MS.gene002697;MS.gene003501;MS.gene009945;MS.gene014748;MS.gene015171;MS.gene015351;MS.gene015567;MS.gene02038;MS.gene028141;MS.gene030398;MS.gene031715;MS.gene037968;MS.gene044049;MS.gene044494;MS.gene047609;MS.gene049663;MS.gene04998;MS.gene05052;MS.gene051521;MS.gene052801;MS.gene055719;MS.gene058470;MS.gene061465;MS.gene062249;MS.gene063988;MS.gene065334;MS.gene066962;MS.gene067474;MS.gene068…
GO:0006464	cellular protein modification process	57	57	1	1	MS.gene002697;MS.gene009945;MS.gene014748;MS.gene015171;MS.gene015351;MS.gene015567;MS.gene02038;MS.gene028141;MS.gene030398;MS.gene031715;MS.gene037968;MS.gene044049;MS.gene044494;MS.gene047609;MS.gene049663;MS.gene04998;MS.gene05052;MS.gene051521;MS.gene052801;MS.gene055719;MS.gene058470;MS.gene061465;MS.gene062249;MS.gene063988;MS.gene065334;MS.gene066962;MS.gene067474;MS.gene068074;MS.gene070…
GO:0036211	protein modification process	57	57	1	1	MS.gene002697;MS.gene009945;MS.gene014748;MS.gene015171;MS.gene015351;MS.gene015567;MS.gene02038;MS.gene028141;MS.gene030398;MS.gene031715;MS.gene037968;MS.gene044049;MS.gene044494;MS.gene047609;MS.gene049663;MS.gene04998;MS.gene05052;MS.gene051521;MS.gene052801;MS.gene055719;MS.gene058470;MS.gene061465;MS.gene062249;MS.gene063988;MS.gene065334;MS.gene066962;MS.gene067474;MS.gene068074;MS.gene070…
GO:0044281	small molecule metabolic process	55	55	1	1	MS.gene007421;MS.gene008075;MS.gene00979;MS.gene011415;MS.gene014016;MS.gene014219;MS.gene015151;MS.gene015298;MS.gene018115;MS.gene023146;MS.gene026607;MS.gene027213;MS.gene029270;MS.gene035278;MS.gene036939;MS.gene037230;MS.gene037709;MS.gene037854;MS.gene038467;MS.gene038600;MS.gene040387;MS.gene041346;MS.gene044146;MS.gene049849;MS.gene049857;MS.gene052114;MS.gene052404;MS.gene054119;MS.gene0…
GO:0016310	phosphorylation	46	46	1	1	MS.gene009945;MS.gene015351;MS.gene015567;MS.gene02038;MS.gene028141;MS.gene030398;MS.gene031715;MS.gene037854;MS.gene037968;MS.gene044049;MS.gene044494;MS.gene049663;MS.gene05052;MS.gene052114;MS.gene052801;MS.gene058470;MS.gene061465;MS.gene062249;MS.gene063988;MS.gene065334;MS.gene066962;MS.gene067474;MS.gene070097;MS.gene072690;MS.gene08623;MS.gene24991;MS.gene26793;MS.gene36729;MS.gene36744;…
GO:0065007	biological regulation	45	45	1	1	MS.gene00231;MS.gene003696;MS.gene015043;MS.gene015171;MS.gene018307;MS.gene020113;MS.gene020114;MS.gene036939;MS.gene047609;MS.gene048715;MS.gene049180;MS.gene049291;MS.gene058470;MS.gene059967;MS.gene061479;MS.gene06198;MS.gene062249;MS.gene063809;MS.gene067474;MS.gene067791;MS.gene068282;MS.gene069465;MS.gene072262;MS.gene074335;MS.gene20683;MS.gene23609;MS.gene24562;MS.gene25819;MS.gene31994;…
GO:0090304	nucleic acid metabolic process	45	45	1	1	MS.gene000621;MS.gene003501;MS.gene003696;MS.gene015043;MS.gene015171;MS.gene02942;MS.gene047609;MS.gene048715;MS.gene049256;MS.gene049291;MS.gene051206;MS.gene052436;MS.gene05627;MS.gene059967;MS.gene06198;MS.gene067623;MS.gene067791;MS.gene068282;MS.gene069237;MS.gene072262;MS.gene23609;MS.gene31994;MS.gene36491;MS.gene39903;MS.gene40246;MS.gene41710;MS.gene45675;MS.gene47350;MS.gene50745;MS.ge…
GO:1901362	organic cyclic compound biosynthetic process	45	45	1	1	MS.gene003696;MS.gene011415;MS.gene014016;MS.gene015029;MS.gene015043;MS.gene015171;MS.gene026607;MS.gene037854;MS.gene047609;MS.gene048715;MS.gene049291;MS.gene049849;MS.gene049857;MS.gene059967;MS.gene06198;MS.gene067791;MS.gene068282;MS.gene072262;MS.gene08211;MS.gene23609;MS.gene31994;MS.gene32824;MS.gene34851;MS.gene36491;MS.gene39335;MS.gene39903;MS.gene41710;MS.gene50745;MS.gene51890;MS.ge…
GO:0018130	heterocycle biosynthetic process	44	44	1	1	MS.gene003696;MS.gene011415;MS.gene014016;MS.gene015029;MS.gene015043;MS.gene015171;MS.gene026607;MS.gene037854;MS.gene047609;MS.gene048715;MS.gene049291;MS.gene049857;MS.gene059967;MS.gene06198;MS.gene067791;MS.gene068282;MS.gene072262;MS.gene08211;MS.gene23609;MS.gene31994;MS.gene32824;MS.gene34851;MS.gene36491;MS.gene39335;MS.gene39903;MS.gene41710;MS.gene50745;MS.gene51890;MS.gene53331;MS.gen…
GO:0006468	protein phosphorylation	43	43	1	1	MS.gene009945;MS.gene015351;MS.gene015567;MS.gene02038;MS.gene028141;MS.gene030398;MS.gene031715;MS.gene037968;MS.gene044049;MS.gene044494;MS.gene049663;MS.gene05052;MS.gene052801;MS.gene058470;MS.gene061465;MS.gene062249;MS.gene063988;MS.gene065334;MS.gene066962;MS.gene067474;MS.gene070097;MS.gene072690;MS.gene08623;MS.gene24991;MS.gene26793;MS.gene36729;MS.gene36744;MS.gene40128;MS.gene41384;MS…
GO:0019438	aromatic compound biosynthetic process	42	42	1	1	MS.gene003696;MS.gene011415;MS.gene015029;MS.gene015043;MS.gene015171;MS.gene026607;MS.gene037854;MS.gene047609;MS.gene048715;MS.gene049291;MS.gene049849;MS.gene049857;MS.gene059967;MS.gene06198;MS.gene067791;MS.gene068282;MS.gene072262;MS.gene08211;MS.gene23609;MS.gene31994;MS.gene32824;MS.gene34851;MS.gene36491;MS.gene39335;MS.gene39903;MS.gene41710;MS.gene50745;MS.gene51890;MS.gene53331;MS.gen…
GO:0043603	cellular amide metabolic process	42	42	1	1	MS.gene001381;MS.gene004694;MS.gene004833;MS.gene015430;MS.gene01768;MS.gene023860;MS.gene025815;MS.gene029109;MS.gene029880;MS.gene032440;MS.gene033648;MS.gene038600;MS.gene039072;MS.gene045681;MS.gene046251;MS.gene047337;MS.gene049376;MS.gene050751;MS.gene050916;MS.gene052799;MS.gene061619;MS.gene070073;MS.gene070600;MS.gene08871;MS.gene20037;MS.gene21834;MS.gene23123;MS.gene24247;MS.gene27003;…
GO:0050789	regulation of biological process	42	42	1	1	MS.gene00231;MS.gene003696;MS.gene015043;MS.gene015171;MS.gene018307;MS.gene020113;MS.gene020114;MS.gene036939;MS.gene047609;MS.gene048715;MS.gene049180;MS.gene049291;MS.gene058470;MS.gene059967;MS.gene061479;MS.gene06198;MS.gene062249;MS.gene063809;MS.gene067474;MS.gene067791;MS.gene068282;MS.gene069465;MS.gene072262;MS.gene074335;MS.gene20683;MS.gene23609;MS.gene25819;MS.gene31994;MS.gene38794;…
GO:0043604	amide biosynthetic process	41	41	1	1	MS.gene001381;MS.gene004833;MS.gene015430;MS.gene01768;MS.gene023860;MS.gene025815;MS.gene029109;MS.gene029880;MS.gene032440;MS.gene033648;MS.gene038600;MS.gene039072;MS.gene045681;MS.gene046251;MS.gene047337;MS.gene049376;MS.gene050751;MS.gene050916;MS.gene052799;MS.gene061619;MS.gene070073;MS.gene070600;MS.gene08871;MS.gene20037;MS.gene21834;MS.gene23123;MS.gene24247;MS.gene27003;MS.gene29105;M…
GO:0044711	single-organism biosynthetic process	40	40	1	1	MS.gene002166;MS.gene00979;MS.gene011415;MS.gene014015;MS.gene014016;MS.gene015029;MS.gene015151;MS.gene023146;MS.gene026607;MS.gene031719;MS.gene035278;MS.gene037854;MS.gene038600;MS.gene041346;MS.gene044146;MS.gene049849;MS.gene049857;MS.gene067451;MS.gene074333;MS.gene08211;MS.gene21844;MS.gene32824;MS.gene34851;MS.gene39335;MS.gene43207;MS.gene56599;MS.gene62663;MS.gene63504;MS.gene65557;MS.g…
GO:0050794	regulation of cellular process	40	40	1	1	MS.gene00231;MS.gene003696;MS.gene015043;MS.gene015171;MS.gene018307;MS.gene020113;MS.gene020114;MS.gene036939;MS.gene047609;MS.gene048715;MS.gene049291;MS.gene058470;MS.gene059967;MS.gene061479;MS.gene06198;MS.gene062249;MS.gene063809;MS.gene067474;MS.gene067791;MS.gene068282;MS.gene069465;MS.gene072262;MS.gene074335;MS.gene20683;MS.gene23609;MS.gene25819;MS.gene31994;MS.gene38794;MS.gene39903;M…
GO:0006412	translation	39	39	1	1	MS.gene001381;MS.gene004833;MS.gene015430;MS.gene01768;MS.gene023860;MS.gene025815;MS.gene029109;MS.gene029880;MS.gene032440;MS.gene033648;MS.gene039072;MS.gene045681;MS.gene046251;MS.gene047337;MS.gene049376;MS.gene050751;MS.gene050916;MS.gene052799;MS.gene061619;MS.gene070073;MS.gene070600;MS.gene08871;MS.gene20037;MS.gene21834;MS.gene23123;MS.gene24247;MS.gene27003;MS.gene29105;MS.gene33384;MS…
GO:0006518	peptide metabolic process	39	39	1	1	MS.gene001381;MS.gene004833;MS.gene015430;MS.gene01768;MS.gene023860;MS.gene025815;MS.gene029109;MS.gene029880;MS.gene032440;MS.gene033648;MS.gene039072;MS.gene045681;MS.gene046251;MS.gene047337;MS.gene049376;MS.gene050751;MS.gene050916;MS.gene052799;MS.gene061619;MS.gene070073;MS.gene070600;MS.gene08871;MS.gene20037;MS.gene21834;MS.gene23123;MS.gene24247;MS.gene27003;MS.gene29105;MS.gene33384;MS…
GO:0016070	RNA metabolic process	39	39	1	1	MS.gene003501;MS.gene003696;MS.gene015043;MS.gene015171;MS.gene047609;MS.gene048715;MS.gene049256;MS.gene049291;MS.gene051206;MS.gene05627;MS.gene059967;MS.gene06198;MS.gene067623;MS.gene067791;MS.gene068282;MS.gene069237;MS.gene072262;MS.gene23609;MS.gene31994;MS.gene36491;MS.gene39903;MS.gene40246;MS.gene41710;MS.gene45675;MS.gene50745;MS.gene51890;MS.gene53331;MS.gene55818;MS.gene56868;MS.gene…
GO:0043043	peptide biosynthetic process	39	39	1	1	MS.gene001381;MS.gene004833;MS.gene015430;MS.gene01768;MS.gene023860;MS.gene025815;MS.gene029109;MS.gene029880;MS.gene032440;MS.gene033648;MS.gene039072;MS.gene045681;MS.gene046251;MS.gene047337;MS.gene049376;MS.gene050751;MS.gene050916;MS.gene052799;MS.gene061619;MS.gene070073;MS.gene070600;MS.gene08871;MS.gene20037;MS.gene21834;MS.gene23123;MS.gene24247;MS.gene27003;MS.gene29105;MS.gene33384;MS…
GO:0034654	nucleobase-containing compound biosynthetic process	35	35	1	1	MS.gene003696;MS.gene011415;MS.gene015043;MS.gene015171;MS.gene026607;MS.gene037854;MS.gene047609;MS.gene048715;MS.gene049291;MS.gene049857;MS.gene059967;MS.gene06198;MS.gene067791;MS.gene068282;MS.gene072262;MS.gene08211;MS.gene23609;MS.gene31994;MS.gene34851;MS.gene36491;MS.gene39335;MS.gene39903;MS.gene41710;MS.gene50745;MS.gene51890;MS.gene53331;MS.gene55818;MS.gene56964;MS.gene79441;MS.gene8…
GO:0006082	organic acid metabolic process	31	31	1	1	MS.gene007421;MS.gene008075;MS.gene00979;MS.gene014016;MS.gene015151;MS.gene015298;MS.gene023146;MS.gene027213;MS.gene035278;MS.gene038600;MS.gene041346;MS.gene044146;MS.gene049849;MS.gene052114;MS.gene067451;MS.gene09632;MS.gene21844;MS.gene24562;MS.gene24619;MS.gene34851;MS.gene43207;MS.gene45675;MS.gene48488;MS.gene62663;MS.gene63504;MS.gene65557;MS.gene68372;MS.gene91664;MS.gene92022;MS.gene9…
GO:0019752	carboxylic acid metabolic process	31	31	1	1	MS.gene007421;MS.gene008075;MS.gene00979;MS.gene014016;MS.gene015151;MS.gene015298;MS.gene023146;MS.gene027213;MS.gene035278;MS.gene038600;MS.gene041346;MS.gene044146;MS.gene049849;MS.gene052114;MS.gene067451;MS.gene09632;MS.gene21844;MS.gene24562;MS.gene24619;MS.gene34851;MS.gene43207;MS.gene45675;MS.gene48488;MS.gene62663;MS.gene63504;MS.gene65557;MS.gene68372;MS.gene91664;MS.gene92022;MS.gene9…
GO:0043436	oxoacid metabolic process	31	31	1	1	MS.gene007421;MS.gene008075;MS.gene00979;MS.gene014016;MS.gene015151;MS.gene015298;MS.gene023146;MS.gene027213;MS.gene035278;MS.gene038600;MS.gene041346;MS.gene044146;MS.gene049849;MS.gene052114;MS.gene067451;MS.gene09632;MS.gene21844;MS.gene24562;MS.gene24619;MS.gene34851;MS.gene43207;MS.gene45675;MS.gene48488;MS.gene62663;MS.gene63504;MS.gene65557;MS.gene68372;MS.gene91664;MS.gene92022;MS.gene9…
GO:0050896	response to stimulus	31	31	1	1	MS.gene000621;MS.gene00231;MS.gene004925;MS.gene008075;MS.gene018307;MS.gene020113;MS.gene020114;MS.gene022862;MS.gene029046;MS.gene031900;MS.gene052436;MS.gene058470;MS.gene061479;MS.gene06198;MS.gene062249;MS.gene067474;MS.gene069465;MS.gene071284;MS.gene20683;MS.gene23823;MS.gene25819;MS.gene38794;MS.gene42084;MS.gene47350;MS.gene48251;MS.gene49477;MS.gene54691;MS.gene71844;MS.gene77762;MS.gen…
GO:0071840	cellular component organization or biogenesis	31	31	1	1	MS.gene013427;MS.gene014219;MS.gene015171;MS.gene017961;MS.gene018742;MS.gene027454;MS.gene036800;MS.gene045626;MS.gene047609;MS.gene048715;MS.gene050751;MS.gene053341;MS.gene055719;MS.gene063617;MS.gene06527;MS.gene068074;MS.gene21338;MS.gene23488;MS.gene23506;MS.gene46272;MS.gene47699;MS.gene56363;MS.gene56868;MS.gene59047;MS.gene68613;MS.gene79441;MS.gene85621;MS.gene88663;MS.gene90693;MS.gene…
GO:0055085	transmembrane transport	29	29	1	1	MS.gene003952;MS.gene011415;MS.gene013986;MS.gene015253;MS.gene015446;MS.gene015782;MS.gene023242;MS.gene029270;MS.gene029498;MS.gene042634;MS.gene04727;MS.gene049090;MS.gene055132;MS.gene069909;MS.gene071319;MS.gene21160;MS.gene22330;MS.gene23358;MS.gene36328;MS.gene36973;MS.gene40444;MS.gene53865;MS.gene56439;MS.gene56947;MS.gene71133;MS.gene82432;MS.gene86721;MS.gene98140;MS.gene98907
GO:0005975	carbohydrate metabolic process	26	26	1	1	MS.gene002697;MS.gene010239;MS.gene015298;MS.gene022147;MS.gene027454;MS.gene031719;MS.gene037230;MS.gene038467;MS.gene049243;MS.gene052114;MS.gene054119;MS.gene067828;MS.gene25860;MS.gene36906;MS.gene46286;MS.gene47841;MS.gene56020;MS.gene57807;MS.gene63663;MS.gene71612;MS.gene74788;MS.gene81977;MS.gene84373;MS.gene86122;MS.gene88663;MS.gene96007
GO:0006351	transcription, DNA-templated	26	26	1	1	MS.gene003696;MS.gene015043;MS.gene015171;MS.gene047609;MS.gene048715;MS.gene049291;MS.gene059967;MS.gene06198;MS.gene067791;MS.gene068282;MS.gene072262;MS.gene23609;MS.gene31994;MS.gene36491;MS.gene39903;MS.gene41710;MS.gene50745;MS.gene51890;MS.gene53331;MS.gene55818;MS.gene56964;MS.gene79441;MS.gene80542;MS.gene83522;MS.gene92139;MS.gene97610
GO:0032774	RNA biosynthetic process	26	26	1	1	MS.gene003696;MS.gene015043;MS.gene015171;MS.gene047609;MS.gene048715;MS.gene049291;MS.gene059967;MS.gene06198;MS.gene067791;MS.gene068282;MS.gene072262;MS.gene23609;MS.gene31994;MS.gene36491;MS.gene39903;MS.gene41710;MS.gene50745;MS.gene51890;MS.gene53331;MS.gene55818;MS.gene56964;MS.gene79441;MS.gene80542;MS.gene83522;MS.gene92139;MS.gene97610
GO:0097659	nucleic acid-templated transcription	26	26	1	1	MS.gene003696;MS.gene015043;MS.gene015171;MS.gene047609;MS.gene048715;MS.gene049291;MS.gene059967;MS.gene06198;MS.gene067791;MS.gene068282;MS.gene072262;MS.gene23609;MS.gene31994;MS.gene36491;MS.gene39903;MS.gene41710;MS.gene50745;MS.gene51890;MS.gene53331;MS.gene55818;MS.gene56964;MS.gene79441;MS.gene80542;MS.gene83522;MS.gene92139;MS.gene97610
GO:0010468	regulation of gene expression	25	25	1	1	MS.gene003696;MS.gene015043;MS.gene015171;MS.gene047609;MS.gene048715;MS.gene049180;MS.gene049291;MS.gene059967;MS.gene06198;MS.gene067791;MS.gene068282;MS.gene072262;MS.gene23609;MS.gene31994;MS.gene39903;MS.gene41710;MS.gene50745;MS.gene51890;MS.gene53331;MS.gene55818;MS.gene56964;MS.gene62214;MS.gene83522;MS.gene92139;MS.gene97610
GO:0019222	regulation of metabolic process	25	25	1	1	MS.gene003696;MS.gene015043;MS.gene015171;MS.gene047609;MS.gene048715;MS.gene049180;MS.gene049291;MS.gene059967;MS.gene06198;MS.gene067791;MS.gene068282;MS.gene072262;MS.gene23609;MS.gene31994;MS.gene39903;MS.gene41710;MS.gene50745;MS.gene51890;MS.gene53331;MS.gene55818;MS.gene56964;MS.gene62214;MS.gene83522;MS.gene92139;MS.gene97610
GO:0060255	regulation of macromolecule metabolic process	25	25	1	1	MS.gene003696;MS.gene015043;MS.gene015171;MS.gene047609;MS.gene048715;MS.gene049180;MS.gene049291;MS.gene059967;MS.gene06198;MS.gene067791;MS.gene068282;MS.gene072262;MS.gene23609;MS.gene31994;MS.gene39903;MS.gene41710;MS.gene50745;MS.gene51890;MS.gene53331;MS.gene55818;MS.gene56964;MS.gene62214;MS.gene83522;MS.gene92139;MS.gene97610
GO:0044283	small molecule biosynthetic process	24	24	1	1	MS.gene00979;MS.gene014016;MS.gene015151;MS.gene023146;MS.gene035278;MS.gene037854;MS.gene038600;MS.gene041346;MS.gene044146;MS.gene049849;MS.gene049857;MS.gene067451;MS.gene21844;MS.gene43207;MS.gene62663;MS.gene63504;MS.gene65557;MS.gene68372;MS.gene91664;MS.gene92022;MS.gene92140;MS.gene92996;MS.gene99162;MS.gene99664
GO:0071702	organic substance transport	24	24	1	1	MS.gene005784;MS.gene015446;MS.gene015460;MS.gene022129;MS.gene023242;MS.gene025042;MS.gene033983;MS.gene036948;MS.gene03724;MS.gene042381;MS.gene053341;MS.gene21160;MS.gene23506;MS.gene32242;MS.gene41021;MS.gene42804;MS.gene45686;MS.gene46919;MS.gene60775;MS.gene68613;MS.gene70998;MS.gene71216;MS.gene72892;MS.gene74958
GO:0006355	regulation of transcription, DNA-templated	23	23	1	1	MS.gene003696;MS.gene015043;MS.gene015171;MS.gene047609;MS.gene048715;MS.gene049291;MS.gene059967;MS.gene06198;MS.gene067791;MS.gene068282;MS.gene072262;MS.gene23609;MS.gene31994;MS.gene39903;MS.gene41710;MS.gene50745;MS.gene51890;MS.gene53331;MS.gene55818;MS.gene56964;MS.gene83522;MS.gene92139;MS.gene97610
GO:0009889	regulation of biosynthetic process	23	23	1	1	MS.gene003696;MS.gene015043;MS.gene015171;MS.gene047609;MS.gene048715;MS.gene049291;MS.gene059967;MS.gene06198;MS.gene067791;MS.gene068282;MS.gene072262;MS.gene23609;MS.gene31994;MS.gene39903;MS.gene41710;MS.gene50745;MS.gene51890;MS.gene53331;MS.gene55818;MS.gene56964;MS.gene83522;MS.gene92139;MS.gene97610
GO:0010556	regulation of macromolecule biosynthetic process	23	23	1	1	MS.gene003696;MS.gene015043;MS.gene015171;MS.gene047609;MS.gene048715;MS.gene049291;MS.gene059967;MS.gene06198;MS.gene067791;MS.gene068282;MS.gene072262;MS.gene23609;MS.gene31994;MS.gene39903;MS.gene41710;MS.gene50745;MS.gene51890;MS.gene53331;MS.gene55818;MS.gene56964;MS.gene83522;MS.gene92139;MS.gene97610
GO:0016043	cellular component organization	23	23	1	1	MS.gene013427;MS.gene014219;MS.gene015171;MS.gene017961;MS.gene018742;MS.gene045626;MS.gene047609;MS.gene048715;MS.gene050751;MS.gene053341;MS.gene055719;MS.gene063617;MS.gene06527;MS.gene068074;MS.gene21338;MS.gene23488;MS.gene23506;MS.gene46272;MS.gene47699;MS.gene68613;MS.gene79441;MS.gene85621;MS.gene98660
GO:0019219	regulation of nucleobase-containing compound metabolic process	23	23	1	1	MS.gene003696;MS.gene015043;MS.gene015171;MS.gene047609;MS.gene048715;MS.gene049291;MS.gene059967;MS.gene06198;MS.gene067791;MS.gene068282;MS.gene072262;MS.gene23609;MS.gene31994;MS.gene39903;MS.gene41710;MS.gene50745;MS.gene51890;MS.gene53331;MS.gene55818;MS.gene56964;MS.gene83522;MS.gene92139;MS.gene97610
GO:0031323	regulation of cellular metabolic process	23	23	1	1	MS.gene003696;MS.gene015043;MS.gene015171;MS.gene047609;MS.gene048715;MS.gene049291;MS.gene059967;MS.gene06198;MS.gene067791;MS.gene068282;MS.gene072262;MS.gene23609;MS.gene31994;MS.gene39903;MS.gene41710;MS.gene50745;MS.gene51890;MS.gene53331;MS.gene55818;MS.gene56964;MS.gene83522;MS.gene92139;MS.gene97610
GO:0031326	regulation of cellular biosynthetic process	23	23	1	1	MS.gene003696;MS.gene015043;MS.gene015171;MS.gene047609;MS.gene048715;MS.gene049291;MS.gene059967;MS.gene06198;MS.gene067791;MS.gene068282;MS.gene072262;MS.gene23609;MS.gene31994;MS.gene39903;MS.gene41710;MS.gene50745;MS.gene51890;MS.gene53331;MS.gene55818;MS.gene56964;MS.gene83522;MS.gene92139;MS.gene97610
GO:0051171	regulation of nitrogen compound metabolic process	23	23	1	1	MS.gene003696;MS.gene015043;MS.gene015171;MS.gene047609;MS.gene048715;MS.gene049291;MS.gene059967;MS.gene06198;MS.gene067791;MS.gene068282;MS.gene072262;MS.gene23609;MS.gene31994;MS.gene39903;MS.gene41710;MS.gene50745;MS.gene51890;MS.gene53331;MS.gene55818;MS.gene56964;MS.gene83522;MS.gene92139;MS.gene97610
GO:0051252	regulation of RNA metabolic process	23	23	1	1	MS.gene003696;MS.gene015043;MS.gene015171;MS.gene047609;MS.gene048715;MS.gene049291;MS.gene059967;MS.gene06198;MS.gene067791;MS.gene068282;MS.gene072262;MS.gene23609;MS.gene31994;MS.gene39903;MS.gene41710;MS.gene50745;MS.gene51890;MS.gene53331;MS.gene55818;MS.gene56964;MS.gene83522;MS.gene92139;MS.gene97610
GO:0080090	regulation of primary metabolic process	23	23	1	1	MS.gene003696;MS.gene015043;MS.gene015171;MS.gene047609;MS.gene048715;MS.gene049291;MS.gene059967;MS.gene06198;MS.gene067791;MS.gene068282;MS.gene072262;MS.gene23609;MS.gene31994;MS.gene39903;MS.gene41710;MS.gene50745;MS.gene51890;MS.gene53331;MS.gene55818;MS.gene56964;MS.gene83522;MS.gene92139;MS.gene97610
GO:1903506	regulation of nucleic acid-templated transcription	23	23	1	1	MS.gene003696;MS.gene015043;MS.gene015171;MS.gene047609;MS.gene048715;MS.gene049291;MS.gene059967;MS.gene06198;MS.gene067791;MS.gene068282;MS.gene072262;MS.gene23609;MS.gene31994;MS.gene39903;MS.gene41710;MS.gene50745;MS.gene51890;MS.gene53331;MS.gene55818;MS.gene56964;MS.gene83522;MS.gene92139;MS.gene97610
GO:2000112	regulation of cellular macromolecule biosynthetic process	23	23	1	1	MS.gene003696;MS.gene015043;MS.gene015171;MS.gene047609;MS.gene048715;MS.gene049291;MS.gene059967;MS.gene06198;MS.gene067791;MS.gene068282;MS.gene072262;MS.gene23609;MS.gene31994;MS.gene39903;MS.gene41710;MS.gene50745;MS.gene51890;MS.gene53331;MS.gene55818;MS.gene56964;MS.gene83522;MS.gene92139;MS.gene97610
GO:2001141	regulation of RNA biosynthetic process	23	23	1	1	MS.gene003696;MS.gene015043;MS.gene015171;MS.gene047609;MS.gene048715;MS.gene049291;MS.gene059967;MS.gene06198;MS.gene067791;MS.gene068282;MS.gene072262;MS.gene23609;MS.gene31994;MS.gene39903;MS.gene41710;MS.gene50745;MS.gene51890;MS.gene53331;MS.gene55818;MS.gene56964;MS.gene83522;MS.gene92139;MS.gene97610
GO:0009056	catabolic process	22	22	1	1	MS.gene004694;MS.gene004925;MS.gene007421;MS.gene008075;MS.gene021170;MS.gene022147;MS.gene031900;MS.gene038009;MS.gene051521;MS.gene052114;MS.gene05627;MS.gene071284;MS.gene24562;MS.gene42084;MS.gene56020;MS.gene63663;MS.gene70383;MS.gene71844;MS.gene78385;MS.gene80102;MS.gene82245;MS.gene85722
GO:1901135	carbohydrate derivative metabolic process	22	22	1	1	MS.gene002697;MS.gene004694;MS.gene011415;MS.gene014219;MS.gene018115;MS.gene022147;MS.gene029270;MS.gene037709;MS.gene037854;MS.gene038467;MS.gene040387;MS.gene049857;MS.gene052114;MS.gene054119;MS.gene34851;MS.gene39335;MS.gene56020;MS.gene81977;MS.gene86721;MS.gene98140;MS.gene99162;MS.gene99407
GO:0006811	ion transport	21	21	1	1	MS.gene003952;MS.gene011415;MS.gene015253;MS.gene029270;MS.gene036948;MS.gene049209;MS.gene049224;MS.gene055132;MS.gene057454;MS.gene072669;MS.gene22330;MS.gene22405;MS.gene23358;MS.gene28843;MS.gene40444;MS.gene49732;MS.gene53865;MS.gene56439;MS.gene86721;MS.gene96342;MS.gene98140
GO:0015833	peptide transport	20	20	1	1	MS.gene005784;MS.gene015446;MS.gene015460;MS.gene022129;MS.gene023242;MS.gene025042;MS.gene033983;MS.gene03724;MS.gene21160;MS.gene23506;MS.gene32242;MS.gene41021;MS.gene42804;MS.gene45686;MS.gene46919;MS.gene68613;MS.gene70998;MS.gene71216;MS.gene72892;MS.gene74958
GO:0016053	organic acid biosynthetic process	20	20	1	1	MS.gene00979;MS.gene014016;MS.gene015151;MS.gene023146;MS.gene035278;MS.gene038600;MS.gene041346;MS.gene044146;MS.gene049849;MS.gene067451;MS.gene21844;MS.gene43207;MS.gene62663;MS.gene63504;MS.gene65557;MS.gene68372;MS.gene91664;MS.gene92022;MS.gene92140;MS.gene92996
GO:0033036	macromolecule localization	20	20	1	1	MS.gene005784;MS.gene015460;MS.gene022129;MS.gene025042;MS.gene033983;MS.gene036948;MS.gene03724;MS.gene042381;MS.gene053341;MS.gene23506;MS.gene32242;MS.gene41021;MS.gene42804;MS.gene45686;MS.gene46919;MS.gene68613;MS.gene70998;MS.gene71216;MS.gene72892;MS.gene74958
GO:0042886	amide transport	20	20	1	1	MS.gene005784;MS.gene015446;MS.gene015460;MS.gene022129;MS.gene023242;MS.gene025042;MS.gene033983;MS.gene03724;MS.gene21160;MS.gene23506;MS.gene32242;MS.gene41021;MS.gene42804;MS.gene45686;MS.gene46919;MS.gene68613;MS.gene70998;MS.gene71216;MS.gene72892;MS.gene74958
GO:0046394	carboxylic acid biosynthetic process	20	20	1	1	MS.gene00979;MS.gene014016;MS.gene015151;MS.gene023146;MS.gene035278;MS.gene038600;MS.gene041346;MS.gene044146;MS.gene049849;MS.gene067451;MS.gene21844;MS.gene43207;MS.gene62663;MS.gene63504;MS.gene65557;MS.gene68372;MS.gene91664;MS.gene92022;MS.gene92140;MS.gene92996
GO:0046907	intracellular transport	20	20	1	1	MS.gene005784;MS.gene015460;MS.gene018678;MS.gene022129;MS.gene025042;MS.gene033983;MS.gene033985;MS.gene035218;MS.gene03724;MS.gene23506;MS.gene24456;MS.gene41021;MS.gene42804;MS.gene45686;MS.gene46919;MS.gene68451;MS.gene68613;MS.gene70998;MS.gene71216;MS.gene74958
GO:0051641	cellular localization	20	20	1	1	MS.gene005784;MS.gene015460;MS.gene018678;MS.gene022129;MS.gene025042;MS.gene033983;MS.gene033985;MS.gene035218;MS.gene03724;MS.gene23506;MS.gene24456;MS.gene41021;MS.gene42804;MS.gene45686;MS.gene46919;MS.gene68451;MS.gene68613;MS.gene70998;MS.gene71216;MS.gene74958
GO:0051649	establishment of localization in cell	20	20	1	1	MS.gene005784;MS.gene015460;MS.gene018678;MS.gene022129;MS.gene025042;MS.gene033983;MS.gene033985;MS.gene035218;MS.gene03724;MS.gene23506;MS.gene24456;MS.gene41021;MS.gene42804;MS.gene45686;MS.gene46919;MS.gene68451;MS.gene68613;MS.gene70998;MS.gene71216;MS.gene74958
GO:0071705	nitrogen compound transport	20	20	1	1	MS.gene005784;MS.gene015446;MS.gene015460;MS.gene022129;MS.gene023242;MS.gene025042;MS.gene033983;MS.gene03724;MS.gene21160;MS.gene23506;MS.gene32242;MS.gene41021;MS.gene42804;MS.gene45686;MS.gene46919;MS.gene68613;MS.gene70998;MS.gene71216;MS.gene72892;MS.gene74958
GO:0006629	lipid metabolic process	19	19	1	1	MS.gene002166;MS.gene003269;MS.gene004694;MS.gene006698;MS.gene00979;MS.gene014015;MS.gene015151;MS.gene023146;MS.gene035278;MS.gene047655;MS.gene052404;MS.gene074333;MS.gene38416;MS.gene48485;MS.gene56599;MS.gene85459;MS.gene91664;MS.gene97741;MS.gene99407
GO:0044248	cellular catabolic process	19	19	1	1	MS.gene004694;MS.gene004925;MS.gene007421;MS.gene008075;MS.gene021170;MS.gene022147;MS.gene031900;MS.gene051521;MS.gene05627;MS.gene071284;MS.gene24562;MS.gene42084;MS.gene56020;MS.gene63663;MS.gene71844;MS.gene78385;MS.gene80102;MS.gene82245;MS.gene85722
GO:0019637	organophosphate metabolic process	18	18	1	1	MS.gene002166;MS.gene011415;MS.gene018115;MS.gene026607;MS.gene029270;MS.gene037854;MS.gene038467;MS.gene052114;MS.gene054119;MS.gene08211;MS.gene34851;MS.gene39335;MS.gene86721;MS.gene88040;MS.gene97741;MS.gene98140;MS.gene99162;MS.gene99407
GO:0051716	cellular response to stimulus	18	18	1	1	MS.gene000621;MS.gene00231;MS.gene018307;MS.gene020113;MS.gene020114;MS.gene052436;MS.gene058470;MS.gene061479;MS.gene062249;MS.gene067474;MS.gene069465;MS.gene20683;MS.gene25819;MS.gene38794;MS.gene47350;MS.gene49477;MS.gene71844;MS.gene94700
GO:0055086	nucleobase-containing small molecule metabolic process	18	18	1	1	MS.gene011415;MS.gene014219;MS.gene018115;MS.gene026607;MS.gene029270;MS.gene037709;MS.gene037854;MS.gene040387;MS.gene049857;MS.gene052114;MS.gene054119;MS.gene08211;MS.gene34851;MS.gene39335;MS.gene86721;MS.gene98140;MS.gene99162;MS.gene99407
GO:0006520	cellular amino acid metabolic process	17	17	1	1	MS.gene007421;MS.gene008075;MS.gene014016;MS.gene041346;MS.gene044146;MS.gene049849;MS.gene067451;MS.gene09632;MS.gene21844;MS.gene24562;MS.gene45675;MS.gene62663;MS.gene63504;MS.gene65557;MS.gene68372;MS.gene92140;MS.gene92996
GO:0006812	cation transport	17	17	1	1	MS.gene003952;MS.gene011415;MS.gene015253;MS.gene029270;MS.gene049209;MS.gene049224;MS.gene055132;MS.gene057454;MS.gene22330;MS.gene22405;MS.gene23358;MS.gene49732;MS.gene53865;MS.gene56439;MS.gene86721;MS.gene96342;MS.gene98140
GO:0008104	protein localization	17	17	1	1	MS.gene005784;MS.gene015460;MS.gene022129;MS.gene025042;MS.gene033983;MS.gene03724;MS.gene23506;MS.gene32242;MS.gene41021;MS.gene42804;MS.gene45686;MS.gene46919;MS.gene68613;MS.gene70998;MS.gene71216;MS.gene72892;MS.gene74958
GO:0015031	protein transport	17	17	1	1	MS.gene005784;MS.gene015460;MS.gene022129;MS.gene025042;MS.gene033983;MS.gene03724;MS.gene23506;MS.gene32242;MS.gene41021;MS.gene42804;MS.gene45686;MS.gene46919;MS.gene68613;MS.gene70998;MS.gene71216;MS.gene72892;MS.gene74958
GO:0016192	vesicle-mediated transport	17	17	1	1	MS.gene005784;MS.gene015460;MS.gene033983;MS.gene035218;MS.gene03724;MS.gene24456;MS.gene41021;MS.gene42804;MS.gene45686;MS.gene46919;MS.gene51015;MS.gene70870;MS.gene70998;MS.gene71216;MS.gene74606;MS.gene74958;MS.gene95616
GO:0045184	establishment of protein localization	17	17	1	1	MS.gene005784;MS.gene015460;MS.gene022129;MS.gene025042;MS.gene033983;MS.gene03724;MS.gene23506;MS.gene32242;MS.gene41021;MS.gene42804;MS.gene45686;MS.gene46919;MS.gene68613;MS.gene70998;MS.gene71216;MS.gene72892;MS.gene74958
GO:0051186	cofactor metabolic process	17	17	1	1	MS.gene004925;MS.gene015029;MS.gene018115;MS.gene026607;MS.gene031900;MS.gene038600;MS.gene052114;MS.gene054119;MS.gene071284;MS.gene32824;MS.gene34851;MS.gene42084;MS.gene70143;MS.gene82245;MS.gene88040;MS.gene94714;MS.gene99407
GO:1901575	organic substance catabolic process	17	17	1	1	MS.gene004694;MS.gene007421;MS.gene008075;MS.gene021170;MS.gene022147;MS.gene038009;MS.gene051521;MS.gene052114;MS.gene05627;MS.gene24562;MS.gene56020;MS.gene63663;MS.gene70383;MS.gene71844;MS.gene78385;MS.gene80102;MS.gene85722
GO:0006950	response to stress	16	16	1	1	MS.gene000621;MS.gene00231;MS.gene004925;MS.gene008075;MS.gene022862;MS.gene029046;MS.gene031900;MS.gene052436;MS.gene071284;MS.gene23823;MS.gene42084;MS.gene47350;MS.gene54691;MS.gene71844;MS.gene77762;MS.gene82245
GO:0006886	intracellular protein transport	15	15	1	1	MS.gene005784;MS.gene015460;MS.gene022129;MS.gene025042;MS.gene033983;MS.gene03724;MS.gene23506;MS.gene41021;MS.gene42804;MS.gene45686;MS.gene46919;MS.gene68613;MS.gene70998;MS.gene71216;MS.gene74958
GO:0034613	cellular protein localization	15	15	1	1	MS.gene005784;MS.gene015460;MS.gene022129;MS.gene025042;MS.gene033983;MS.gene03724;MS.gene23506;MS.gene41021;MS.gene42804;MS.gene45686;MS.gene46919;MS.gene68613;MS.gene70998;MS.gene71216;MS.gene74958
GO:0070727	cellular macromolecule localization	15	15	1	1	MS.gene005784;MS.gene015460;MS.gene022129;MS.gene025042;MS.gene033983;MS.gene03724;MS.gene23506;MS.gene41021;MS.gene42804;MS.gene45686;MS.gene46919;MS.gene68613;MS.gene70998;MS.gene71216;MS.gene74958
GO:0006508	proteolysis	14	14	1	1	MS.gene021170;MS.gene024219;MS.gene04369;MS.gene046814;MS.gene051521;MS.gene063024;MS.gene29297;MS.gene51740;MS.gene56379;MS.gene71844;MS.gene74111;MS.gene78385;MS.gene80102;MS.gene85465
GO:0006753	nucleoside phosphate metabolic process	14	14	1	1	MS.gene011415;MS.gene018115;MS.gene026607;MS.gene029270;MS.gene037854;MS.gene052114;MS.gene054119;MS.gene08211;MS.gene34851;MS.gene39335;MS.gene86721;MS.gene98140;MS.gene99162;MS.gene99407
GO:0007154	cell communication	14	14	1	1	MS.gene00231;MS.gene018307;MS.gene020113;MS.gene020114;MS.gene058470;MS.gene061479;MS.gene062249;MS.gene067474;MS.gene069465;MS.gene20683;MS.gene25819;MS.gene38794;MS.gene49477;MS.gene94700
GO:0007165	signal transduction	14	14	1	1	MS.gene00231;MS.gene018307;MS.gene020113;MS.gene020114;MS.gene058470;MS.gene061479;MS.gene062249;MS.gene067474;MS.gene069465;MS.gene20683;MS.gene25819;MS.gene38794;MS.gene49477;MS.gene94700
GO:0009116	nucleoside metabolic process	14	14	1	1	MS.gene011415;MS.gene014219;MS.gene018115;MS.gene029270;MS.gene037709;MS.gene037854;MS.gene040387;MS.gene049857;MS.gene052114;MS.gene39335;MS.gene86721;MS.gene98140;MS.gene99162;MS.gene99407
GO:0009117	nucleotide metabolic process	14	14	1	1	MS.gene011415;MS.gene018115;MS.gene026607;MS.gene029270;MS.gene037854;MS.gene052114;MS.gene054119;MS.gene08211;MS.gene34851;MS.gene39335;MS.gene86721;MS.gene98140;MS.gene99162;MS.gene99407
GO:0017144	drug metabolic process	14	14	1	1	MS.gene004925;MS.gene007421;MS.gene011415;MS.gene022053;MS.gene022147;MS.gene031900;MS.gene049849;MS.gene071284;MS.gene24562;MS.gene42084;MS.gene56020;MS.gene82245;MS.gene86721;MS.gene99664
GO:0023052	signaling	14	14	1	1	MS.gene00231;MS.gene018307;MS.gene020113;MS.gene020114;MS.gene058470;MS.gene061479;MS.gene062249;MS.gene067474;MS.gene069465;MS.gene20683;MS.gene25819;MS.gene38794;MS.gene49477;MS.gene94700
GO:0044700	single organism signaling	14	14	1	1	MS.gene00231;MS.gene018307;MS.gene020113;MS.gene020114;MS.gene058470;MS.gene061479;MS.gene062249;MS.gene067474;MS.gene069465;MS.gene20683;MS.gene25819;MS.gene38794;MS.gene49477;MS.gene94700
GO:1901605	alpha-amino acid metabolic process	14	14	1	1	MS.gene007421;MS.gene008075;MS.gene014016;MS.gene041346;MS.gene044146;MS.gene049849;MS.gene067451;MS.gene21844;MS.gene24562;MS.gene62663;MS.gene63504;MS.gene65557;MS.gene92140;MS.gene92996
GO:1901657	glycosyl compound metabolic process	14	14	1	1	MS.gene011415;MS.gene014219;MS.gene018115;MS.gene029270;MS.gene037709;MS.gene037854;MS.gene040387;MS.gene049857;MS.gene052114;MS.gene39335;MS.gene86721;MS.gene98140;MS.gene99162;MS.gene99407
GO:0008652	cellular amino acid biosynthetic process	12	12	1	1	MS.gene014016;MS.gene041346;MS.gene044146;MS.gene049849;MS.gene067451;MS.gene21844;MS.gene62663;MS.gene63504;MS.gene65557;MS.gene68372;MS.gene92140;MS.gene92996
GO:0009057	macromolecule catabolic process	12	12	1	1	MS.gene021170;MS.gene022147;MS.gene038009;MS.gene051521;MS.gene05627;MS.gene56020;MS.gene63663;MS.gene70383;MS.gene71844;MS.gene78385;MS.gene80102;MS.gene85722
GO:0044085	cellular component biogenesis	12	12	1	1	MS.gene014219;MS.gene018742;MS.gene027454;MS.gene036800;MS.gene048715;MS.gene56363;MS.gene56868;MS.gene59047;MS.gene85621;MS.gene88663;MS.gene90693;MS.gene92493
GO:0044255	cellular lipid metabolic process	12	12	1	1	MS.gene002166;MS.gene004694;MS.gene00979;MS.gene014015;MS.gene015151;MS.gene023146;MS.gene035278;MS.gene074333;MS.gene56599;MS.gene91664;MS.gene97741;MS.gene99407
GO:0072521	purine-containing compound metabolic process	12	12	1	1	MS.gene011415;MS.gene018115;MS.gene029270;MS.gene037854;MS.gene049857;MS.gene052114;MS.gene08211;MS.gene34851;MS.gene86721;MS.gene98140;MS.gene99162;MS.gene99407
GO:0006163	purine nucleotide metabolic process	11	11	1	1	MS.gene011415;MS.gene018115;MS.gene029270;MS.gene037854;MS.gene052114;MS.gene08211;MS.gene34851;MS.gene86721;MS.gene98140;MS.gene99162;MS.gene99407
GO:0006396	RNA processing	11	11	1	1	MS.gene003501;MS.gene049256;MS.gene051206;MS.gene067623;MS.gene069237;MS.gene40246;MS.gene56868;MS.gene60352;MS.gene68735;MS.gene83065;MS.gene90693
GO:0006996	organelle organization	11	11	1	1	MS.gene015171;MS.gene018742;MS.gene047609;MS.gene048715;MS.gene055719;MS.gene068074;MS.gene21338;MS.gene23488;MS.gene47699;MS.gene79441;MS.gene85621
GO:0019693	ribose phosphate metabolic process	11	11	1	1	MS.gene011415;MS.gene018115;MS.gene029270;MS.gene037854;MS.gene052114;MS.gene054119;MS.gene34851;MS.gene86721;MS.gene98140;MS.gene99162;MS.gene99407
GO:0071554	cell wall organization or biogenesis	11	11	1	1	MS.gene013427;MS.gene014219;MS.gene022147;MS.gene027454;MS.gene045626;MS.gene063617;MS.gene06527;MS.gene46272;MS.gene56020;MS.gene88663;MS.gene98660
GO:1901607	alpha-amino acid biosynthetic process	11	11	1	1	MS.gene014016;MS.gene041346;MS.gene044146;MS.gene049849;MS.gene067451;MS.gene21844;MS.gene62663;MS.gene63504;MS.gene65557;MS.gene92140;MS.gene92996
GO:0006457	protein folding	10	10	1	1	MS.gene005125;MS.gene02038;MS.gene023662;MS.gene049179;MS.gene07038;MS.gene21116;MS.gene21355;MS.gene21357;MS.gene24508;MS.gene73126
GO:0008610	lipid biosynthetic process	10	10	1	1	MS.gene002166;MS.gene00979;MS.gene014015;MS.gene015151;MS.gene023146;MS.gene035278;MS.gene074333;MS.gene56599;MS.gene91664;MS.gene99407
GO:0009119	ribonucleoside metabolic process	10	10	1	1	MS.gene011415;MS.gene018115;MS.gene029270;MS.gene037854;MS.gene049857;MS.gene052114;MS.gene86721;MS.gene98140;MS.gene99162;MS.gene99407
GO:0009150	purine ribonucleotide metabolic process	10	10	1	1	MS.gene011415;MS.gene018115;MS.gene029270;MS.gene037854;MS.gene052114;MS.gene34851;MS.gene86721;MS.gene98140;MS.gene99162;MS.gene99407
GO:0009259	ribonucleotide metabolic process	10	10	1	1	MS.gene011415;MS.gene018115;MS.gene029270;MS.gene037854;MS.gene052114;MS.gene34851;MS.gene86721;MS.gene98140;MS.gene99162;MS.gene99407
GO:0032787	monocarboxylic acid metabolic process	10	10	1	1	MS.gene00979;MS.gene015151;MS.gene023146;MS.gene035278;MS.gene038600;MS.gene052114;MS.gene34851;MS.gene43207;MS.gene91664;MS.gene92022
GO:0034220	ion transmembrane transport	10	10	1	1	MS.gene003952;MS.gene011415;MS.gene015253;MS.gene029270;MS.gene055132;MS.gene22330;MS.gene23358;MS.gene56439;MS.gene86721;MS.gene98140
GO:0042278	purine nucleoside metabolic process	10	10	1	1	MS.gene011415;MS.gene018115;MS.gene029270;MS.gene037854;MS.gene049857;MS.gene052114;MS.gene86721;MS.gene98140;MS.gene99162;MS.gene99407
GO:0043933	macromolecular complex subunit organization	10	10	1	1	MS.gene015171;MS.gene018742;MS.gene047609;MS.gene048715;MS.gene050751;MS.gene055719;MS.gene068074;MS.gene23488;MS.gene79441;MS.gene85621
GO:0044712	single-organism catabolic process	10	10	1	1	MS.gene004694;MS.gene004925;MS.gene007421;MS.gene008075;MS.gene031900;MS.gene052114;MS.gene071284;MS.gene24562;MS.gene42084;MS.gene82245
GO:0046128	purine ribonucleoside metabolic process	10	10	1	1	MS.gene011415;MS.gene018115;MS.gene029270;MS.gene037854;MS.gene049857;MS.gene052114;MS.gene86721;MS.gene98140;MS.gene99162;MS.gene99407
GO:0090407	organophosphate biosynthetic process	10	10	1	1	MS.gene002166;MS.gene011415;MS.gene026607;MS.gene037854;MS.gene08211;MS.gene34851;MS.gene39335;MS.gene86721;MS.gene88040;MS.gene99162
GO:0098655	cation transmembrane transport	10	10	1	1	MS.gene003952;MS.gene011415;MS.gene015253;MS.gene029270;MS.gene055132;MS.gene22330;MS.gene23358;MS.gene56439;MS.gene86721;MS.gene98140
GO:0098660	inorganic ion transmembrane transport	10	10	1	1	MS.gene003952;MS.gene011415;MS.gene015253;MS.gene029270;MS.gene055132;MS.gene22330;MS.gene23358;MS.gene56439;MS.gene86721;MS.gene98140
GO:0098662	inorganic cation transmembrane transport	10	10	1	1	MS.gene003952;MS.gene011415;MS.gene015253;MS.gene029270;MS.gene055132;MS.gene22330;MS.gene23358;MS.gene56439;MS.gene86721;MS.gene98140
GO:0030001	metal ion transport	9	9	1	1	MS.gene003952;MS.gene015253;MS.gene049224;MS.gene055132;MS.gene057454;MS.gene22405;MS.gene49732;MS.gene56439;MS.gene96342
GO:0042737	drug catabolic process	9	9	1	1	MS.gene004925;MS.gene007421;MS.gene022147;MS.gene031900;MS.gene071284;MS.gene24562;MS.gene42084;MS.gene56020;MS.gene82245
GO:0044265	cellular macromolecule catabolic process	9	9	1	1	MS.gene021170;MS.gene022147;MS.gene051521;MS.gene05627;MS.gene56020;MS.gene71844;MS.gene78385;MS.gene80102;MS.gene85722
GO:0044723	single-organism carbohydrate metabolic process	9	9	1	1	MS.gene002697;MS.gene031719;MS.gene037230;MS.gene038467;MS.gene052114;MS.gene46286;MS.gene74788;MS.gene81977;MS.gene96007
GO:1901565	organonitrogen compound catabolic process	9	9	1	1	MS.gene004694;MS.gene007421;MS.gene008075;MS.gene022147;MS.gene038009;MS.gene24562;MS.gene56020;MS.gene70383;MS.gene71844
GO:0006325	chromatin organization	8	8	1	1	MS.gene015171;MS.gene018742;MS.gene047609;MS.gene048715;MS.gene055719;MS.gene068074;MS.gene79441;MS.gene85621
GO:0006732	coenzyme metabolic process	8	8	1	1	MS.gene018115;MS.gene026607;MS.gene038600;MS.gene052114;MS.gene054119;MS.gene34851;MS.gene88040;MS.gene99407
GO:0009165	nucleotide biosynthetic process	8	8	1	1	MS.gene011415;MS.gene026607;MS.gene037854;MS.gene08211;MS.gene34851;MS.gene39335;MS.gene86721;MS.gene99162
GO:0051188	cofactor biosynthetic process	8	8	1	1	MS.gene015029;MS.gene026607;MS.gene038600;MS.gene32824;MS.gene34851;MS.gene70143;MS.gene88040;MS.gene94714
GO:0051276	chromosome organization	8	8	1	1	MS.gene015171;MS.gene018742;MS.gene047609;MS.gene048715;MS.gene055719;MS.gene068074;MS.gene79441;MS.gene85621
GO:0072330	monocarboxylic acid biosynthetic process	8	8	1	1	MS.gene00979;MS.gene015151;MS.gene023146;MS.gene035278;MS.gene038600;MS.gene43207;MS.gene91664;MS.gene92022
GO:1901137	carbohydrate derivative biosynthetic process	8	8	1	1	MS.gene002697;MS.gene011415;MS.gene037854;MS.gene049857;MS.gene34851;MS.gene81977;MS.gene86721;MS.gene99162
GO:1901293	nucleoside phosphate biosynthetic process	8	8	1	1	MS.gene011415;MS.gene026607;MS.gene037854;MS.gene08211;MS.gene34851;MS.gene39335;MS.gene86721;MS.gene99162
GO:1902582	single-organism intracellular transport	8	8	1	1	MS.gene018678;MS.gene035218;MS.gene23506;MS.gene24456;MS.gene42804;MS.gene68451;MS.gene68613;MS.gene74958
GO:0009141	nucleoside triphosphate metabolic process	7	7	1	1	MS.gene011415;MS.gene029270;MS.gene037854;MS.gene052114;MS.gene86721;MS.gene98140;MS.gene99162
GO:0009144	purine nucleoside triphosphate metabolic process	7	7	1	1	MS.gene011415;MS.gene029270;MS.gene037854;MS.gene052114;MS.gene86721;MS.gene98140;MS.gene99162
GO:0009199	ribonucleoside triphosphate metabolic process	7	7	1	1	MS.gene011415;MS.gene029270;MS.gene037854;MS.gene052114;MS.gene86721;MS.gene98140;MS.gene99162
GO:0009205	purine ribonucleoside triphosphate metabolic process	7	7	1	1	MS.gene011415;MS.gene029270;MS.gene037854;MS.gene052114;MS.gene86721;MS.gene98140;MS.gene99162
GO:0009664	plant-type cell wall organization	7	7	1	1	MS.gene013427;MS.gene014219;MS.gene045626;MS.gene063617;MS.gene06527;MS.gene46272;MS.gene98660
GO:0030163	protein catabolic process	7	7	1	1	MS.gene021170;MS.gene038009;MS.gene051521;MS.gene70383;MS.gene71844;MS.gene78385;MS.gene80102
GO:0045229	external encapsulating structure organization	7	7	1	1	MS.gene013427;MS.gene014219;MS.gene045626;MS.gene063617;MS.gene06527;MS.gene46272;MS.gene98660
GO:0071555	cell wall organization	7	7	1	1	MS.gene013427;MS.gene014219;MS.gene045626;MS.gene063617;MS.gene06527;MS.gene46272;MS.gene98660
GO:0071669	plant-type cell wall organization or biogenesis	7	7	1	1	MS.gene013427;MS.gene014219;MS.gene045626;MS.gene063617;MS.gene06527;MS.gene46272;MS.gene98660
GO:0072522	purine-containing compound biosynthetic process	7	7	1	1	MS.gene011415;MS.gene037854;MS.gene049857;MS.gene08211;MS.gene34851;MS.gene86721;MS.gene99162
GO:0006091	generation of precursor metabolites and energy	6	6	1	1	MS.gene015298;MS.gene027213;MS.gene052114;MS.gene054119;MS.gene24619;MS.gene48488
GO:0006164	purine nucleotide biosynthetic process	6	6	1	1	MS.gene011415;MS.gene037854;MS.gene08211;MS.gene34851;MS.gene86721;MS.gene99162
GO:0006259	DNA metabolic process	6	6	1	1	MS.gene000621;MS.gene02942;MS.gene052436;MS.gene47350;MS.gene71844;MS.gene85722
GO:0006818	hydrogen transport	6	6	1	1	MS.gene011415;MS.gene029270;MS.gene22330;MS.gene23358;MS.gene86721;MS.gene98140
GO:0006952	defense response	6	6	1	1	MS.gene00231;MS.gene008075;MS.gene022862;MS.gene23823;MS.gene54691;MS.gene77762
GO:0006979	response to oxidative stress	6	6	1	1	MS.gene004925;MS.gene029046;MS.gene031900;MS.gene071284;MS.gene42084;MS.gene82245
GO:0007017	microtubule-based process	6	6	1	1	MS.gene018021;MS.gene042966;MS.gene20375;MS.gene36303;MS.gene49099;MS.gene56363
GO:0009123	nucleoside monophosphate metabolic process	6	6	1	1	MS.gene011415;MS.gene029270;MS.gene052114;MS.gene39335;MS.gene86721;MS.gene98140
GO:0009161	ribonucleoside monophosphate metabolic process	6	6	1	1	MS.gene011415;MS.gene029270;MS.gene052114;MS.gene39335;MS.gene86721;MS.gene98140
GO:0015672	monovalent inorganic cation transport	6	6	1	1	MS.gene011415;MS.gene029270;MS.gene22330;MS.gene23358;MS.gene86721;MS.gene98140
GO:0015992	proton transport	6	6	1	1	MS.gene011415;MS.gene029270;MS.gene22330;MS.gene23358;MS.gene86721;MS.gene98140
GO:0018193	peptidyl-amino acid modification	6	6	1	1	MS.gene014748;MS.gene015171;MS.gene047609;MS.gene055719;MS.gene068074;MS.gene21116
GO:0022613	ribonucleoprotein complex biogenesis	6	6	1	1	MS.gene036800;MS.gene56363;MS.gene56868;MS.gene59047;MS.gene90693;MS.gene92493
GO:0042254	ribosome biogenesis	6	6	1	1	MS.gene036800;MS.gene56363;MS.gene56868;MS.gene59047;MS.gene90693;MS.gene92493
GO:0072593	reactive oxygen species metabolic process	6	6	1	1	MS.gene004925;MS.gene031900;MS.gene049385;MS.gene071284;MS.gene42084;MS.gene82245
GO:1902589	single-organism organelle organization	6	6	1	1	MS.gene015171;MS.gene047609;MS.gene055719;MS.gene068074;MS.gene23488;MS.gene79441
GO:1902600	hydrogen ion transmembrane transport	6	6	1	1	MS.gene011415;MS.gene029270;MS.gene22330;MS.gene23358;MS.gene86721;MS.gene98140
GO:0005996	monosaccharide metabolic process	5	5	1	1	MS.gene037230;MS.gene038467;MS.gene46286;MS.gene74788;MS.gene96007
GO:0006720	isoprenoid metabolic process	5	5	1	1	MS.gene014015;MS.gene015151;MS.gene074333;MS.gene56599;MS.gene99407
GO:0006790	sulfur compound metabolic process	5	5	1	1	MS.gene044146;MS.gene21844;MS.gene34851;MS.gene62663;MS.gene99664
GO:0006928	movement of cell or subcellular component	5	5	1	1	MS.gene018021;MS.gene042966;MS.gene20375;MS.gene36303;MS.gene56363
GO:0007018	microtubule-based movement	5	5	1	1	MS.gene018021;MS.gene042966;MS.gene20375;MS.gene36303;MS.gene56363
GO:0008299	isoprenoid biosynthetic process	5	5	1	1	MS.gene014015;MS.gene015151;MS.gene074333;MS.gene56599;MS.gene99407
GO:0009126	purine nucleoside monophosphate metabolic process	5	5	1	1	MS.gene011415;MS.gene029270;MS.gene052114;MS.gene86721;MS.gene98140
GO:0009152	purine ribonucleotide biosynthetic process	5	5	1	1	MS.gene011415;MS.gene037854;MS.gene34851;MS.gene86721;MS.gene99162
GO:0009163	nucleoside biosynthetic process	5	5	1	1	MS.gene011415;MS.gene037854;MS.gene049857;MS.gene86721;MS.gene99162
GO:0009167	purine ribonucleoside monophosphate metabolic process	5	5	1	1	MS.gene011415;MS.gene029270;MS.gene052114;MS.gene86721;MS.gene98140
GO:0009260	ribonucleotide biosynthetic process	5	5	1	1	MS.gene011415;MS.gene037854;MS.gene34851;MS.gene86721;MS.gene99162
GO:0009405	pathogenesis	5	5	1	1	MS.gene001557;MS.gene03596;MS.gene03606;MS.gene03615;MS.gene51007
GO:0016568	chromatin modification	5	5	1	1	MS.gene015171;MS.gene047609;MS.gene055719;MS.gene068074;MS.gene79441
GO:0016569	covalent chromatin modification	5	5	1	1	MS.gene015171;MS.gene047609;MS.gene055719;MS.gene068074;MS.gene79441
GO:0016570	histone modification	5	5	1	1	MS.gene015171;MS.gene047609;MS.gene055719;MS.gene068074;MS.gene79441
GO:0016999	antibiotic metabolic process	5	5	1	1	MS.gene004925;MS.gene031900;MS.gene071284;MS.gene42084;MS.gene82245
GO:0017001	antibiotic catabolic process	5	5	1	1	MS.gene004925;MS.gene031900;MS.gene071284;MS.gene42084;MS.gene82245
GO:0042440	pigment metabolic process	5	5	1	1	MS.gene014015;MS.gene015029;MS.gene32824;MS.gene70143;MS.gene94714
GO:0042451	purine nucleoside biosynthetic process	5	5	1	1	MS.gene011415;MS.gene037854;MS.gene049857;MS.gene86721;MS.gene99162
GO:0042455	ribonucleoside biosynthetic process	5	5	1	1	MS.gene011415;MS.gene037854;MS.gene049857;MS.gene86721;MS.gene99162
GO:0042743	hydrogen peroxide metabolic process	5	5	1	1	MS.gene004925;MS.gene031900;MS.gene071284;MS.gene42084;MS.gene82245
GO:0042744	hydrogen peroxide catabolic process	5	5	1	1	MS.gene004925;MS.gene031900;MS.gene071284;MS.gene42084;MS.gene82245
GO:0044257	cellular protein catabolic process	5	5	1	1	MS.gene021170;MS.gene051521;MS.gene71844;MS.gene78385;MS.gene80102
GO:0044272	sulfur compound biosynthetic process	5	5	1	1	MS.gene044146;MS.gene21844;MS.gene34851;MS.gene62663;MS.gene99664
GO:0044419	interspecies interaction between organisms	5	5	1	1	MS.gene001557;MS.gene03596;MS.gene03606;MS.gene03615;MS.gene51007
GO:0046034	ATP metabolic process	5	5	1	1	MS.gene011415;MS.gene029270;MS.gene052114;MS.gene86721;MS.gene98140
GO:0046129	purine ribonucleoside biosynthetic process	5	5	1	1	MS.gene011415;MS.gene037854;MS.gene049857;MS.gene86721;MS.gene99162
GO:0046148	pigment biosynthetic process	5	5	1	1	MS.gene014015;MS.gene015029;MS.gene32824;MS.gene70143;MS.gene94714
GO:0046390	ribose phosphate biosynthetic process	5	5	1	1	MS.gene011415;MS.gene037854;MS.gene34851;MS.gene86721;MS.gene99162
GO:0051187	cofactor catabolic process	5	5	1	1	MS.gene004925;MS.gene031900;MS.gene071284;MS.gene42084;MS.gene82245
GO:0051603	proteolysis involved in cellular protein catabolic process	5	5	1	1	MS.gene021170;MS.gene051521;MS.gene71844;MS.gene78385;MS.gene80102
GO:0051704	multi-organism process	5	5	1	1	MS.gene001557;MS.gene03596;MS.gene03606;MS.gene03615;MS.gene51007
GO:0065008	regulation of biological quality	5	5	1	1	MS.gene036939;MS.gene074335;MS.gene24562;MS.gene43207;MS.gene92022
GO:0071822	protein complex subunit organization	5	5	1	1	MS.gene018742;MS.gene048715;MS.gene050751;MS.gene23488;MS.gene85621
GO:1901659	glycosyl compound biosynthetic process	5	5	1	1	MS.gene011415;MS.gene037854;MS.gene049857;MS.gene86721;MS.gene99162
GO:0005976	polysaccharide metabolic process	4	4	1	1	MS.gene027454;MS.gene031719;MS.gene63663;MS.gene88663
GO:0006073	cellular glucan metabolic process	4	4	1	1	MS.gene027454;MS.gene031719;MS.gene63663;MS.gene88663
GO:0006099	tricarboxylic acid cycle	4	4	1	1	MS.gene015298;MS.gene027213;MS.gene24619;MS.gene48488
GO:0006101	citrate metabolic process	4	4	1	1	MS.gene015298;MS.gene027213;MS.gene24619;MS.gene48488
GO:0006281	DNA repair	4	4	1	1	MS.gene000621;MS.gene052436;MS.gene47350;MS.gene71844
GO:0006511	ubiquitin-dependent protein catabolic process	4	4	1	1	MS.gene021170;MS.gene051521;MS.gene71844;MS.gene80102
GO:0006576	cellular biogenic amine metabolic process	4	4	1	1	MS.gene008075;MS.gene022053;MS.gene45048;MS.gene52797
GO:0006631	fatty acid metabolic process	4	4	1	1	MS.gene00979;MS.gene023146;MS.gene035278;MS.gene91664
GO:0006633	fatty acid biosynthetic process	4	4	1	1	MS.gene00979;MS.gene023146;MS.gene035278;MS.gene91664
GO:0006778	porphyrin-containing compound metabolic process	4	4	1	1	MS.gene015029;MS.gene32824;MS.gene70143;MS.gene94714
GO:0006779	porphyrin-containing compound biosynthetic process	4	4	1	1	MS.gene015029;MS.gene32824;MS.gene70143;MS.gene94714
GO:0006974	cellular response to DNA damage stimulus	4	4	1	1	MS.gene000621;MS.gene052436;MS.gene47350;MS.gene71844
GO:0009060	aerobic respiration	4	4	1	1	MS.gene015298;MS.gene027213;MS.gene24619;MS.gene48488
GO:0009072	aromatic amino acid family metabolic process	4	4	1	1	MS.gene007421;MS.gene008075;MS.gene049849;MS.gene65557
GO:0009081	branched-chain amino acid metabolic process	4	4	1	1	MS.gene041346;MS.gene067451;MS.gene09632;MS.gene62663
GO:0009108	coenzyme biosynthetic process	4	4	1	1	MS.gene026607;MS.gene038600;MS.gene34851;MS.gene88040
GO:0009142	nucleoside triphosphate biosynthetic process	4	4	1	1	MS.gene011415;MS.gene037854;MS.gene86721;MS.gene99162
GO:0009145	purine nucleoside triphosphate biosynthetic process	4	4	1	1	MS.gene011415;MS.gene037854;MS.gene86721;MS.gene99162
GO:0009201	ribonucleoside triphosphate biosynthetic process	4	4	1	1	MS.gene011415;MS.gene037854;MS.gene86721;MS.gene99162
GO:0009206	purine ribonucleoside triphosphate biosynthetic process	4	4	1	1	MS.gene011415;MS.gene037854;MS.gene86721;MS.gene99162
GO:0009308	amine metabolic process	4	4	1	1	MS.gene008075;MS.gene022053;MS.gene45048;MS.gene52797
GO:0015980	energy derivation by oxidation of organic compounds	4	4	1	1	MS.gene015298;MS.gene027213;MS.gene24619;MS.gene48488
GO:0016482	cytoplasmic transport	4	4	1	1	MS.gene23506;MS.gene42804;MS.gene68613;MS.gene74958
GO:0018205	peptidyl-lysine modification	4	4	1	1	MS.gene015171;MS.gene047609;MS.gene055719;MS.gene068074
GO:0019439	aromatic compound catabolic process	4	4	1	1	MS.gene007421;MS.gene008075;MS.gene05627;MS.gene85722
GO:0019941	modification-dependent protein catabolic process	4	4	1	1	MS.gene021170;MS.gene051521;MS.gene71844;MS.gene80102
GO:0022607	cellular component assembly	4	4	1	1	MS.gene014219;MS.gene018742;MS.gene048715;MS.gene85621
GO:0032259	methylation	4	4	1	1	MS.gene014748;MS.gene051521;MS.gene055719;MS.gene068074
GO:0033013	tetrapyrrole metabolic process	4	4	1	1	MS.gene015029;MS.gene32824;MS.gene70143;MS.gene94714
GO:0033014	tetrapyrrole biosynthetic process	4	4	1	1	MS.gene015029;MS.gene32824;MS.gene70143;MS.gene94714
GO:0033554	cellular response to stress	4	4	1	1	MS.gene000621;MS.gene052436;MS.gene47350;MS.gene71844
GO:0034660	ncRNA metabolic process	4	4	1	1	MS.gene45675;MS.gene56868;MS.gene83065;MS.gene90693
GO:0043632	modification-dependent macromolecule catabolic process	4	4	1	1	MS.gene021170;MS.gene051521;MS.gene71844;MS.gene80102
GO:0044036	cell wall macromolecule metabolic process	4	4	1	1	MS.gene022147;MS.gene027454;MS.gene56020;MS.gene88663
GO:0044042	glucan metabolic process	4	4	1	1	MS.gene027454;MS.gene031719;MS.gene63663;MS.gene88663
GO:0044106	cellular amine metabolic process	4	4	1	1	MS.gene008075;MS.gene022053;MS.gene45048;MS.gene52797
GO:0044262	cellular carbohydrate metabolic process	4	4	1	1	MS.gene027454;MS.gene031719;MS.gene63663;MS.gene88663
GO:0044264	cellular polysaccharide metabolic process	4	4	1	1	MS.gene027454;MS.gene031719;MS.gene63663;MS.gene88663
GO:0045333	cellular respiration	4	4	1	1	MS.gene015298;MS.gene027213;MS.gene24619;MS.gene48488
GO:0070838	divalent metal ion transport	4	4	1	1	MS.gene015253;MS.gene049224;MS.gene49732;MS.gene56439
GO:0072350	tricarboxylic acid metabolic process	4	4	1	1	MS.gene015298;MS.gene027213;MS.gene24619;MS.gene48488
GO:0072511	divalent inorganic cation transport	4	4	1	1	MS.gene015253;MS.gene049224;MS.gene49732;MS.gene56439
GO:1901361	organic cyclic compound catabolic process	4	4	1	1	MS.gene007421;MS.gene008075;MS.gene05627;MS.gene85722
GO:0000041	transition metal ion transport	3	3	1	1	MS.gene003952;MS.gene055132;MS.gene56439
GO:0000096	sulfur amino acid metabolic process	3	3	1	1	MS.gene044146;MS.gene21844;MS.gene62663
GO:0000097	sulfur amino acid biosynthetic process	3	3	1	1	MS.gene044146;MS.gene21844;MS.gene62663
GO:0006165	nucleoside diphosphate phosphorylation	3	3	1	1	MS.gene037854;MS.gene052114;MS.gene99162
GO:0006323	DNA packaging	3	3	1	1	MS.gene018742;MS.gene048715;MS.gene85621
GO:0006333	chromatin assembly or disassembly	3	3	1	1	MS.gene018742;MS.gene048715;MS.gene85621
GO:0006334	nucleosome assembly	3	3	1	1	MS.gene018742;MS.gene048715;MS.gene85621
GO:0006461	protein complex assembly	3	3	1	1	MS.gene018742;MS.gene048715;MS.gene85621
GO:0006479	protein methylation	3	3	1	1	MS.gene014748;MS.gene055719;MS.gene068074
GO:0006595	polyamine metabolic process	3	3	1	1	MS.gene022053;MS.gene45048;MS.gene52797
GO:0006721	terpenoid metabolic process	3	3	1	1	MS.gene014015;MS.gene015151;MS.gene074333
GO:0006733	oxidoreduction coenzyme metabolic process	3	3	1	1	MS.gene026607;MS.gene052114;MS.gene054119
GO:0006783	heme biosynthetic process	3	3	1	1	MS.gene015029;MS.gene32824;MS.gene70143
GO:0006820	anion transport	3	3	1	1	MS.gene036948;MS.gene072669;MS.gene28843
GO:0006857	oligopeptide transport	3	3	1	1	MS.gene015446;MS.gene023242;MS.gene21160
GO:0006869	lipid transport	3	3	1	1	MS.gene036948;MS.gene042381;MS.gene053341
GO:0008213	protein alkylation	3	3	1	1	MS.gene014748;MS.gene055719;MS.gene068074
GO:0009063	cellular amino acid catabolic process	3	3	1	1	MS.gene007421;MS.gene008075;MS.gene24562
GO:0009066	aspartate family amino acid metabolic process	3	3	1	1	MS.gene044146;MS.gene62663;MS.gene92140
GO:0009067	aspartate family amino acid biosynthetic process	3	3	1	1	MS.gene044146;MS.gene62663;MS.gene92140
GO:0009069	serine family amino acid metabolic process	3	3	1	1	MS.gene21844;MS.gene24562;MS.gene92996
GO:0009082	branched-chain amino acid biosynthetic process	3	3	1	1	MS.gene041346;MS.gene067451;MS.gene62663
GO:0009124	nucleoside monophosphate biosynthetic process	3	3	1	1	MS.gene011415;MS.gene39335;MS.gene86721
GO:0009132	nucleoside diphosphate metabolic process	3	3	1	1	MS.gene037854;MS.gene052114;MS.gene99162
GO:0009156	ribonucleoside monophosphate biosynthetic process	3	3	1	1	MS.gene011415;MS.gene39335;MS.gene86721
GO:0009719	response to endogenous stimulus	3	3	1	1	MS.gene00231;MS.gene06198;MS.gene48251
GO:0009725	response to hormone	3	3	1	1	MS.gene00231;MS.gene06198;MS.gene48251
GO:0010033	response to organic substance	3	3	1	1	MS.gene00231;MS.gene06198;MS.gene48251
GO:0010876	lipid localization	3	3	1	1	MS.gene036948;MS.gene042381;MS.gene053341
GO:0016054	organic acid catabolic process	3	3	1	1	MS.gene007421;MS.gene008075;MS.gene24562
GO:0016114	terpenoid biosynthetic process	3	3	1	1	MS.gene014015;MS.gene015151;MS.gene074333
GO:0019318	hexose metabolic process	3	3	1	1	MS.gene037230;MS.gene038467;MS.gene74788
GO:0019362	pyridine nucleotide metabolic process	3	3	1	1	MS.gene026607;MS.gene052114;MS.gene054119
GO:0031497	chromatin assembly	3	3	1	1	MS.gene018742;MS.gene048715;MS.gene85621
GO:0033865	nucleoside bisphosphate metabolic process	3	3	1	1	MS.gene018115;MS.gene34851;MS.gene99407
GO:0033875	ribonucleoside bisphosphate metabolic process	3	3	1	1	MS.gene018115;MS.gene34851;MS.gene99407
GO:0034032	purine nucleoside bisphosphate metabolic process	3	3	1	1	MS.gene018115;MS.gene34851;MS.gene99407
GO:0034404	nucleobase-containing small molecule biosynthetic process	3	3	1	1	MS.gene037854;MS.gene049857;MS.gene99162
GO:0034470	ncRNA processing	3	3	1	1	MS.gene56868;MS.gene83065;MS.gene90693
GO:0034622	cellular macromolecular complex assembly	3	3	1	1	MS.gene018742;MS.gene048715;MS.gene85621
GO:0034728	nucleosome organization	3	3	1	1	MS.gene018742;MS.gene048715;MS.gene85621
GO:0042026	protein refolding	3	3	1	1	MS.gene21355;MS.gene21357;MS.gene24508
GO:0042168	heme metabolic process	3	3	1	1	MS.gene015029;MS.gene32824;MS.gene70143
GO:0042221	response to chemical	3	3	1	1	MS.gene00231;MS.gene06198;MS.gene48251
GO:0042546	cell wall biogenesis	3	3	1	1	MS.gene014219;MS.gene027454;MS.gene88663
GO:0043414	macromolecule methylation	3	3	1	1	MS.gene014748;MS.gene055719;MS.gene068074
GO:0043648	dicarboxylic acid metabolic process	3	3	1	1	MS.gene015298;MS.gene62663;MS.gene92140
GO:0044270	cellular nitrogen compound catabolic process	3	3	1	1	MS.gene008075;MS.gene05627;MS.gene85722
GO:0044282	small molecule catabolic process	3	3	1	1	MS.gene007421;MS.gene008075;MS.gene24562
GO:0046395	carboxylic acid catabolic process	3	3	1	1	MS.gene007421;MS.gene008075;MS.gene24562
GO:0046496	nicotinamide nucleotide metabolic process	3	3	1	1	MS.gene026607;MS.gene052114;MS.gene054119
GO:0046700	heterocycle catabolic process	3	3	1	1	MS.gene008075;MS.gene05627;MS.gene85722
GO:0046939	nucleotide phosphorylation	3	3	1	1	MS.gene037854;MS.gene052114;MS.gene99162
GO:0048193	Golgi vesicle transport	3	3	1	1	MS.gene24456;MS.gene42804;MS.gene74958
GO:0061024	membrane organization	3	3	1	1	MS.gene053341;MS.gene23506;MS.gene68613
GO:0065003	macromolecular complex assembly	3	3	1	1	MS.gene018742;MS.gene048715;MS.gene85621
GO:0065004	protein-DNA complex assembly	3	3	1	1	MS.gene018742;MS.gene048715;MS.gene85621
GO:0070271	protein complex biogenesis	3	3	1	1	MS.gene018742;MS.gene048715;MS.gene85621
GO:0070647	protein modification by small protein conjugation or removal	3	3	1	1	MS.gene04998;MS.gene051521;MS.gene21338
GO:0071103	DNA conformation change	3	3	1	1	MS.gene018742;MS.gene048715;MS.gene85621
GO:0071824	protein-DNA complex subunit organization	3	3	1	1	MS.gene018742;MS.gene048715;MS.gene85621
GO:0072524	pyridine-containing compound metabolic process	3	3	1	1	MS.gene026607;MS.gene052114;MS.gene054119
GO:0072527	pyrimidine-containing compound metabolic process	3	3	1	1	MS.gene037854;MS.gene99162;MS.gene99664
GO:0072528	pyrimidine-containing compound biosynthetic process	3	3	1	1	MS.gene037854;MS.gene99162;MS.gene99664
GO:1901136	carbohydrate derivative catabolic process	3	3	1	1	MS.gene004694;MS.gene022147;MS.gene56020
GO:1901606	alpha-amino acid catabolic process	3	3	1	1	MS.gene007421;MS.gene008075;MS.gene24562
GO:0006022	aminoglycan metabolic process	2	2	1	1	MS.gene022147;MS.gene56020
GO:0006026	aminoglycan catabolic process	2	2	1	1	MS.gene022147;MS.gene56020
GO:0006030	chitin metabolic process	2	2	1	1	MS.gene022147;MS.gene56020
GO:0006032	chitin catabolic process	2	2	1	1	MS.gene022147;MS.gene56020
GO:0006040	amino sugar metabolic process	2	2	1	1	MS.gene022147;MS.gene56020
GO:0006066	alcohol metabolic process	2	2	1	1	MS.gene015151;MS.gene052404
GO:0006090	pyruvate metabolic process	2	2	1	1	MS.gene052114;MS.gene34851
GO:0006183	GTP biosynthetic process	2	2	1	1	MS.gene037854;MS.gene99162
GO:0006213	pyrimidine nucleoside metabolic process	2	2	1	1	MS.gene037854;MS.gene99162
GO:0006220	pyrimidine nucleotide metabolic process	2	2	1	1	MS.gene037854;MS.gene99162
GO:0006221	pyrimidine nucleotide biosynthetic process	2	2	1	1	MS.gene037854;MS.gene99162
GO:0006228	UTP biosynthetic process	2	2	1	1	MS.gene037854;MS.gene99162
GO:0006241	CTP biosynthetic process	2	2	1	1	MS.gene037854;MS.gene99162
GO:0006284	base-excision repair	2	2	1	1	MS.gene000621;MS.gene47350
GO:0006364	rRNA processing	2	2	1	1	MS.gene56868;MS.gene90693
GO:0006397	mRNA processing	2	2	1	1	MS.gene051206;MS.gene067623
GO:0006399	tRNA metabolic process	2	2	1	1	MS.gene45675;MS.gene83065
GO:0006473	protein acetylation	2	2	1	1	MS.gene015171;MS.gene047609
GO:0006475	internal protein amino acid acetylation	2	2	1	1	MS.gene015171;MS.gene047609
GO:0006486	protein glycosylation	2	2	1	1	MS.gene002697;MS.gene81977
GO:0006549	isoleucine metabolic process	2	2	1	1	MS.gene041346;MS.gene62663
GO:0006553	lysine metabolic process	2	2	1	1	MS.gene62663;MS.gene92140
GO:0006555	methionine metabolic process	2	2	1	1	MS.gene044146;MS.gene62663
GO:0006558	L-phenylalanine metabolic process	2	2	1	1	MS.gene007421;MS.gene049849
GO:0006560	proline metabolic process	2	2	1	1	MS.gene014016;MS.gene63504
GO:0006561	proline biosynthetic process	2	2	1	1	MS.gene014016;MS.gene63504
GO:0006563	L-serine metabolic process	2	2	1	1	MS.gene21844;MS.gene92996
GO:0006575	cellular modified amino acid metabolic process	2	2	1	1	MS.gene008075;MS.gene038600
GO:0006596	polyamine biosynthetic process	2	2	1	1	MS.gene022053;MS.gene52797
GO:0006605	protein targeting	2	2	1	1	MS.gene23506;MS.gene68613
GO:0006612	protein targeting to membrane	2	2	1	1	MS.gene23506;MS.gene68613
GO:0006613	cotranslational protein targeting to membrane	2	2	1	1	MS.gene23506;MS.gene68613
GO:0006614	SRP-dependent cotranslational protein targeting to membrane	2	2	1	1	MS.gene23506;MS.gene68613
GO:0006644	phospholipid metabolic process	2	2	1	1	MS.gene002166;MS.gene97741
GO:0006754	ATP biosynthetic process	2	2	1	1	MS.gene011415;MS.gene86721
GO:0006766	vitamin metabolic process	2	2	1	1	MS.gene038600;MS.gene99664
GO:0006767	water-soluble vitamin metabolic process	2	2	1	1	MS.gene038600;MS.gene99664
GO:0006825	copper ion transport	2	2	1	1	MS.gene003952;MS.gene055132
GO:0006888	ER to Golgi vesicle-mediated transport	2	2	1	1	MS.gene42804;MS.gene74958
GO:0007034	vacuolar transport	2	2	1	1	MS.gene018678;MS.gene68451
GO:0009064	glutamine family amino acid metabolic process	2	2	1	1	MS.gene014016;MS.gene63504
GO:0009070	serine family amino acid biosynthetic process	2	2	1	1	MS.gene21844;MS.gene92996
GO:0009073	aromatic amino acid family biosynthetic process	2	2	1	1	MS.gene049849;MS.gene65557
GO:0009074	aromatic amino acid family catabolic process	2	2	1	1	MS.gene007421;MS.gene008075
GO:0009084	glutamine family amino acid biosynthetic process	2	2	1	1	MS.gene014016;MS.gene63504
GO:0009085	lysine biosynthetic process	2	2	1	1	MS.gene62663;MS.gene92140
GO:0009086	methionine biosynthetic process	2	2	1	1	MS.gene044146;MS.gene62663
GO:0009089	lysine biosynthetic process via diaminopimelate	2	2	1	1	MS.gene62663;MS.gene92140
GO:0009097	isoleucine biosynthetic process	2	2	1	1	MS.gene041346;MS.gene62663
GO:0009100	glycoprotein metabolic process	2	2	1	1	MS.gene002697;MS.gene81977
GO:0009101	glycoprotein biosynthetic process	2	2	1	1	MS.gene002697;MS.gene81977
GO:0009110	vitamin biosynthetic process	2	2	1	1	MS.gene038600;MS.gene99664
GO:0009127	purine nucleoside monophosphate biosynthetic process	2	2	1	1	MS.gene011415;MS.gene86721
GO:0009147	pyrimidine nucleoside triphosphate metabolic process	2	2	1	1	MS.gene037854;MS.gene99162
GO:0009148	pyrimidine nucleoside triphosphate biosynthetic process	2	2	1	1	MS.gene037854;MS.gene99162
GO:0009168	purine ribonucleoside monophosphate biosynthetic process	2	2	1	1	MS.gene011415;MS.gene86721
GO:0009208	pyrimidine ribonucleoside triphosphate metabolic process	2	2	1	1	MS.gene037854;MS.gene99162
GO:0009209	pyrimidine ribonucleoside triphosphate biosynthetic process	2	2	1	1	MS.gene037854;MS.gene99162
GO:0009218	pyrimidine ribonucleotide metabolic process	2	2	1	1	MS.gene037854;MS.gene99162
GO:0009220	pyrimidine ribonucleotide biosynthetic process	2	2	1	1	MS.gene037854;MS.gene99162
GO:0009309	amine biosynthetic process	2	2	1	1	MS.gene022053;MS.gene52797
GO:0009694	jasmonic acid metabolic process	2	2	1	1	MS.gene43207;MS.gene92022
GO:0009695	jasmonic acid biosynthetic process	2	2	1	1	MS.gene43207;MS.gene92022
GO:0009892	negative regulation of metabolic process	2	2	1	1	MS.gene049180;MS.gene62214
GO:0010383	cell wall polysaccharide metabolic process	2	2	1	1	MS.gene027454;MS.gene88663
GO:0010410	hemicellulose metabolic process	2	2	1	1	MS.gene027454;MS.gene88663
GO:0010411	xyloglucan metabolic process	2	2	1	1	MS.gene027454;MS.gene88663
GO:0010605	negative regulation of macromolecule metabolic process	2	2	1	1	MS.gene049180;MS.gene62214
GO:0010629	negative regulation of gene expression	2	2	1	1	MS.gene049180;MS.gene62214
GO:0010817	regulation of hormone levels	2	2	1	1	MS.gene43207;MS.gene92022
GO:0015693	magnesium ion transport	2	2	1	1	MS.gene049224;MS.gene49732
GO:0015936	coenzyme A metabolic process	2	2	1	1	MS.gene018115;MS.gene99407
GO:0015985	energy coupled proton transport, down electrochemical gradient	2	2	1	1	MS.gene011415;MS.gene86721
GO:0015986	ATP synthesis coupled proton transport	2	2	1	1	MS.gene011415;MS.gene86721
GO:0016052	carbohydrate catabolic process	2	2	1	1	MS.gene052114;MS.gene63663
GO:0016071	mRNA metabolic process	2	2	1	1	MS.gene051206;MS.gene067623
GO:0016072	rRNA metabolic process	2	2	1	1	MS.gene56868;MS.gene90693
GO:0016458	gene silencing	2	2	1	1	MS.gene049180;MS.gene62214
GO:0016567	protein ubiquitination	2	2	1	1	MS.gene04998;MS.gene21338
GO:0016571	histone methylation	2	2	1	1	MS.gene055719;MS.gene068074
GO:0016573	histone acetylation	2	2	1	1	MS.gene015171;MS.gene047609
GO:0016998	cell wall macromolecule catabolic process	2	2	1	1	MS.gene022147;MS.gene56020
GO:0018022	peptidyl-lysine methylation	2	2	1	1	MS.gene055719;MS.gene068074
GO:0018393	internal peptidyl-lysine acetylation	2	2	1	1	MS.gene015171;MS.gene047609
GO:0018394	peptidyl-lysine acetylation	2	2	1	1	MS.gene015171;MS.gene047609
GO:0019321	pentose metabolic process	2	2	1	1	MS.gene46286;MS.gene96007
GO:0019725	cellular homeostasis	2	2	1	1	MS.gene036939;MS.gene074335
GO:0022411	cellular component disassembly	2	2	1	1	MS.gene050751;MS.gene23488
GO:0030198	extracellular matrix organization	2	2	1	1	MS.gene014219;MS.gene23488
GO:0031047	gene silencing by RNA	2	2	1	1	MS.gene049180;MS.gene62214
GO:0031123	RNA 3'-end processing	2	2	1	1	MS.gene051206;MS.gene40246
GO:0032446	protein modification by small protein conjugation	2	2	1	1	MS.gene04998;MS.gene21338
GO:0032502	developmental process	2	2	1	1	MS.gene017961;MS.gene80102
GO:0032984	macromolecular complex disassembly	2	2	1	1	MS.gene050751;MS.gene23488
GO:0033365	protein localization to organelle	2	2	1	1	MS.gene23506;MS.gene68613
GO:0034655	nucleobase-containing compound catabolic process	2	2	1	1	MS.gene05627;MS.gene85722
GO:0034968	histone lysine methylation	2	2	1	1	MS.gene055719;MS.gene068074
GO:0035434	copper ion transmembrane transport	2	2	1	1	MS.gene003952;MS.gene055132
GO:0042364	water-soluble vitamin biosynthetic process	2	2	1	1	MS.gene038600;MS.gene99664
GO:0042401	cellular biogenic amine biosynthetic process	2	2	1	1	MS.gene022053;MS.gene52797
GO:0042445	hormone metabolic process	2	2	1	1	MS.gene43207;MS.gene92022
GO:0042446	hormone biosynthetic process	2	2	1	1	MS.gene43207;MS.gene92022
GO:0042592	homeostatic process	2	2	1	1	MS.gene036939;MS.gene074335
GO:0043062	extracellular structure organization	2	2	1	1	MS.gene014219;MS.gene23488
GO:0043241	protein complex disassembly	2	2	1	1	MS.gene050751;MS.gene23488
GO:0043413	macromolecule glycosylation	2	2	1	1	MS.gene002697;MS.gene81977
GO:0043543	protein acylation	2	2	1	1	MS.gene015171;MS.gene047609
GO:0043624	cellular protein complex disassembly	2	2	1	1	MS.gene050751;MS.gene23488
GO:0043631	RNA polyadenylation	2	2	1	1	MS.gene051206;MS.gene40246
GO:0044767	single-organism developmental process	2	2	1	1	MS.gene017961;MS.gene80102
GO:0044802	single-organism membrane organization	2	2	1	1	MS.gene23506;MS.gene68613
GO:0045047	protein targeting to ER	2	2	1	1	MS.gene23506;MS.gene68613
GO:0045454	cell redox homeostasis	2	2	1	1	MS.gene036939;MS.gene074335
GO:0046036	CTP metabolic process	2	2	1	1	MS.gene037854;MS.gene99162
GO:0046039	GTP metabolic process	2	2	1	1	MS.gene037854;MS.gene99162
GO:0046051	UTP metabolic process	2	2	1	1	MS.gene037854;MS.gene99162
GO:0046131	pyrimidine ribonucleoside metabolic process	2	2	1	1	MS.gene037854;MS.gene99162
GO:0046132	pyrimidine ribonucleoside biosynthetic process	2	2	1	1	MS.gene037854;MS.gene99162
GO:0046134	pyrimidine nucleoside biosynthetic process	2	2	1	1	MS.gene037854;MS.gene99162
GO:0046348	amino sugar catabolic process	2	2	1	1	MS.gene022147;MS.gene56020
GO:0046451	diaminopimelate metabolic process	2	2	1	1	MS.gene62663;MS.gene92140
GO:0048519	negative regulation of biological process	2	2	1	1	MS.gene049180;MS.gene62214
GO:0048856	anatomical structure development	2	2	1	1	MS.gene017961;MS.gene80102
GO:0051273	beta-glucan metabolic process	2	2	1	1	MS.gene031719;MS.gene63663
GO:0070085	glycosylation	2	2	1	1	MS.gene002697;MS.gene81977
GO:0070972	protein localization to endoplasmic reticulum	2	2	1	1	MS.gene23506;MS.gene68613
GO:0072594	establishment of protein localization to organelle	2	2	1	1	MS.gene23506;MS.gene68613
GO:0072599	establishment of protein localization to endoplasmic reticulum	2	2	1	1	MS.gene23506;MS.gene68613
GO:0072657	protein localization to membrane	2	2	1	1	MS.gene23506;MS.gene68613
GO:0090150	establishment of protein localization to membrane	2	2	1	1	MS.gene23506;MS.gene68613
GO:1901068	guanosine-containing compound metabolic process	2	2	1	1	MS.gene037854;MS.gene99162
GO:1901070	guanosine-containing compound biosynthetic process	2	2	1	1	MS.gene037854;MS.gene99162
GO:1901071	glucosamine-containing compound metabolic process	2	2	1	1	MS.gene022147;MS.gene56020
GO:1901072	glucosamine-containing compound catabolic process	2	2	1	1	MS.gene022147;MS.gene56020
GO:1901615	organic hydroxy compound metabolic process	2	2	1	1	MS.gene015151;MS.gene052404
GO:1902221	erythrose 4-phosphate/phosphoenolpyruvate family amino acid metabolic process	2	2	1	1	MS.gene007421;MS.gene049849
GO:1902580	single-organism cellular localization	2	2	1	1	MS.gene23506;MS.gene68613
GO:0000105	histidine biosynthetic process	1	1	1	1	MS.gene65557
GO:0000160	phosphorelay signal transduction system	1	1	1	1	MS.gene38794
GO:0000266	mitochondrial fission	1	1	1	1	MS.gene47699
GO:0000271	polysaccharide biosynthetic process	1	1	1	1	MS.gene031719
GO:0000272	polysaccharide catabolic process	1	1	1	1	MS.gene63663
GO:0000413	protein peptidyl-prolyl isomerization	1	1	1	1	MS.gene21116
GO:0000463	maturation of LSU-rRNA from tricistronic rRNA transcript (SSU-rRNA, 5.8S rRNA, LSU-rRNA)	1	1	1	1	MS.gene90693
GO:0000470	maturation of LSU-rRNA	1	1	1	1	MS.gene90693
GO:0000737	DNA catabolic process, endonucleolytic	1	1	1	1	MS.gene85722
GO:0000902	cell morphogenesis	1	1	1	1	MS.gene017961
GO:0001101	response to acid chemical	1	1	1	1	MS.gene00231
GO:0001505	regulation of neurotransmitter levels	1	1	1	1	MS.gene24562
GO:0001522	pseudouridine synthesis	1	1	1	1	MS.gene003501
GO:0006000	fructose metabolic process	1	1	1	1	MS.gene038467
GO:0006003	fructose 2,6-bisphosphate metabolic process	1	1	1	1	MS.gene038467
GO:0006006	glucose metabolic process	1	1	1	1	MS.gene037230
GO:0006014	D-ribose metabolic process	1	1	1	1	MS.gene96007
GO:0006074	(1->3)-beta-D-glucan metabolic process	1	1	1	1	MS.gene031719
GO:0006075	(1->3)-beta-D-glucan biosynthetic process	1	1	1	1	MS.gene031719
GO:0006081	cellular aldehyde metabolic process	1	1	1	1	MS.gene054119
GO:0006084	acetyl-CoA metabolic process	1	1	1	1	MS.gene34851
GO:0006085	acetyl-CoA biosynthetic process	1	1	1	1	MS.gene34851
GO:0006086	acetyl-CoA biosynthetic process from pyruvate	1	1	1	1	MS.gene34851
GO:0006096	glycolytic process	1	1	1	1	MS.gene052114
GO:0006098	pentose-phosphate shunt	1	1	1	1	MS.gene054119
GO:0006108	malate metabolic process	1	1	1	1	MS.gene015298
GO:0006166	purine ribonucleoside salvage	1	1	1	1	MS.gene049857
GO:0006289	nucleotide-excision repair	1	1	1	1	MS.gene71844
GO:0006298	mismatch repair	1	1	1	1	MS.gene052436
GO:0006308	DNA catabolic process	1	1	1	1	MS.gene85722
GO:0006354	DNA-templated transcription, elongation	1	1	1	1	MS.gene79441
GO:0006366	transcription from RNA polymerase II promoter	1	1	1	1	MS.gene79441
GO:0006368	transcription elongation from RNA polymerase II promoter	1	1	1	1	MS.gene79441
GO:0006378	mRNA polyadenylation	1	1	1	1	MS.gene051206
GO:0006401	RNA catabolic process	1	1	1	1	MS.gene05627
GO:0006413	translational initiation	1	1	1	1	MS.gene033648
GO:0006415	translational termination	1	1	1	1	MS.gene050751
GO:0006418	tRNA aminoacylation for protein translation	1	1	1	1	MS.gene45675
GO:0006432	phenylalanyl-tRNA aminoacylation	1	1	1	1	MS.gene45675
GO:0006470	protein dephosphorylation	1	1	1	1	MS.gene60515
GO:0006534	cysteine metabolic process	1	1	1	1	MS.gene21844
GO:0006535	cysteine biosynthetic process from serine	1	1	1	1	MS.gene21844
GO:0006544	glycine metabolic process	1	1	1	1	MS.gene24562
GO:0006546	glycine catabolic process	1	1	1	1	MS.gene24562
GO:0006547	histidine metabolic process	1	1	1	1	MS.gene65557
GO:0006551	leucine metabolic process	1	1	1	1	MS.gene067451
GO:0006559	L-phenylalanine catabolic process	1	1	1	1	MS.gene007421
GO:0006564	L-serine biosynthetic process	1	1	1	1	MS.gene92996
GO:0006566	threonine metabolic process	1	1	1	1	MS.gene62663
GO:0006568	tryptophan metabolic process	1	1	1	1	MS.gene008075
GO:0006569	tryptophan catabolic process	1	1	1	1	MS.gene008075
GO:0006586	indolalkylamine metabolic process	1	1	1	1	MS.gene008075
GO:0006597	spermine biosynthetic process	1	1	1	1	MS.gene022053
GO:0006637	acyl-CoA metabolic process	1	1	1	1	MS.gene34851
GO:0006643	membrane lipid metabolic process	1	1	1	1	MS.gene004694
GO:0006650	glycerophospholipid metabolic process	1	1	1	1	MS.gene97741
GO:0006662	glycerol ether metabolic process	1	1	1	1	MS.gene036939
GO:0006664	glycolipid metabolic process	1	1	1	1	MS.gene004694
GO:0006665	sphingolipid metabolic process	1	1	1	1	MS.gene004694
GO:0006672	ceramide metabolic process	1	1	1	1	MS.gene004694
GO:0006677	glycosylceramide metabolic process	1	1	1	1	MS.gene004694
GO:0006678	glucosylceramide metabolic process	1	1	1	1	MS.gene004694
GO:0006680	glucosylceramide catabolic process	1	1	1	1	MS.gene004694
GO:0006687	glycosphingolipid metabolic process	1	1	1	1	MS.gene004694
GO:0006714	sesquiterpenoid metabolic process	1	1	1	1	MS.gene015151
GO:0006739	NADP metabolic process	1	1	1	1	MS.gene054119
GO:0006740	NADPH regeneration	1	1	1	1	MS.gene054119
GO:0006757	ATP generation from ADP	1	1	1	1	MS.gene052114
GO:0006772	thiamine metabolic process	1	1	1	1	MS.gene99664
GO:0006777	Mo-molybdopterin cofactor biosynthetic process	1	1	1	1	MS.gene88040
GO:0006801	superoxide metabolic process	1	1	1	1	MS.gene049385
GO:0006816	calcium ion transport	1	1	1	1	MS.gene015253
GO:0006829	zinc II ion transport	1	1	1	1	MS.gene56439
GO:0007005	mitochondrion organization	1	1	1	1	MS.gene47699
GO:0007010	cytoskeleton organization	1	1	1	1	MS.gene23488
GO:0007015	actin filament organization	1	1	1	1	MS.gene23488
GO:0007049	cell cycle	1	1	1	1	MS.gene063809
GO:0007275	multicellular organism development	1	1	1	1	MS.gene80102
GO:0008033	tRNA processing	1	1	1	1	MS.gene83065
GO:0008154	actin polymerization or depolymerization	1	1	1	1	MS.gene23488
GO:0008202	steroid metabolic process	1	1	1	1	MS.gene052404
GO:0008215	spermine metabolic process	1	1	1	1	MS.gene022053
GO:0008216	spermidine metabolic process	1	1	1	1	MS.gene022053
GO:0008295	spermidine biosynthetic process	1	1	1	1	MS.gene022053
GO:0008380	RNA splicing	1	1	1	1	MS.gene68735
GO:0008643	carbohydrate transport	1	1	1	1	MS.gene60775
GO:0008654	phospholipid biosynthetic process	1	1	1	1	MS.gene002166
GO:0009071	serine family amino acid catabolic process	1	1	1	1	MS.gene24562
GO:0009088	threonine biosynthetic process	1	1	1	1	MS.gene62663
GO:0009094	L-phenylalanine biosynthetic process	1	1	1	1	MS.gene049849
GO:0009095	aromatic amino acid family biosynthetic process, prephenate pathway	1	1	1	1	MS.gene049849
GO:0009098	leucine biosynthetic process	1	1	1	1	MS.gene067451
GO:0009135	purine nucleoside diphosphate metabolic process	1	1	1	1	MS.gene052114
GO:0009179	purine ribonucleoside diphosphate metabolic process	1	1	1	1	MS.gene052114
GO:0009185	ribonucleoside diphosphate metabolic process	1	1	1	1	MS.gene052114
GO:0009228	thiamine biosynthetic process	1	1	1	1	MS.gene99664
GO:0009250	glucan biosynthetic process	1	1	1	1	MS.gene031719
GO:0009251	glucan catabolic process	1	1	1	1	MS.gene63663
GO:0009310	amine catabolic process	1	1	1	1	MS.gene008075
GO:0009435	NAD biosynthetic process	1	1	1	1	MS.gene026607
GO:0009451	RNA modification	1	1	1	1	MS.gene003501
GO:0009653	anatomical structure morphogenesis	1	1	1	1	MS.gene017961
GO:0009687	abscisic acid metabolic process	1	1	1	1	MS.gene015151
GO:0009688	abscisic acid biosynthetic process	1	1	1	1	MS.gene015151
GO:0009733	response to auxin	1	1	1	1	MS.gene48251
GO:0009737	response to abscisic acid	1	1	1	1	MS.gene00231
GO:0009738	abscisic acid-activated signaling pathway	1	1	1	1	MS.gene00231
GO:0009755	hormone-mediated signaling pathway	1	1	1	1	MS.gene00231
GO:0009832	plant-type cell wall biogenesis	1	1	1	1	MS.gene014219
GO:0010215	cellulose microfibril organization	1	1	1	1	MS.gene014219
GO:0010498	proteasomal protein catabolic process	1	1	1	1	MS.gene71844
GO:0015074	DNA integration	1	1	1	1	MS.gene02942
GO:0015711	organic anion transport	1	1	1	1	MS.gene036948
GO:0015748	organophosphate ester transport	1	1	1	1	MS.gene036948
GO:0015766	disaccharide transport	1	1	1	1	MS.gene60775
GO:0015770	sucrose transport	1	1	1	1	MS.gene60775
GO:0015772	oligosaccharide transport	1	1	1	1	MS.gene60775
GO:0015914	phospholipid transport	1	1	1	1	MS.gene036948
GO:0015939	pantothenate metabolic process	1	1	1	1	MS.gene038600
GO:0015940	pantothenate biosynthetic process	1	1	1	1	MS.gene038600
GO:0015994	chlorophyll metabolic process	1	1	1	1	MS.gene94714
GO:0015995	chlorophyll biosynthetic process	1	1	1	1	MS.gene94714
GO:0016042	lipid catabolic process	1	1	1	1	MS.gene004694
GO:0016051	carbohydrate biosynthetic process	1	1	1	1	MS.gene031719
GO:0016106	sesquiterpenoid biosynthetic process	1	1	1	1	MS.gene015151
GO:0016108	tetraterpenoid metabolic process	1	1	1	1	MS.gene014015
GO:0016109	tetraterpenoid biosynthetic process	1	1	1	1	MS.gene014015
GO:0016116	carotenoid metabolic process	1	1	1	1	MS.gene014015
GO:0016117	carotenoid biosynthetic process	1	1	1	1	MS.gene014015
GO:0016125	sterol metabolic process	1	1	1	1	MS.gene052404
GO:0016197	endosomal transport	1	1	1	1	MS.gene035218
GO:0016311	dephosphorylation	1	1	1	1	MS.gene60515
GO:0016579	protein deubiquitination	1	1	1	1	MS.gene051521
GO:0018195	peptidyl-arginine modification	1	1	1	1	MS.gene014748
GO:0018208	peptidyl-proline modification	1	1	1	1	MS.gene21116
GO:0018216	peptidyl-arginine methylation	1	1	1	1	MS.gene014748
GO:0018904	ether metabolic process	1	1	1	1	MS.gene036939
GO:0019344	cysteine biosynthetic process	1	1	1	1	MS.gene21844
GO:0019359	nicotinamide nucleotide biosynthetic process	1	1	1	1	MS.gene026607
GO:0019363	pyridine nucleotide biosynthetic process	1	1	1	1	MS.gene026607
GO:0019377	glycolipid catabolic process	1	1	1	1	MS.gene004694
GO:0019441	tryptophan catabolic process to kynurenine	1	1	1	1	MS.gene008075
GO:0019566	arabinose metabolic process	1	1	1	1	MS.gene46286
GO:0019674	NAD metabolic process	1	1	1	1	MS.gene026607
GO:0019682	glyceraldehyde-3-phosphate metabolic process	1	1	1	1	MS.gene054119
GO:0019720	Mo-molybdopterin cofactor metabolic process	1	1	1	1	MS.gene88040
GO:0030029	actin filament-based process	1	1	1	1	MS.gene23488
GO:0030036	actin cytoskeleton organization	1	1	1	1	MS.gene23488
GO:0030042	actin filament depolymerization	1	1	1	1	MS.gene23488
GO:0030149	sphingolipid catabolic process	1	1	1	1	MS.gene004694
GO:0030243	cellulose metabolic process	1	1	1	1	MS.gene63663
GO:0030245	cellulose catabolic process	1	1	1	1	MS.gene63663
GO:0031124	mRNA 3'-end processing	1	1	1	1	MS.gene051206
GO:0032324	molybdopterin cofactor biosynthetic process	1	1	1	1	MS.gene88040
GO:0032501	multicellular organismal process	1	1	1	1	MS.gene80102
GO:0032509	endosome transport via multivesicular body sorting pathway	1	1	1	1	MS.gene035218
GO:0032870	cellular response to hormone stimulus	1	1	1	1	MS.gene00231
GO:0032989	cellular component morphogenesis	1	1	1	1	MS.gene017961
GO:0033692	cellular polysaccharide biosynthetic process	1	1	1	1	MS.gene031719
GO:0033866	nucleoside bisphosphate biosynthetic process	1	1	1	1	MS.gene34851
GO:0033993	response to lipid	1	1	1	1	MS.gene00231
GO:0034030	ribonucleoside bisphosphate biosynthetic process	1	1	1	1	MS.gene34851
GO:0034033	purine nucleoside bisphosphate biosynthetic process	1	1	1	1	MS.gene34851
GO:0034637	cellular carbohydrate biosynthetic process	1	1	1	1	MS.gene031719
GO:0035246	peptidyl-arginine N-methylation	1	1	1	1	MS.gene014748
GO:0035383	thioester metabolic process	1	1	1	1	MS.gene34851
GO:0035384	thioester biosynthetic process	1	1	1	1	MS.gene34851
GO:0035556	intracellular signal transduction	1	1	1	1	MS.gene38794
GO:0042133	neurotransmitter metabolic process	1	1	1	1	MS.gene24562
GO:0042135	neurotransmitter catabolic process	1	1	1	1	MS.gene24562
GO:0042180	cellular ketone metabolic process	1	1	1	1	MS.gene008075
GO:0042273	ribosomal large subunit biogenesis	1	1	1	1	MS.gene90693
GO:0042398	cellular modified amino acid biosynthetic process	1	1	1	1	MS.gene038600
GO:0042402	cellular biogenic amine catabolic process	1	1	1	1	MS.gene008075
GO:0042430	indole-containing compound metabolic process	1	1	1	1	MS.gene008075
GO:0042436	indole-containing compound catabolic process	1	1	1	1	MS.gene008075
GO:0042537	benzene-containing compound metabolic process	1	1	1	1	MS.gene008075
GO:0042723	thiamine-containing compound metabolic process	1	1	1	1	MS.gene99664
GO:0042724	thiamine-containing compound biosynthetic process	1	1	1	1	MS.gene99664
GO:0043038	amino acid activation	1	1	1	1	MS.gene45675
GO:0043039	tRNA aminoacylation	1	1	1	1	MS.gene45675
GO:0043094	cellular metabolic compound salvage	1	1	1	1	MS.gene049857
GO:0043101	purine-containing compound salvage	1	1	1	1	MS.gene049857
GO:0043161	proteasome-mediated ubiquitin-dependent protein catabolic process	1	1	1	1	MS.gene71844
GO:0043174	nucleoside salvage	1	1	1	1	MS.gene049857
GO:0043288	apocarotenoid metabolic process	1	1	1	1	MS.gene015151
GO:0043289	apocarotenoid biosynthetic process	1	1	1	1	MS.gene015151
GO:0043545	molybdopterin cofactor metabolic process	1	1	1	1	MS.gene88040
GO:0044242	cellular lipid catabolic process	1	1	1	1	MS.gene004694
GO:0044247	cellular polysaccharide catabolic process	1	1	1	1	MS.gene63663
GO:0044275	cellular carbohydrate catabolic process	1	1	1	1	MS.gene63663
GO:0044707	single-multicellular organism process	1	1	1	1	MS.gene80102
GO:0044724	single-organism carbohydrate catabolic process	1	1	1	1	MS.gene052114
GO:0046031	ADP metabolic process	1	1	1	1	MS.gene052114
GO:0046165	alcohol biosynthetic process	1	1	1	1	MS.gene015151
GO:0046218	indolalkylamine catabolic process	1	1	1	1	MS.gene008075
GO:0046373	L-arabinose metabolic process	1	1	1	1	MS.gene46286
GO:0046466	membrane lipid catabolic process	1	1	1	1	MS.gene004694
GO:0046477	glycosylceramide catabolic process	1	1	1	1	MS.gene004694
GO:0046479	glycosphingolipid catabolic process	1	1	1	1	MS.gene004694
GO:0046486	glycerolipid metabolic process	1	1	1	1	MS.gene97741
GO:0046514	ceramide catabolic process	1	1	1	1	MS.gene004694
GO:0048285	organelle fission	1	1	1	1	MS.gene47699
GO:0048869	cellular developmental process	1	1	1	1	MS.gene017961
GO:0051156	glucose 6-phosphate metabolic process	1	1	1	1	MS.gene054119
GO:0051189	prosthetic group metabolic process	1	1	1	1	MS.gene88040
GO:0051261	protein depolymerization	1	1	1	1	MS.gene23488
GO:0051274	beta-glucan biosynthetic process	1	1	1	1	MS.gene031719
GO:0051275	beta-glucan catabolic process	1	1	1	1	MS.gene63663
GO:0051726	regulation of cell cycle	1	1	1	1	MS.gene063809
GO:0052803	imidazole-containing compound metabolic process	1	1	1	1	MS.gene65557
GO:0070189	kynurenine metabolic process	1	1	1	1	MS.gene008075
GO:0070588	calcium ion transmembrane transport	1	1	1	1	MS.gene015253
GO:0070646	protein modification by small protein removal	1	1	1	1	MS.gene051521
GO:0070726	cell wall assembly	1	1	1	1	MS.gene014219
GO:0070887	cellular response to chemical stimulus	1	1	1	1	MS.gene00231
GO:0071215	cellular response to abscisic acid stimulus	1	1	1	1	MS.gene00231
GO:0071229	cellular response to acid chemical	1	1	1	1	MS.gene00231
GO:0071310	cellular response to organic substance	1	1	1	1	MS.gene00231
GO:0071396	cellular response to lipid	1	1	1	1	MS.gene00231
GO:0071495	cellular response to endogenous stimulus	1	1	1	1	MS.gene00231
GO:0071577	zinc II ion transmembrane transport	1	1	1	1	MS.gene56439
GO:0071616	acyl-CoA biosynthetic process	1	1	1	1	MS.gene34851
GO:0071668	plant-type cell wall assembly	1	1	1	1	MS.gene014219
GO:0071985	multivesicular body sorting pathway	1	1	1	1	MS.gene035218
GO:0072525	pyridine-containing compound biosynthetic process	1	1	1	1	MS.gene026607
GO:0090305	nucleic acid phosphodiester bond hydrolysis	1	1	1	1	MS.gene85722
GO:0097164	ammonium ion metabolic process	1	1	1	1	MS.gene022053
GO:0097305	response to alcohol	1	1	1	1	MS.gene00231
GO:0097306	cellular response to alcohol	1	1	1	1	MS.gene00231
GO:0097435	fibril organization	1	1	1	1	MS.gene23488
GO:1901617	organic hydroxy compound biosynthetic process	1	1	1	1	MS.gene015151
GO:1901700	response to oxygen-containing compound	1	1	1	1	MS.gene00231
GO:1901701	cellular response to oxygen-containing compound	1	1	1	1	MS.gene00231
GO:1902222	erythrose 4-phosphate/phosphoenolpyruvate family amino acid catabolic process	1	1	1	1	MS.gene007421
GO:1902223	erythrose 4-phosphate/phosphoenolpyruvate family amino acid biosynthetic process	1	1	1	1	MS.gene049849
GO:1902644	tertiary alcohol metabolic process	1	1	1	1	MS.gene015151
GO:1902645	tertiary alcohol biosynthetic process	1	1	1	1	MS.gene015151
GO:1903509	liposaccharide metabolic process	1	1	1	1	MS.gene004694
