# Supplementary material for: Transcriptome Analysis of Fusarium Root-Rot-Resistant and -Susceptible Alfalfa (Medicago sativa L.) Plants during Plant–Pathogen Interactions
Source: Genes (Basel). 2022 Apr 28;13(5):788. doi: 10.3390/genes13050788 (PMC9140628; doi:10.3390/genes13050788)
Supplement: Supplementary file 1 [file genes-13-00788-s001.zip › Table S6.xlsx]

## Sheet: TR (3,512) specific DEGs
Gene ID	24hlog2FoldChange	48hlog2FoldChange	72hlog2FoldChange	7dlog2FoldChange	GO	KEGG	IPR	TREMBL	Swissprot	NR
MS.gene005127	4.8096	-2.06237	3.22483	5.50599	GO:0006950;GO:0006952;GO:0008150;GO:0009605;GO:0009607;GO:0009617;GO:0009620;GO:0042742;GO:0043207;GO:0050832;GO:0050896;GO:0051704;GO:0051707;GO:0098542	-	IPR001153	tr|A0A072VN05|A0A072VN05_MEDTR	sp|P29062|PR4A_TOBAC	XP_013468974.1
MS.gene058093	1.47502	0.747864	-0.118923	-0.0192817	GO:0003674;GO:0003824;GO:0005488;GO:0005506;GO:0008150;GO:0008152;GO:0016491;GO:0016705;GO:0020037;GO:0043167;GO:0043169;GO:0046872;GO:0046906;GO:0046914;GO:0048037;GO:0055114;GO:0097159;GO:1901363	-	IPR002401	tr|G7K566|G7K566_MEDTR	sp|W8JMV1|CYT24_CATRO	XP_003610827.1
MS.gene034785	1.68255	0.904805	-0.621363	1.00987	-	-	IPR004864	tr|B7FMW8|B7FMW8_MEDTR	sp|Q9SRN0|NHL1_ARATH	XP_013467879.1
MS.gene021994	1.79424	1.99651	-1.54444	2.20622	GO:0003674;GO:0003824;GO:0008150;GO:0008152;GO:0009058;GO:0016740;GO:0016746;GO:0016747	-	IPR018088	tr|G7KR31|G7KR31_MEDTR	sp|P30074|CHS2_MEDSA	P30074.1
MS.gene85250	1.99259	0.900675	0.751035	2.12535	GO:0003674;GO:0003824;GO:0004553;GO:0004568;GO:0005488;GO:0005975;GO:0006022;GO:0006026;GO:0006030;GO:0006032;GO:0006040;GO:0006807;GO:0008061;GO:0008144;GO:0008150;GO:0008152;GO:0009056;GO:0009057;GO:0009987;GO:0016787;GO:0016798;GO:0016998;GO:0017144;GO:0042737;GO:0043170;GO:0044036;GO:0044237;GO:0044238;GO:0044248;GO:0044260;GO:0044265;GO:0046348;GO:0071704;GO:0097367;GO:1901071;GO:1901072;GO:…	K01183	IPR001002	tr|B8Y647|B8Y647_MEDSA	sp|P27054|CHI4_PHAVU	ACL36992.1
MS.gene048347	1.33919	1.32159	0.408926	0.732983	GO:0003674;GO:0003824	-	IPR036380	tr|G7LIK7|G7LIK7_MEDTR	sp|Q8S8F9|NIC1_ARATH	XP_003628897.2
MS.gene77471	1.2009	1.13109	-1.81577	1.91747	GO:0003674;GO:0003824;GO:0008150;GO:0008152;GO:0016491;GO:0055114	K22374	IPR036812	tr|G7J9I2|G7J9I2_MEDTR	sp|P26690|6DCS_SOYBN	XP_003601570.1
MS.gene027625	1.37308	1.10824	0.1933	1.23801	GO:0003674;GO:0003676;GO:0005488;GO:0006139;GO:0006396;GO:0006397;GO:0006725;GO:0006807;GO:0008150;GO:0008152;GO:0009987;GO:0016070;GO:0016071;GO:0034641;GO:0043170;GO:0044237;GO:0044238;GO:0046483;GO:0071704;GO:0090304;GO:0097159;GO:1901360;GO:1901363	-	IPR035979	tr|G7K1E8|G7K1E8_MEDTR	sp|P49756|RBM25_HUMAN	XP_003613243.2
MS.gene004275	1.20912	0.928618	0.111947	0.555607	GO:0000166;GO:0003674;GO:0003824;GO:0004672;GO:0005488;GO:0005524;GO:0006464;GO:0006468;GO:0006793;GO:0006796;GO:0006807;GO:0008144;GO:0008150;GO:0008152;GO:0009987;GO:0016301;GO:0016310;GO:0016740;GO:0016772;GO:0016773;GO:0017076;GO:0019538;GO:0030554;GO:0032553;GO:0032555;GO:0032559;GO:0035639;GO:0036094;GO:0036211;GO:0043167;GO:0043168;GO:0043170;GO:0043412;GO:0044237;GO:0044238;GO:0044260;GO:…	-	IPR008271	tr|I3SJN2|I3SJN2_MEDTR	sp|Q39011|KSG7_ARATH	XP_013462587.1
MS.gene72816	3.48062	3.6977	2.11847	2.01897	GO:0003674;GO:0003824;GO:0008150;GO:0008152;GO:0009916;GO:0016491;GO:0016679;GO:0016682;GO:0055114	K17893	IPR002680	tr|S5FNL5|S5FNL5_MEDSA	sp|Q39219|AOX1A_ARATH	AGQ42774.1
MS.gene037184	1.54944	1.48773	0.225623	1.43253	GO:0000166;GO:0003674;GO:0003824;GO:0004672;GO:0005488;GO:0005524;GO:0006464;GO:0006468;GO:0006793;GO:0006796;GO:0006807;GO:0008144;GO:0008150;GO:0008152;GO:0009987;GO:0016301;GO:0016310;GO:0016740;GO:0016772;GO:0016773;GO:0017076;GO:0019538;GO:0030554;GO:0032553;GO:0032555;GO:0032559;GO:0035639;GO:0036094;GO:0036211;GO:0043167;GO:0043168;GO:0043170;GO:0043412;GO:0044237;GO:0044238;GO:0044260;GO:…	-	IPR011009	tr|G7IGC8|G7IGC8_MEDTR	sp|Q9ZUF4|RIPK_ARATH	XP_003595279.1
MS.gene48822	1.40198	1.08131	0.340692	1.22649	GO:0003674;GO:0003824;GO:0004842;GO:0005488;GO:0005515;GO:0006464;GO:0006807;GO:0008150;GO:0008152;GO:0009987;GO:0016567;GO:0016740;GO:0019538;GO:0019787;GO:0032446;GO:0036211;GO:0043170;GO:0043412;GO:0044237;GO:0044238;GO:0044260;GO:0044267;GO:0070647;GO:0071704;GO:0140096;GO:1901564	-	IPR000225	tr|A0A072UHQ2|A0A072UHQ2_MEDTR	sp|Q9LZW3|PUB16_ARATH	KEH29207.1
MS.gene020937	1.98592	0.696748	-0.0497339	1.40992	GO:0003674;GO:0003824;GO:0005488;GO:0005515;GO:0008168;GO:0008171;GO:0016740;GO:0016741;GO:0046983	-	IPR012967	tr|G7K511|G7K511_MEDTR	sp|Q00763|COMT1_POPTM	XP_003618025.2
MS.gene032579	1.03937	0.792274	0.0906559	0.67849	GO:0000166;GO:0001882;GO:0001883;GO:0003674;GO:0005488;GO:0005525;GO:0017076;GO:0019001;GO:0032549;GO:0032550;GO:0032553;GO:0032555;GO:0032561;GO:0035639;GO:0036094;GO:0043167;GO:0043168;GO:0097159;GO:0097367;GO:1901265;GO:1901363	-	IPR005225	tr|A0A4D9AID4|A0A4D9AID4_SALSN	sp|Q06396|ARF1_ORYSJ	TEY58377.1
MS.gene28583	1.59018	1.52964	0.593907	0.495036	GO:0000166;GO:0003674;GO:0005488;GO:0017076;GO:0030554;GO:0032553;GO:0032555;GO:0032559;GO:0036094;GO:0043167;GO:0043168;GO:0043531;GO:0097159;GO:0097367;GO:1901265;GO:1901363	-	IPR032675	tr|G7LGB5|G7LGB5_MEDTR	sp|Q9FKZ1|DRL42_ARATH	XP_003629563.1
MS.gene35795	-1.791	-0.521193	-1.85546	-2.12831	GO:0003674;GO:0003824;GO:0004601;GO:0005488;GO:0006950;GO:0006979;GO:0008150;GO:0008152;GO:0009056;GO:0009987;GO:0016209;GO:0016491;GO:0016684;GO:0016999;GO:0017001;GO:0017144;GO:0020037;GO:0042737;GO:0042743;GO:0042744;GO:0044237;GO:0044248;GO:0046906;GO:0048037;GO:0050896;GO:0051186;GO:0051187;GO:0055114;GO:0072593;GO:0097159;GO:1901363	K00430	IPR002016	tr|G7IKK4|G7IKK4_MEDTR	sp|O23044|PER3_ARATH	RHN75585.1
MS.gene27714	-1.10128	-0.498308	-0.460431	-0.230773	GO:0003674;GO:0003676;GO:0003723;GO:0003735;GO:0005198;GO:0005488;GO:0005575;GO:0005840;GO:0006412;GO:0006518;GO:0006807;GO:0008150;GO:0008152;GO:0009058;GO:0009059;GO:0009987;GO:0015934;GO:0019538;GO:0032991;GO:0034641;GO:0034645;GO:0043043;GO:0043170;GO:0043226;GO:0043228;GO:0043229;GO:0043232;GO:0043603;GO:0043604;GO:0044237;GO:0044238;GO:0044249;GO:0044260;GO:0044267;GO:0044271;GO:0044391;GO:…	K02938	IPR002171	tr|G7L3L0|G7L3L0_MEDTR	sp|Q42064|RL83_ARATH	XP_003623912.1
MS.gene50640	-1.09258	-0.761185	-0.571661	-0.865242	GO:0003674;GO:0003735;GO:0005198;GO:0005575;GO:0005840;GO:0006412;GO:0006518;GO:0006807;GO:0008150;GO:0008152;GO:0009058;GO:0009059;GO:0009987;GO:0019538;GO:0034641;GO:0034645;GO:0043043;GO:0043170;GO:0043226;GO:0043228;GO:0043229;GO:0043232;GO:0043603;GO:0043604;GO:0044237;GO:0044238;GO:0044249;GO:0044260;GO:0044267;GO:0044271;GO:0071704;GO:0110165;GO:1901564;GO:1901566;GO:1901576	K02889	IPR018259	tr|I3T8M7|I3T8M7_MEDTR	sp|Q43291|RL211_ARATH	XP_013468487.1
MS.gene20295	-1.18416	-0.576194	-0.241965	-0.699721	GO:0003674;GO:0003735;GO:0005198;GO:0005575;GO:0005840;GO:0006412;GO:0006518;GO:0006807;GO:0008150;GO:0008152;GO:0009058;GO:0009059;GO:0009987;GO:0015934;GO:0019538;GO:0032991;GO:0034641;GO:0034645;GO:0043043;GO:0043170;GO:0043226;GO:0043228;GO:0043229;GO:0043232;GO:0043603;GO:0043604;GO:0044237;GO:0044238;GO:0044249;GO:0044260;GO:0044267;GO:0044271;GO:0044391;GO:0071704;GO:0110165;GO:1901564;GO:…	K02898	IPR005756	tr|G7K2J3|G7K2J3_MEDTR	sp|P51414|RL261_ARATH	XP_003611586.2
MS.gene013384	-1.10117	-0.652687	-0.498294	-0.967595	GO:0003674;GO:0003735;GO:0005198;GO:0005575;GO:0005840;GO:0006412;GO:0006518;GO:0006807;GO:0008150;GO:0008152;GO:0009058;GO:0009059;GO:0009987;GO:0019538;GO:0034641;GO:0034645;GO:0043043;GO:0043170;GO:0043226;GO:0043228;GO:0043229;GO:0043232;GO:0043603;GO:0043604;GO:0044237;GO:0044238;GO:0044249;GO:0044260;GO:0044267;GO:0044271;GO:0071704;GO:0110165;GO:1901564;GO:1901566;GO:1901576	-	IPR014722	tr|G7J9R6|G7J9R6_MEDTR	sp|P34091|RL6_MESCR	XP_003602457.1
MS.gene037074	-1.07176	-0.631433	-0.669982	-0.95453	GO:0000463;GO:0000470;GO:0003674;GO:0003735;GO:0005198;GO:0005575;GO:0006139;GO:0006364;GO:0006396;GO:0006725;GO:0006807;GO:0008150;GO:0008152;GO:0009987;GO:0015934;GO:0016070;GO:0016072;GO:0022625;GO:0032991;GO:0034470;GO:0034641;GO:0034660;GO:0043170;GO:0044237;GO:0044238;GO:0044391;GO:0046483;GO:0071704;GO:0090304;GO:1901360;GO:1990904	-	IPR018038	tr|A0A1S2XEA5|A0A1S2XEA5_CICAR	sp|Q9LHP1|RL74_ARATH	XP_004488017.1
MS.gene92142	-1.06672	-0.74784	-0.614013	-0.751235	GO:0003674;GO:0003676;GO:0003723;GO:0003735;GO:0005198;GO:0005488;GO:0005575;GO:0005840;GO:0006412;GO:0006518;GO:0006807;GO:0008097;GO:0008150;GO:0008152;GO:0009058;GO:0009059;GO:0009987;GO:0019538;GO:0019843;GO:0034641;GO:0034645;GO:0043043;GO:0043170;GO:0043226;GO:0043228;GO:0043229;GO:0043232;GO:0043603;GO:0043604;GO:0044237;GO:0044238;GO:0044249;GO:0044260;GO:0044267;GO:0044271;GO:0071704;GO:…	K02932	IPR005485	tr|B7FJX5|B7FJX5_MEDTR	sp|Q8LBI1|RL51_ARATH	XP_013444706.1
MS.gene051748	-1.1301	-0.598567	-0.318652	-0.776415	GO:0003674;GO:0003735;GO:0005198;GO:0005575;GO:0005840;GO:0006412;GO:0006518;GO:0006807;GO:0008150;GO:0008152;GO:0009058;GO:0009059;GO:0009987;GO:0019538;GO:0034641;GO:0034645;GO:0043043;GO:0043170;GO:0043226;GO:0043228;GO:0043229;GO:0043232;GO:0043603;GO:0043604;GO:0044237;GO:0044238;GO:0044249;GO:0044260;GO:0044267;GO:0044271;GO:0071704;GO:0110165;GO:1901564;GO:1901566;GO:1901576	-	IPR018283	tr|A0A1S2YUQ9|A0A1S2YUQ9_CICAR	sp|Q08069|RS8_MAIZE	XP_004510234.1
MS.gene041766	1.37798	0.470416	0.0607585	-0.824186	GO:0000166;GO:0001882;GO:0001883;GO:0003674;GO:0003676;GO:0003723;GO:0003746;GO:0003824;GO:0003924;GO:0005488;GO:0005525;GO:0006414;GO:0008135;GO:0008150;GO:0008152;GO:0009058;GO:0009059;GO:0009987;GO:0016462;GO:0016787;GO:0016817;GO:0016818;GO:0017076;GO:0017111;GO:0019001;GO:0032549;GO:0032550;GO:0032553;GO:0032555;GO:0032561;GO:0034645;GO:0035639;GO:0036094;GO:0043167;GO:0043168;GO:0043170;GO:…	-	IPR009000	tr|G7I9L3|G7I9L3_MEDTR	sp|O64937|EF1A_ORYSJ	XP_003591959.2
MS.gene64687	1.21855	1.05577	-1.23914	0.955749	-	K23050	IPR036291	tr|G7KEZ1|G7KEZ1_MEDTR	sp|P52575|IFR_MEDSA	CAA41106.1
MS.gene07134	1.12283	1.13089	0.103096	0.742862	GO:0003674;GO:0005488;GO:0008270;GO:0043167;GO:0043169;GO:0046872;GO:0046914	-	IPR011124	tr|G7KRS9|G7KRS9_MEDTR	sp|Q8BMD7|MORC4_MOUSE	AES82100.2
MS.gene008365	3.76891	0.491936	2.17767	3.85991	GO:0000166;GO:0003674;GO:0003824;GO:0004672;GO:0005488;GO:0005524;GO:0006464;GO:0006468;GO:0006793;GO:0006796;GO:0006807;GO:0008144;GO:0008150;GO:0008152;GO:0009987;GO:0016301;GO:0016310;GO:0016740;GO:0016772;GO:0016773;GO:0017076;GO:0019538;GO:0030554;GO:0032553;GO:0032555;GO:0032559;GO:0035639;GO:0036094;GO:0036211;GO:0043167;GO:0043168;GO:0043170;GO:0043412;GO:0044237;GO:0044238;GO:0044260;GO:…	-	IPR000719	tr|G7J7V7|G7J7V7_MEDTR	sp|Q9CAL3|CRK2_ARATH	XP_003600600.2
MS.gene29581	-1.06686	-0.771054	-0.628265	-0.745886	GO:0003674;GO:0003735;GO:0005198;GO:0005575;GO:0005840;GO:0006412;GO:0006518;GO:0006807;GO:0008150;GO:0008152;GO:0009058;GO:0009059;GO:0009987;GO:0019538;GO:0034641;GO:0034645;GO:0043043;GO:0043170;GO:0043226;GO:0043228;GO:0043229;GO:0043232;GO:0043603;GO:0043604;GO:0044237;GO:0044238;GO:0044249;GO:0044260;GO:0044267;GO:0044271;GO:0071704;GO:0110165;GO:1901564;GO:1901566;GO:1901576	K02917	IPR018266	tr|A0A072UET3|A0A072UET3_MEDTR	sp|Q9LMK0|R35A1_ARATH	XP_013454243.1
MS.gene018529	1.07818	0.765026	0.0635564	0.422304	GO:0003674;GO:0003676;GO:0005488;GO:0008270;GO:0043167;GO:0043169;GO:0046872;GO:0046914;GO:0097159;GO:1901363	-	IPR001878	tr|A0A396HBT0|A0A396HBT0_MEDTR	sp|Q9FYB7|RSZ32_ARATH	XP_024625909.1
MS.gene75572	1.9776	1.15719	0.758156	0.423133	-	-	IPR010530	tr|G7J2H3|G7J2H3_MEDTR	-	XP_003601829.1
MS.gene074390	-1.4171	-0.620129	0.252516	-0.951968	GO:0003674;GO:0003824;GO:0008150;GO:0008152;GO:0016491;GO:0016620;GO:0016903;GO:0055114	-	IPR016160	tr|A0A072UZ53|A0A072UZ53_MEDTR	sp|Q9S795|BADH1_ARATH	XP_013461050.1
MS.gene81993	1.82277	1.1002	0.726627	1.2499	GO:0003674;GO:0003676;GO:0003824;GO:0004518;GO:0004527;GO:0004532;GO:0004534;GO:0004540;GO:0005488;GO:0005575;GO:0005634;GO:0006139;GO:0006725;GO:0006807;GO:0008150;GO:0008152;GO:0008409;GO:0009987;GO:0016787;GO:0016788;GO:0016796;GO:0016896;GO:0034641;GO:0043226;GO:0043227;GO:0043229;GO:0043231;GO:0044237;GO:0044238;GO:0046483;GO:0071704;GO:0097159;GO:0110165;GO:0140098;GO:1901360;GO:1901363	K12619	IPR041412	tr|G7JH90|G7JH90_MEDTR	sp|Q9FQ03|XRN3_ARATH	XP_024636344.1
MS.gene057205	1.0501	0.41242	-0.567078	0.627024	GO:0003674;GO:0003824;GO:0005975;GO:0006091;GO:0006098;GO:0006739;GO:0006740;GO:0006793;GO:0006796;GO:0008150;GO:0008152;GO:0009987;GO:0016787;GO:0016788;GO:0017057;GO:0019637;GO:0044237;GO:0044238;GO:0051156;GO:0052689;GO:0055114;GO:0071704;GO:1901135	-	IPR006148	tr|G7J870|G7J870_MEDTR	sp|Q84WW2|6PGL3_ARATH	XP_003602317.1
MS.gene023837	-1.15008	-1.03004	-0.50906	-1.20886	GO:0003674;GO:0005215;GO:0005575;GO:0006810;GO:0006811;GO:0006812;GO:0006813;GO:0008150;GO:0008324;GO:0015075;GO:0015077;GO:0015078;GO:0015291;GO:0015297;GO:0015298;GO:0015299;GO:0015318;GO:0015672;GO:0016021;GO:0022804;GO:0022853;GO:0022857;GO:0022890;GO:0030001;GO:0031224;GO:0051179;GO:0051234;GO:0055085;GO:0110165	-	IPR004771	tr|A0A396H596|A0A396H596_MEDTR	sp|O65272|KEA2_ARATH	XP_003623890.3
MS.gene50681	1.18689	0.929327	0.194535	0.76216	GO:0003674;GO:0003824;GO:0008150;GO:0008152;GO:0016491;GO:0055114	K22374	IPR036812	tr|G7JL30|G7JL30_MEDTR	sp|E7C196|MER_ERYCB	XP_003607108.1
MS.gene031821	4.29049	-0.380807	-1.24185	1.62478	GO:0003674;GO:0003824;GO:0004553;GO:0005975;GO:0008150;GO:0008152;GO:0016787;GO:0016798;GO:0044238;GO:0071704	-	IPR017853	tr|G7JQL4|G7JQL4_MEDTR	sp|A7PQW3|E13B_VITVI	XP_003607319.1
MS.gene20548	1.12946	0.817745	0.0623258	1.2939	GO:0003674;GO:0003676;GO:0003677;GO:0003824;GO:0005488;GO:0005506;GO:0008150;GO:0008152;GO:0016491;GO:0016705;GO:0019842;GO:0030246;GO:0031406;GO:0031418;GO:0036094;GO:0043167;GO:0043168;GO:0043169;GO:0043177;GO:0046872;GO:0046914;GO:0048029;GO:0048037;GO:0050662;GO:0055114;GO:0097159;GO:1901363	K00472	IPR017930	tr|A0A498J2T3|A0A498J2T3_MALDO	sp|Q8L970|P4H7_ARATH	RXH89486.1
MS.gene09698	-2.10346	0.0900652	0.293939	0.126426	GO:0003674;GO:0005575;GO:0005956;GO:0019207;GO:0019887;GO:0030234;GO:0032991;GO:0098772	K03115	IPR035991	tr|G7JYM7|G7JYM7_MEDTR	sp|P40228|CSK2B_ARATH	XP_003611403.1
MS.gene049306	-1.1364	-0.500745	-0.506245	-0.528526	GO:0003674;GO:0003735;GO:0005198;GO:0005575;GO:0005840;GO:0006412;GO:0006518;GO:0006807;GO:0008150;GO:0008152;GO:0009058;GO:0009059;GO:0009987;GO:0015935;GO:0019538;GO:0032991;GO:0034641;GO:0034645;GO:0043043;GO:0043170;GO:0043226;GO:0043228;GO:0043229;GO:0043232;GO:0043603;GO:0043604;GO:0044237;GO:0044238;GO:0044249;GO:0044260;GO:0044267;GO:0044271;GO:0044391;GO:0071704;GO:0110165;GO:1901564;GO:…	-	IPR001865	tr|G7JB01|G7JB01_MEDTR	sp|O65751|RSSA_CICAR	XP_003602573.1
MS.gene50813	1.18436	0.35149	0.217058	0.493911	-	-	IPR009091	tr|A0A396H2V1|A0A396H2V1_MEDTR	sp|Q8BTU7|RCCD1_MOUSE	RHN45455.1
MS.gene30768	1.00122	0.768454	0.411118	0.566893	-	K23802	IPR000717	tr|G7J3M1|G7J3M1_MEDTR	sp|F4IUY8|SAC3A_ARATH	XP_003601104.1
MS.gene059832	-1.07799	-0.687179	-0.501001	-0.395286	GO:0003674;GO:0003735;GO:0005198;GO:0005575;GO:0005840;GO:0006412;GO:0006518;GO:0006807;GO:0008150;GO:0008152;GO:0009058;GO:0009059;GO:0009987;GO:0015935;GO:0019538;GO:0032991;GO:0034641;GO:0034645;GO:0043043;GO:0043170;GO:0043226;GO:0043228;GO:0043229;GO:0043232;GO:0043603;GO:0043604;GO:0044237;GO:0044238;GO:0044249;GO:0044260;GO:0044267;GO:0044271;GO:0044391;GO:0071704;GO:0110165;GO:1901564;GO:…	-	IPR027486	tr|G7IRA1|G7IRA1_MEDTR	sp|Q9STY6|RS202_ARATH	XP_003596745.1
MS.gene056101	2.9306	1.31441	0.984695	1.03476	GO:0003674;GO:0003824;GO:0016740;GO:0016757;GO:0016758	-	IPR035595	tr|A0A072TJ24|A0A072TJ24_MEDTR	sp|Q9AR73|HQGT_RAUSE	XP_013442848.1
MS.gene72458	1.03034	1.04151	-0.274497	0.572549	GO:0000166;GO:0003674;GO:0003824;GO:0004672;GO:0005488;GO:0005515;GO:0005524;GO:0006464;GO:0006468;GO:0006793;GO:0006796;GO:0006807;GO:0008144;GO:0008150;GO:0008152;GO:0009987;GO:0016301;GO:0016310;GO:0016740;GO:0016772;GO:0016773;GO:0017076;GO:0019538;GO:0030554;GO:0032553;GO:0032555;GO:0032559;GO:0035639;GO:0036094;GO:0036211;GO:0043167;GO:0043168;GO:0043170;GO:0043412;GO:0044237;GO:0044238;GO:…	-	IPR032675	tr|A0A396JEJ8|A0A396JEJ8_MEDTR	sp|C0LGN2|Y3148_ARATH	XP_024632207.1
MS.gene049603	1.0976	1.13896	0.533575	1.25418	GO:0000166;GO:0003674;GO:0003824;GO:0004672;GO:0004674;GO:0005488;GO:0005524;GO:0006464;GO:0006468;GO:0006793;GO:0006796;GO:0006807;GO:0008144;GO:0008150;GO:0008152;GO:0009987;GO:0016301;GO:0016310;GO:0016740;GO:0016772;GO:0016773;GO:0017076;GO:0019538;GO:0030554;GO:0032553;GO:0032555;GO:0032559;GO:0035639;GO:0036094;GO:0036211;GO:0043167;GO:0043168;GO:0043170;GO:0043412;GO:0044237;GO:0044238;GO:…	-	IPR032675	tr|G7IV56|G7IV56_MEDTR	sp|C0LGD7|Y1684_ARATH	XP_024634950.1
MS.gene34755	-1.11005	-1.01624	-0.294288	-0.651069	GO:0003674;GO:0005215;GO:0005216;GO:0005244;GO:0005253;GO:0005575;GO:0005741;GO:0006810;GO:0006811;GO:0006820;GO:0008150;GO:0008308;GO:0008509;GO:0015075;GO:0015103;GO:0015267;GO:0015318;GO:0016020;GO:0019867;GO:0022803;GO:0022832;GO:0022836;GO:0022857;GO:0031090;GO:0031966;GO:0031968;GO:0034220;GO:0051179;GO:0051234;GO:0055085;GO:0098588;GO:0098656;GO:0098805;GO:0110165	K15040	IPR023614	tr|B7FKJ5|B7FKJ5_MEDTR	sp|P42056|VDAC2_SOLTU	XP_013445806.1
MS.gene79721	-1.00894	-0.709477	-0.664118	-1.85711	GO:0003674;GO:0003676;GO:0003723;GO:0003735;GO:0005198;GO:0005488;GO:0005575;GO:0005840;GO:0006412;GO:0006518;GO:0006807;GO:0008097;GO:0008150;GO:0008152;GO:0009058;GO:0009059;GO:0009987;GO:0019538;GO:0019843;GO:0034641;GO:0034645;GO:0043043;GO:0043170;GO:0043226;GO:0043228;GO:0043229;GO:0043232;GO:0043603;GO:0043604;GO:0044237;GO:0044238;GO:0044249;GO:0044260;GO:0044267;GO:0044271;GO:0071704;GO:…	K02932	IPR005485	tr|B7FJX5|B7FJX5_MEDTR	sp|Q8LBI1|RL51_ARATH	XP_013444706.1
MS.gene44616	1.43796	0.786996	0.180903	0.522645	GO:0003674;GO:0003676;GO:0003723;GO:0005488;GO:0097159;GO:1901363	-	IPR036612	tr|A0A072TWR4|A0A072TWR4_MEDTR	sp|Q9LIA4|RIK_ARATH	XP_013447567.1
MS.gene92451	1.13813	1.24805	0.318724	1.0475	GO:0000166;GO:0003674;GO:0003824;GO:0005215;GO:0005488;GO:0005524;GO:0005575;GO:0006810;GO:0008144;GO:0008150;GO:0015399;GO:0016021;GO:0016462;GO:0016787;GO:0016817;GO:0016818;GO:0016887;GO:0017076;GO:0017111;GO:0022804;GO:0022857;GO:0030554;GO:0031224;GO:0032553;GO:0032555;GO:0032559;GO:0035639;GO:0036094;GO:0042626;GO:0043167;GO:0043168;GO:0051179;GO:0051234;GO:0055085;GO:0097159;GO:0097367;GO:…	K05658	IPR011527	tr|A0A072TYI2|A0A072TYI2_MEDTR	sp|Q8LPT1|AB6B_ARATH	XP_013447866.1
MS.gene06340	1.33111	0.706513	0.129162	1.52499	-	-	IPR027329	tr|A0A445F7Z9|A0A445F7Z9_GLYSO	sp|Q84WL6|WDL3_ARATH	XP_028222789.1
MS.gene040030	-3.45903	-1.39148	-0.80403	-0.592368	GO:0003674;GO:0003824;GO:0004356;GO:0006082;GO:0006520;GO:0006541;GO:0006542;GO:0006807;GO:0008150;GO:0008152;GO:0008652;GO:0009058;GO:0009064;GO:0009084;GO:0009987;GO:0016053;GO:0016211;GO:0016874;GO:0016879;GO:0016880;GO:0019752;GO:0043436;GO:0044237;GO:0044238;GO:0044249;GO:0044281;GO:0044283;GO:0046394;GO:0071704;GO:1901564;GO:1901566;GO:1901576;GO:1901605;GO:1901607	-	IPR008146	tr|Q9SC91|Q9SC91_MEDTR	sp|Q86B00|GLNA1_DICDI	XP_013441931.1
MS.gene035711	1.18334	1.02144	0.340148	0.833638	GO:0005575;GO:0006810;GO:0008150;GO:0016020;GO:0016192;GO:0048193;GO:0051179;GO:0051234;GO:0110165	-	IPR015260	tr|G7JVG6|G7JVG6_MEDTR	-	AES92325.2
MS.gene000479	-1.07212	-0.331956	-0.118569	-0.478372	-	-	IPR036388	tr|G7KSA2|G7KSA2_MEDTR	sp|M1CZC0|EBP1_SOLTU	XP_003623305.1
MS.gene020385	-1.11759	-0.5579	-0.0713722	-0.115045	GO:0001522;GO:0003674;GO:0003676;GO:0003723;GO:0005488;GO:0006139;GO:0006725;GO:0006807;GO:0008150;GO:0008152;GO:0009451;GO:0009987;GO:0016070;GO:0022613;GO:0030515;GO:0034641;GO:0042254;GO:0043170;GO:0043412;GO:0044085;GO:0044237;GO:0044238;GO:0046483;GO:0071704;GO:0071840;GO:0090304;GO:0097159;GO:1901360;GO:1901363	-	IPR007264	tr|A0A072U2M3|A0A072U2M3_MEDTR	sp|Q93XX8|NOP10_ARATH	XP_013449911.1
MS.gene02427	1.88902	1.30205	0.0180465	1.17715	GO:0000287;GO:0003674;GO:0003824;GO:0004427;GO:0005488;GO:0005575;GO:0005737;GO:0006793;GO:0006796;GO:0008150;GO:0008152;GO:0009987;GO:0016462;GO:0016787;GO:0016817;GO:0016818;GO:0043167;GO:0043169;GO:0044237;GO:0046872;GO:0110165	K01507	IPR008162	tr|G7KEZ6|G7KEZ6_MEDTR	sp|Q43187|IPYR_SOLTU	AFK40071.1
MS.gene76493	-1.04223	-0.775547	-0.435032	-0.805508	GO:0003674;GO:0003735;GO:0005198;GO:0005488;GO:0005515;GO:0005575;GO:0005840;GO:0006412;GO:0006518;GO:0006807;GO:0008150;GO:0008152;GO:0009058;GO:0009059;GO:0009987;GO:0019538;GO:0034641;GO:0034645;GO:0043043;GO:0043170;GO:0043226;GO:0043228;GO:0043229;GO:0043232;GO:0043603;GO:0043604;GO:0044237;GO:0044238;GO:0044249;GO:0044260;GO:0044267;GO:0044271;GO:0071704;GO:0110165;GO:1901564;GO:1901566;GO:…	-	IPR001214	tr|G7J8U8|G7J8U8_MEDTR	sp|P94026|RBCMT_TOBAC	XP_003601528.1
MS.gene022647	-1.06408	-0.641179	-0.58626	-1.5518	GO:0003674;GO:0003735;GO:0005198;GO:0005575;GO:0005840;GO:0006412;GO:0006518;GO:0006807;GO:0008150;GO:0008152;GO:0009058;GO:0009059;GO:0009987;GO:0019538;GO:0034641;GO:0034645;GO:0043043;GO:0043170;GO:0043226;GO:0043228;GO:0043229;GO:0043232;GO:0043603;GO:0043604;GO:0044237;GO:0044238;GO:0044249;GO:0044260;GO:0044267;GO:0044271;GO:0071704;GO:0110165;GO:1901564;GO:1901566;GO:1901576	-	IPR011332	tr|A0A251S2J9|A0A251S2J9_HELAN	sp|Q9XHE4|RL37A_GOSHI	XP_002526487.1
MS.gene49627	1.19073	1.25642	0.226552	0.704495	-	-	IPR008999	tr|A0A072UPL6|A0A072UPL6_MEDTR	-	KEH27785.1
MS.gene007305	-1.16129	-1.01817	-0.741876	-0.321821	GO:0003674;GO:0003824;GO:0008150;GO:0009987;GO:0016491;GO:0019725;GO:0042592;GO:0045454;GO:0050789;GO:0050794;GO:0065007;GO:0065008	-	IPR036249	tr|I3SQE3|I3SQE3_MEDTR	sp|Q949U7|PRX2E_ARATH	XP_013450089.1
MS.gene93015	1.04878	1.08097	-1.68635	1.13663	-	K21568	IPR036291	tr|A0A072TT01|A0A072TT01_MEDTR	sp|P52581|IFRH_LUPAL	XP_013446279.1
MS.gene94492	1.23847	1.52109	-0.609584	0.475833	GO:0000166;GO:0003674;GO:0003824;GO:0004672;GO:0005488;GO:0005515;GO:0005524;GO:0006464;GO:0006468;GO:0006793;GO:0006796;GO:0006807;GO:0008144;GO:0008150;GO:0008152;GO:0009987;GO:0016301;GO:0016310;GO:0016740;GO:0016772;GO:0016773;GO:0017076;GO:0019538;GO:0030554;GO:0032553;GO:0032555;GO:0032559;GO:0035639;GO:0036094;GO:0036211;GO:0043167;GO:0043168;GO:0043170;GO:0043412;GO:0044237;GO:0044238;GO:…	-	IPR000719	tr|A0A396JCQ8|A0A396JCQ8_MEDTR	sp|C0LGN2|Y3148_ARATH	RHN74854.1
MS.gene28749	-1.15281	-0.898006	-0.513066	-0.637013	GO:0003674;GO:0003735;GO:0005198;GO:0005575;GO:0005840;GO:0006412;GO:0006518;GO:0006807;GO:0008150;GO:0008152;GO:0009058;GO:0009059;GO:0009987;GO:0019538;GO:0034641;GO:0034645;GO:0043043;GO:0043170;GO:0043226;GO:0043228;GO:0043229;GO:0043232;GO:0043603;GO:0043604;GO:0044237;GO:0044238;GO:0044249;GO:0044260;GO:0044267;GO:0044271;GO:0071704;GO:0110165;GO:1901564;GO:1901566;GO:1901576	K02925	IPR019926	tr|A0A072UNM0|A0A072UNM0_MEDTR	sp|P35684|RL3_ORYSJ	XP_013457261.1
MS.gene91250	-2.59229	-1.34078	-1.24321	-2.83883	GO:0003674;GO:0003676;GO:0005488;GO:0097159;GO:1901363	-	IPR013087	tr|A0A072VA47|A0A072VA47_MEDTR	sp|Q681X4|ZAT5_ARATH	KEH38879.1
MS.gene060719	1.79579	0.675724	-0.522382	1.48941	-	-	-	tr|A0A072VIG3|A0A072VIG3_MEDTR	-	XP_013467324.1
MS.gene69324	1.16612	1.09119	0.53495	1.16763	GO:0008150;GO:0009987;GO:0019725;GO:0042592;GO:0045454;GO:0050789;GO:0050794;GO:0065007;GO:0065008	K09584	IPR013766	tr|A0A072U542|A0A072U542_MEDTR	sp|P38661|PDIA6_MEDSA	XP_013450453.1
MS.gene47857	-1.10052	-0.751075	0.142939	-0.408242	GO:0000166;GO:0003674;GO:0005488;GO:0005515;GO:0005524;GO:0006457;GO:0008144;GO:0008150;GO:0009987;GO:0017076;GO:0030554;GO:0032553;GO:0032555;GO:0032559;GO:0035639;GO:0036094;GO:0043167;GO:0043168;GO:0051082;GO:0097159;GO:0097367;GO:1901265;GO:1901363	K09493	IPR027410	tr|G7L831|G7L831_MEDTR	sp|P28769|TCPA_ARATH	XP_003629912.1
MS.gene60307	-2.53898	-1.18121	-2.29143	-2.87471	GO:0003674;GO:0005488;GO:0008270;GO:0043167;GO:0043169;GO:0046872;GO:0046914	K16276	IPR008913	tr|A0A072V1D4|A0A072V1D4_MEDTR	sp|F4IDY5|BTSL1_ARATH	XP_013457864.1
MS.gene55939	1.3124	0.747403	0.256235	0.970324	GO:0003674;GO:0003824;GO:0004842;GO:0016740;GO:0019787;GO:0140096	K10589	IPR000569	tr|A0A1S2XDC0|A0A1S2XDC0_CICAR	sp|Q8RWB8|UPL6_ARATH	XP_004486523.1
MS.gene000732	1.32731	2.61269	2.92471	2.69262	-	-	IPR025322	tr|G7KBN9|G7KBN9_MEDTR	sp|Q6NLC8|Y1648_ARATH	XP_003616384.1
MS.gene82817	1.48639	0.324151	-0.233834	0.605975	-	-	IPR036249	tr|A0A396HEH8|A0A396HEH8_MEDTR	sp|Q6BPT6|AIM32_DEBHA	RHN49705.1
MS.gene003931	1.458	1.26559	0.145765	1.90291	-	-	-	tr|A0A072UMF7|A0A072UMF7_MEDTR	-	XP_013456227.1
MS.gene95876	1.21796	0.98309	0.146966	1.26126	GO:0003674;GO:0003676;GO:0003723;GO:0003824;GO:0004652;GO:0005488;GO:0006139;GO:0006396;GO:0006725;GO:0006807;GO:0008150;GO:0008152;GO:0009987;GO:0016070;GO:0016740;GO:0016772;GO:0016779;GO:0031123;GO:0034641;GO:0043170;GO:0043631;GO:0044237;GO:0044238;GO:0046483;GO:0070566;GO:0071704;GO:0090304;GO:0097159;GO:1901360;GO:1901363	K14376	IPR007012	tr|G7LCF5|G7LCF5_MEDTR	sp|Q9LMT2|PAPS1_ARATH	XP_024629522.1
MS.gene041698	-1.01044	-0.0898146	-0.541303	-0.207041	GO:0000272;GO:0003674;GO:0003824;GO:0004553;GO:0005975;GO:0005976;GO:0008150;GO:0008152;GO:0009056;GO:0009057;GO:0016052;GO:0016160;GO:0016161;GO:0016787;GO:0016798;GO:0043170;GO:0044238;GO:0071704;GO:1901575	-	IPR001554	tr|A0A396HGL2|A0A396HGL2_MEDTR	sp|Q9LIR6|BAM1_ARATH	XP_024641831.1
MS.gene036282	-1.47294	-1.4982	1.01941	-0.289133	GO:0005575;GO:0005887;GO:0006810;GO:0008150;GO:0016021;GO:0031224;GO:0031226;GO:0051179;GO:0051234;GO:0055085;GO:0110165	-	IPR036259	tr|G7KF46|G7KF46_MEDTR	sp|Q9FLG8|SPNS2_ARATH	XP_003612923.1
MS.gene031265	1.15338	1.06996	-0.662637	0.544456	-	-	IPR026854	tr|G7IJL2|G7IJL2_MEDTR	-	XP_003596631.2
MS.gene79108	2.69955	-3.66034	-1.70569	-2.06508	GO:0003674;GO:0003824;GO:0005575;GO:0005787;GO:0006465;GO:0006508;GO:0006518;GO:0006807;GO:0008150;GO:0008152;GO:0008233;GO:0009987;GO:0016021;GO:0016485;GO:0016787;GO:0019538;GO:0031224;GO:0032991;GO:0034641;GO:0043170;GO:0043603;GO:0044237;GO:0044238;GO:0044260;GO:0044267;GO:0051604;GO:0071704;GO:0098796;GO:0110165;GO:0140096;GO:1901564;GO:1902494;GO:1905368	K12946	IPR009542	tr|G7JC07|G7JC07_MEDTR	sp|Q944J0|SPCS1_ARATH	XP_003601799.1
MS.gene017096	1.60505	0.395818	-0.834566	0.295614	-	-	IPR009457	tr|G7KD52|G7KD52_MEDTR	-	XP_003617421.2
MS.gene006818	2.84782	3.02538	0.258253	2.51694	-	-	-	tr|A0A072UM87|A0A072UM87_MEDTR	-	XP_013456776.1
MS.gene66295	1.19772	0.941254	-0.143226	0.566265	GO:0003674;GO:0005488;GO:0005515;GO:0005575;GO:0005634;GO:0006139;GO:0006259;GO:0006281;GO:0006289;GO:0006725;GO:0006807;GO:0006950;GO:0006974;GO:0008150;GO:0008152;GO:0009987;GO:0033554;GO:0034641;GO:0043170;GO:0043226;GO:0043227;GO:0043229;GO:0043231;GO:0044237;GO:0044238;GO:0044260;GO:0046483;GO:0050896;GO:0051716;GO:0071704;GO:0090304;GO:0110165;GO:1901360	K10839	IPR015940	tr|A0A2Z6MQ91|A0A2Z6MQ91_TRISU	sp|Q84L33|RD23B_ARATH	XP_028793968.1
MS.gene56231	-1.01649	0.247702	0.0576466	-0.842515	GO:0003674;GO:0003824;GO:0005975;GO:0005984;GO:0005991;GO:0005992;GO:0008150;GO:0008152;GO:0009058;GO:0009311;GO:0009312;GO:0009987;GO:0016051;GO:0034637;GO:0044237;GO:0044238;GO:0044249;GO:0044262;GO:0046351;GO:0071704;GO:1901576	K01087	IPR023214	tr|G7IYG6|G7IYG6_MEDTR	sp|Q9SUW0|TPPG_ARATH	XP_003598212.1
MS.gene90479	-1.48237	-1.52242	-2.47225	-1.50108	GO:0003674;GO:0003824;GO:0008168;GO:0008171;GO:0016740;GO:0016741	K00588	IPR002935	tr|A0A072UR10|A0A072UR10_MEDTR	sp|Q9SWB8|CAMT2_EUCGL	XP_013457442.1
MS.gene32022	1.81832	0.966935	0.638603	1.77169	-	K07466	-	tr|A0A396K3U0|A0A396K3U0_MEDTR	-	RHN81047.1
MS.gene058592	1.19784	0.367741	0.534247	1.22967	GO:0003674;GO:0003824;GO:0004601;GO:0004602;GO:0006950;GO:0006979;GO:0008150;GO:0008152;GO:0016209;GO:0016491;GO:0016684;GO:0050896;GO:0055114	-	IPR000889	tr|A0A396GWE6|A0A396GWE6_MEDTR	sp|Q8L612|MACP1_ARATH	RHN43814.1
MS.gene060191	1.05206	0.870983	0.758642	0.723271	GO:0003674;GO:0003824;GO:0005215;GO:0005216;GO:0005261;GO:0005575;GO:0006139;GO:0006163;GO:0006164;GO:0006725;GO:0006753;GO:0006754;GO:0006793;GO:0006796;GO:0006807;GO:0006810;GO:0006811;GO:0006812;GO:0008150;GO:0008152;GO:0008324;GO:0009058;GO:0009117;GO:0009141;GO:0009142;GO:0009144;GO:0009145;GO:0009150;GO:0009152;GO:0009165;GO:0009199;GO:0009201;GO:0009205;GO:0009206;GO:0009259;GO:0009260;GO:…	-	IPR035968	-	-	-
MS.gene074499	4.13347	3.4742	0.910032	0.754752	-	-	IPR034154	tr|G7KFG5|G7KFG5_MEDTR	sp|B5X582|TWIH_ARATH	XP_003618123.2
MS.gene37137	-1.11344	-0.386381	0.384037	-0.988585	GO:0000166;GO:0003674;GO:0003824;GO:0004672;GO:0005488;GO:0005515;GO:0005524;GO:0006464;GO:0006468;GO:0006793;GO:0006796;GO:0006807;GO:0008144;GO:0008150;GO:0008152;GO:0009987;GO:0016301;GO:0016310;GO:0016740;GO:0016772;GO:0016773;GO:0017076;GO:0019538;GO:0030554;GO:0032553;GO:0032555;GO:0032559;GO:0035639;GO:0036094;GO:0036211;GO:0043167;GO:0043168;GO:0043170;GO:0043412;GO:0044237;GO:0044238;GO:…	-	IPR000719	tr|A0A072U7V9|A0A072U7V9_MEDTR	sp|Q9LFS4|NIK1_ARATH	XP_013451184.1
MS.gene021059	-1.6581	0.236685	-0.518688	-1.39375	-	-	IPR012862	tr|A0A396I5M8|A0A396I5M8_MEDTR	-	XP_024638548.1
MS.gene035194	-1.11404	-0.651793	-0.162851	0.166192	GO:0003674;GO:0003735;GO:0005198;GO:0005575;GO:0005840;GO:0006412;GO:0006518;GO:0006807;GO:0008150;GO:0008152;GO:0009058;GO:0009059;GO:0009987;GO:0019538;GO:0034641;GO:0034645;GO:0043043;GO:0043170;GO:0043226;GO:0043228;GO:0043229;GO:0043232;GO:0043603;GO:0043604;GO:0044237;GO:0044238;GO:0044249;GO:0044260;GO:0044267;GO:0044271;GO:0071704;GO:0110165;GO:1901564;GO:1901566;GO:1901576	-	IPR036853	tr|M5WP13|M5WP13_PRUPE	sp|P49690|RL23_ARATH	XP_004296407.1
MS.gene060190	1.15728	0.461323	-0.347185	0.184058	-	-	IPR040990	tr|A0A072UWG5|A0A072UWG5_MEDTR	sp|Q94CF0|EHD1_ARATH	XP_013459896.1
MS.gene032212	2.43943	0.247587	1.04218	3.86491	GO:0003674;GO:0003824;GO:0004553;GO:0004568;GO:0005488;GO:0005975;GO:0006022;GO:0006026;GO:0006030;GO:0006032;GO:0006040;GO:0006807;GO:0008061;GO:0008144;GO:0008150;GO:0008152;GO:0009056;GO:0009057;GO:0009987;GO:0016787;GO:0016798;GO:0016998;GO:0017144;GO:0042737;GO:0043170;GO:0044036;GO:0044237;GO:0044238;GO:0044248;GO:0044260;GO:0044265;GO:0046348;GO:0071704;GO:0097367;GO:1901071;GO:1901072;GO:…	-	IPR001002	tr|B8Y647|B8Y647_MEDSA	sp|P27054|CHI4_PHAVU	ACL36992.1
MS.gene87263	6.10801	3.81593	2.8301	Inf	-	-	IPR015425	tr|G7IHC9|G7IHC9_MEDTR	sp|Q94B77|FH5_ARATH	XP_024631861.1
MS.gene067697	1.01616	1.11954	0.0145604	1.07264	GO:0003674;GO:0003755;GO:0003824;GO:0016853;GO:0016859;GO:0140096	-	IPR001179	tr|G7JN90|G7JN90_MEDTR	sp|Q93ZG9|FKB53_ARATH	XP_024636075.1
MS.gene002453	1.122	0.534079	-0.709626	0.996068	GO:0000166;GO:0003674;GO:0003824;GO:0004672;GO:0005488;GO:0005524;GO:0006464;GO:0006468;GO:0006793;GO:0006796;GO:0006807;GO:0008144;GO:0008150;GO:0008152;GO:0009987;GO:0016301;GO:0016310;GO:0016740;GO:0016772;GO:0016773;GO:0017076;GO:0019538;GO:0030246;GO:0030554;GO:0032553;GO:0032555;GO:0032559;GO:0035639;GO:0036094;GO:0036211;GO:0043167;GO:0043168;GO:0043170;GO:0043412;GO:0044237;GO:0044238;GO:…	-	IPR001220	tr|G7IPT4|G7IPT4_MEDTR	sp|Q9S9U1|LRK71_ARATH	XP_003593578.1
MS.gene069002	1.01218	0.497085	0.172405	0.503337	-	-	IPR036758	tr|G7KT78|G7KT78_MEDTR	sp|Q9M015|Y5161_ARATH	XP_003623361.1
MS.gene43275	1.26282	0.964179	0.399717	0.806866	-	-	-	tr|G7JNS7|G7JNS7_MEDTR	-	XP_003608933.1
MS.gene019946	1.10868	1.03721	-0.128576	0.774649	-	-	-	tr|A0A396HIY1|A0A396HIY1_MEDTR	-	XP_024642022.1
MS.gene005889	Inf	4.88794	0.531468	Inf	GO:0001522;GO:0003674;GO:0003676;GO:0003723;GO:0003824;GO:0005488;GO:0006139;GO:0006725;GO:0006807;GO:0008150;GO:0008152;GO:0009451;GO:0009982;GO:0009987;GO:0016070;GO:0016853;GO:0016866;GO:0034641;GO:0043170;GO:0043412;GO:0044237;GO:0044238;GO:0046483;GO:0071704;GO:0090304;GO:0097159;GO:1901360;GO:1901363	-	IPR020103	tr|G7I9K6|G7I9K6_MEDTR	sp|Q5M721|PUS5_ARATH	XP_003591952.2
MS.gene41152	2.2776	0.802043	0.569091	-0.159482	-	-	IPR005202	tr|G7JUT7|G7JUT7_MEDTR	sp|Q9XE58|SCL14_ARATH	XP_003606670.1
MS.gene054743	-1.23689	-0.762891	-0.299578	-0.820942	-	-	IPR019189	tr|G7JZ57|G7JZ57_MEDTR	sp|Q6DJI4|RM41A_XENLA	XP_024639394.1
MS.gene057073	1.26827	0.412182	-0.803799	0.728263	-	-	IPR009457	tr|G7KD52|G7KD52_MEDTR	-	XP_003617421.2
MS.gene021052	-3.04544	-2.97816	0.752197	-3.03123	-	-	IPR004265	tr|A0A072ULY3|A0A072ULY3_MEDTR	sp|Q9LQQ0|DIR25_ARATH	XP_013456067.1
MS.gene011412	Inf	4.04901	2.04154	Inf	GO:0003674;GO:0003824;GO:0004175;GO:0004252;GO:0006508;GO:0006807;GO:0008150;GO:0008152;GO:0008233;GO:0008236;GO:0016787;GO:0016825;GO:0017171;GO:0019538;GO:0043170;GO:0044238;GO:0070011;GO:0071704;GO:0140096;GO:1901564	-	IPR015500	tr|G7JLD4|G7JLD4_MEDTR	sp|F4JXC5|SBT54_ARATH	XP_024636522.1
MS.gene032908	1.00792	0.76697	-0.280381	1.10102	GO:0003674;GO:0003824;GO:0016787	-	IPR000407	tr|G7KF86|G7KF86_MEDTR	sp|O80612|APY6_ARATH	XP_024639766.1
MS.gene017528	1.11447	0.584793	0.61235	-0.164849	GO:0000166;GO:0003674;GO:0003824;GO:0004672;GO:0005488;GO:0005524;GO:0006464;GO:0006468;GO:0006793;GO:0006796;GO:0006807;GO:0008144;GO:0008150;GO:0008152;GO:0009987;GO:0016301;GO:0016310;GO:0016740;GO:0016772;GO:0016773;GO:0017076;GO:0019538;GO:0030554;GO:0032553;GO:0032555;GO:0032559;GO:0035639;GO:0036094;GO:0036211;GO:0043167;GO:0043168;GO:0043170;GO:0043412;GO:0044237;GO:0044238;GO:0044260;GO:…	-	IPR017441	tr|A0A396GMV8|A0A396GMV8_MEDTR	sp|Q9SII6|PIX13_ARATH	RHN41853.1
MS.gene71722	#NAME?	1.26098	-0.254428	0.0139556	-	-	-	tr|G7IAT4|G7IAT4_MEDTR	-	XP_003592554.2
MS.gene08692	-1.75336	-0.247167	0.150374	0.461679	-	-	IPR029044	tr|G7JND6|G7JND6_MEDTR	-	XP_003606369.2
MS.gene006481	Inf	-0.78758	0.554048	7.78813	GO:0003674;GO:0003824;GO:0004553;GO:0005975;GO:0008150;GO:0008152;GO:0016787;GO:0016798;GO:0044238;GO:0071704	-	IPR017853	tr|G7JQL4|G7JQL4_MEDTR	sp|A7PQW3|E13B_VITVI	XP_003607319.1
MS.gene46032	1.06407	0.517592	-0.561185	0.812759	-	K22697	IPR025749	tr|A0A072UB40|A0A072UB40_MEDTR	sp|Q9SH93|IPCS2_ARATH	XP_013449033.1
MS.gene54664	1.85575	0.157699	0.315785	0.725658	GO:0005575;GO:0016020;GO:0016021;GO:0031224;GO:0110165	-	IPR000620	tr|A0A2Z6NYP3|A0A2Z6NYP3_TRISU	sp|Q94JU2|WTR18_ARATH	GAU47303.1
MS.gene056805	1.40212	1.07765	-0.136271	0.581222	GO:0000166;GO:0003674;GO:0003824;GO:0004672;GO:0005488;GO:0005524;GO:0006464;GO:0006468;GO:0006793;GO:0006796;GO:0006807;GO:0008144;GO:0008150;GO:0008152;GO:0009987;GO:0016301;GO:0016310;GO:0016740;GO:0016772;GO:0016773;GO:0017076;GO:0019538;GO:0030554;GO:0032553;GO:0032555;GO:0032559;GO:0035639;GO:0036094;GO:0036211;GO:0043167;GO:0043168;GO:0043170;GO:0043412;GO:0044237;GO:0044238;GO:0044260;GO:…	-	IPR017441	tr|A0A072TPT8|A0A072TPT8_MEDTR	sp|Q8VZJ9|CRCK2_ARATH	XP_013444813.1
MS.gene040581	-1.06266	-0.555979	0.0925038	-0.869715	GO:0000166;GO:0001882;GO:0001883;GO:0003674;GO:0003824;GO:0003924;GO:0005488;GO:0005525;GO:0016462;GO:0016787;GO:0016817;GO:0016818;GO:0017076;GO:0017111;GO:0019001;GO:0032549;GO:0032550;GO:0032553;GO:0032555;GO:0032561;GO:0035639;GO:0036094;GO:0043167;GO:0043168;GO:0097159;GO:0097367;GO:1901265;GO:1901363	-	IPR000795	tr|A0A072VJP0|A0A072VJP0_MEDTR	sp|Q24208|IF2G_DROME	XP_024632030.1
MS.gene56053	Inf	Inf	-1.52898	5.36629	-	-	IPR004873	tr|G7I4D4|G7I4D4_MEDTR	sp|Q08298|RD22_ARATH	XP_003588551.1
MS.gene54708	2.33488	2.13624	-0.054587	2.96606	GO:0003674;GO:0005488;GO:0008270;GO:0043167;GO:0043169;GO:0046872;GO:0046914	-	IPR000058	tr|I3SH14|I3SH14_MEDTR	sp|Q67YE6|SAP12_ARATH	RHN49902.1
MS.gene70470	1.43449	1.27728	0.668393	0.646507	GO:0003674;GO:0003676;GO:0005488;GO:0097159;GO:1901363	K12741	IPR035979	tr|G7J8U4|G7J8U4_MEDTR	sp|Q8W034|RNP1_ARATH	XP_003601524.2
MS.gene92128	3.14441	3.8084	1.36328	4.35029	GO:0003674;GO:0005488;GO:0005515;GO:0051087	-	IPR000048	tr|G7ZYR2|G7ZYR2_MEDTR	sp|O82345|BAG6_ARATH	XP_013444726.1
MS.gene43585	6.05456	Inf	0.185938	3.00872	-	-	-	tr|G7IP32|G7IP32_MEDTR	-	XP_003593866.1
MS.gene65696	2.29612	1.92603	-0.244533	1.58649	GO:0000166;GO:0003674;GO:0003824;GO:0004672;GO:0005488;GO:0005524;GO:0006464;GO:0006468;GO:0006793;GO:0006796;GO:0006807;GO:0008144;GO:0008150;GO:0008152;GO:0009987;GO:0016301;GO:0016310;GO:0016740;GO:0016772;GO:0016773;GO:0017076;GO:0019538;GO:0030554;GO:0032553;GO:0032555;GO:0032559;GO:0035639;GO:0036094;GO:0036211;GO:0043167;GO:0043168;GO:0043170;GO:0043412;GO:0044237;GO:0044238;GO:0044260;GO:…	-	IPR001245	tr|G7JX87|G7JX87_MEDTR	sp|Q9ASS4|Y5838_ARATH	XP_024639443.1
MS.gene95655	1.1343	0.684381	-0.418254	0.295537	GO:0003674;GO:0005215;GO:0005575;GO:0006810;GO:0006811;GO:0006812;GO:0008150;GO:0008324;GO:0008519;GO:0015075;GO:0015696;GO:0016020;GO:0022857;GO:0034220;GO:0051179;GO:0051234;GO:0055085;GO:0071705;GO:0072488;GO:0098655;GO:0110165	K03320	IPR002229	tr|G7KSC5|G7KSC5_MEDTR	sp|Q9M6N7|AMT2_ARATH	XP_003623328.1
MS.gene84976	1.77454	1.06001	0.85114	0.682308	-	-	-	tr|G7K6U8|G7K6U8_MEDTR	-	XP_003612610.1
MS.gene81099	-1.13966	-0.807097	-0.616649	-0.502005	GO:0003674;GO:0003735;GO:0005198;GO:0005575;GO:0005840;GO:0006412;GO:0006518;GO:0006807;GO:0008150;GO:0008152;GO:0009058;GO:0009059;GO:0009987;GO:0019538;GO:0034641;GO:0034645;GO:0043043;GO:0043170;GO:0043226;GO:0043228;GO:0043229;GO:0043232;GO:0043603;GO:0043604;GO:0044237;GO:0044238;GO:0044249;GO:0044260;GO:0044267;GO:0044271;GO:0071704;GO:0110165;GO:1901564;GO:1901566;GO:1901576	K02984	IPR027500	tr|B7FLW8|B7FLW8_MEDTR	sp|Q8GTE3|RS3A_CICAR	XP_013469779.1
MS.gene05156	1.24036	1.09265	1.72767	0.714707	-	-	IPR005069	tr|G7KM25|G7KM25_MEDTR	sp|P0C042|Y4597_ARATH	XP_003620328.1
MS.gene024494	-1.88409	-1.25563	0.205921	-0.686376	-	-	-	tr|A0A396H898|A0A396H898_MEDTR	-	RHN49490.1
MS.gene040564	-1.07441	-0.406673	-0.320839	-0.886594	GO:0003674;GO:0003824;GO:0008150;GO:0008152;GO:0016491;GO:0055114	-	IPR027443	tr|G7IH16|G7IH16_MEDTR	sp|Q84MB3|ACCH1_ARATH	XP_003596169.2
MS.gene073112	1.2048	0.935185	0.671877	2.41254	-	-	IPR019787	tr|A0A072VBZ5|A0A072VBZ5_MEDTR	sp|F4JYC8|PTM_ARATH	XP_013464888.1
MS.gene005956	1.03744	1.27392	-0.475341	1.00908	GO:0003674;GO:0005488;GO:0008289	-	IPR035892	tr|A0A396JT26|A0A396JT26_MEDTR	sp|Q7XA06|SYT3_ARATH	RHN81479.1
MS.gene65821	3.77111	2.48206	-0.216157	1.50154	GO:0003674;GO:0005488;GO:0005509;GO:0005543;GO:0005544;GO:0008289;GO:0043167;GO:0043168;GO:0043169;GO:0046872	K17098	IPR037104	tr|A0A396IKM9|A0A396IKM9_MEDTR	sp|P51074|ANX4_FRAAN	RHN65810.1
MS.gene03835	1.16595	0.661615	-0.0033318	0.240086	GO:0003674;GO:0003676;GO:0003677;GO:0005488;GO:0008270;GO:0043167;GO:0043169;GO:0046872;GO:0046914;GO:0097159;GO:1901363	-	IPR000058	tr|G7JIG0|G7JIG0_MEDTR	sp|Q9SJM6|SAP4_ARATH	XP_003606132.1
MS.gene065470	1.09147	1.13353	0.660935	1.72491	GO:0000166;GO:0003674;GO:0003676;GO:0003677;GO:0003824;GO:0003909;GO:0003910;GO:0005488;GO:0005524;GO:0006139;GO:0006259;GO:0006266;GO:0006281;GO:0006310;GO:0006725;GO:0006807;GO:0006950;GO:0006974;GO:0008144;GO:0008150;GO:0008152;GO:0009058;GO:0009059;GO:0009987;GO:0016874;GO:0016886;GO:0017076;GO:0018130;GO:0019438;GO:0030554;GO:0032553;GO:0032555;GO:0032559;GO:0033554;GO:0034641;GO:0034645;GO:…	-	IPR036599	tr|G7KV95|G7KV95_MEDTR	sp|F4HPZ9|LIG6_ARATH	XP_003624408.2
MS.gene84533	1.04751	0.936409	-0.095624	1.64315	-	K06699	IPR032430	tr|A0A396IP41|A0A396IP41_MEDTR	sp|F4JC97|PSME4_ARATH	RHN67496.1
MS.gene61608	Inf	4.72415	-0.253757	Inf	GO:0000166;GO:0003674;GO:0003676;GO:0005488;GO:0005524;GO:0008144;GO:0017076;GO:0030554;GO:0032553;GO:0032555;GO:0032559;GO:0035639;GO:0036094;GO:0043167;GO:0043168;GO:0097159;GO:0097367;GO:1901265;GO:1901363	K18655	IPR001650	tr|A0A072UIW9|A0A072UIW9_MEDTR	sp|Q93ZG7|RH38_ARATH	XP_024636302.1
MS.gene48724	1.61732	0.972665	0.41971	0.708008	-	-	IPR014002	tr|G7JN46|G7JN46_MEDTR	-	AES87683.2
MS.gene87765	1.2151	0.831458	0.0277408	0.58186	-	-	IPR038595	tr|G7KW21|G7KW21_MEDTR	sp|Q9LZX1|LOR15_ARATH	XP_003623539.1
MS.gene58006	4.99036	0.114346	-1.39447	1.54868	GO:0003674;GO:0003824;GO:0006629;GO:0006643;GO:0006664;GO:0008150;GO:0008152;GO:0008610;GO:0009058;GO:0009247;GO:0009987;GO:0016740;GO:0016757;GO:0016758;GO:0044237;GO:0044238;GO:0044249;GO:0044255;GO:0046467;GO:0071704;GO:1901135;GO:1901137;GO:1901576;GO:1903509	K03715	IPR007235	tr|G7JGJ5|G7JGJ5_MEDTR	sp|O82730|MGDG2_ARATH	XP_003609458.1
MS.gene56412	1.87606	1.42816	0.778903	1.39201	GO:0003674;GO:0003824;GO:0008150;GO:0008152;GO:0016209;GO:0016491;GO:0016667;GO:0032542;GO:0055114	K12260	IPR003115	tr|Q2MGR0|Q2MGR0_MEDTR	sp|Q8GY89|SRX_ARATH	XP_003607897.1
MS.gene77303	-1.54171	-0.828148	0.881762	-1.06627	-	K13946	IPR013057	tr|G7L6K2|G7L6K2_MEDTR	sp|Q9FEL7|LAX2_MEDTR	XP_003623228.1
MS.gene47404	Inf	3.18492	0.790969	4.44781	-	-	IPR001938	tr|A0A072VJX0|A0A072VJX0_MEDTR	sp|P83332|TLP1_PRUPE	XP_013468085.1
MS.gene012327	-2.31689	-2.44173	-0.504492	-0.882861	-	-	IPR029058	tr|G7JTB1|G7JTB1_MEDTR	sp|Q9C942|CSE_ARATH	XP_003610038.1
MS.gene011794	3.51061	0.2146	0.895256	-0.75356	GO:0000166;GO:0003674;GO:0003824;GO:0004672;GO:0005488;GO:0005524;GO:0006464;GO:0006468;GO:0006793;GO:0006796;GO:0006807;GO:0008144;GO:0008150;GO:0008152;GO:0009987;GO:0016301;GO:0016310;GO:0016740;GO:0016772;GO:0016773;GO:0017076;GO:0019538;GO:0030554;GO:0032553;GO:0032555;GO:0032559;GO:0035639;GO:0036094;GO:0036211;GO:0043167;GO:0043168;GO:0043170;GO:0043412;GO:0044237;GO:0044238;GO:0044260;GO:…	-	IPR000719	tr|A0A072UNR6|A0A072UNR6_MEDTR	sp|P17801|KPRO_MAIZE	KEH31459.1
MS.gene84251	2.61369	0.524774	0.0906376	-0.0482442	-	-	-	tr|G7LBQ0|G7LBQ0_MEDTR	sp|Q2HIJ8|RHB1A_ARATH	XP_003627562.1
MS.gene030620	4.38063	Inf	2.24903	4.21319	-	-	IPR023175	tr|A0A072TUS9|A0A072TUS9_MEDTR	sp|Q3B724|CALS5_ARATH	XP_030973950.1
MS.gene67494	3.68344	Inf	2.35679	3.04723	-	-	IPR001841	tr|G7JYQ7|G7JYQ7_MEDTR	sp|Q8GT75|NIP1_ARATH	XP_003612246.1
MS.gene034375	-1.1212	-0.509769	-0.376952	-0.44263	GO:0003674;GO:0003676;GO:0003723;GO:0003743;GO:0005488;GO:0005515;GO:0005575;GO:0005737;GO:0005852;GO:0008135;GO:0032991;GO:0045182;GO:0090079;GO:0097159;GO:0110165;GO:1901363	-	IPR001680	tr|G7IRG3|G7IRG3_MEDTR	sp|Q38884|EIF3I_ARATH	XP_003596914.2
MS.gene028500	2.01619	2.20534	0.884837	2.017	GO:0003674;GO:0003676;GO:0005488;GO:0008270;GO:0043167;GO:0043169;GO:0046872;GO:0046914;GO:0097159;GO:1901363	-	IPR003604	tr|G7JV27|G7JV27_MEDTR	sp|Q9S7V4|HA22A_ARATH	XP_003608378.2
MS.gene072589	-1.34454	-0.877143	-0.463255	-0.627271	GO:0003674;GO:0003735;GO:0005198;GO:0005575;GO:0005840;GO:0006412;GO:0006518;GO:0006807;GO:0008150;GO:0008152;GO:0009058;GO:0009059;GO:0009987;GO:0019538;GO:0034641;GO:0034645;GO:0043043;GO:0043170;GO:0043226;GO:0043228;GO:0043229;GO:0043232;GO:0043603;GO:0043604;GO:0044237;GO:0044238;GO:0044249;GO:0044260;GO:0044267;GO:0044271;GO:0071704;GO:0110165;GO:1901564;GO:1901566;GO:1901576	-	IPR018256	tr|G7KWF6|G7KWF6_MEDTR	sp|P41127|RL131_ARATH	XP_003626150.1
MS.gene79500	2.94232	1.51611	-0.227969	0.370424	GO:0000166;GO:0003674;GO:0003676;GO:0005488;GO:0005524;GO:0008144;GO:0017076;GO:0030554;GO:0032553;GO:0032555;GO:0032559;GO:0035639;GO:0036094;GO:0043167;GO:0043168;GO:0097159;GO:0097367;GO:1901265;GO:1901363	K12854	IPR001650	tr|A0A072US74|A0A072US74_MEDTR	sp|Q9SYP1|DEXHC_ARATH	RHN58573.1
MS.gene058117	1.92686	1.36299	0.247989	1.90594	GO:0000166;GO:0001882;GO:0001883;GO:0003674;GO:0005488;GO:0005525;GO:0017076;GO:0019001;GO:0032549;GO:0032550;GO:0032553;GO:0032555;GO:0032561;GO:0035639;GO:0036094;GO:0043167;GO:0043168;GO:0097159;GO:0097367;GO:1901265;GO:1901363	-	IPR005225	tr|A0A3Q7XHV3|A0A3Q7XHV3_CICAR	sp|P91924|ARF_DUGJA	XP_027193264.1
MS.gene60852	-3.25587	-1.28509	-3.11825	-3.06202	GO:0005575;GO:0005887;GO:0006810;GO:0008150;GO:0016021;GO:0031224;GO:0031226;GO:0051179;GO:0051234;GO:0055085;GO:0110165	-	IPR020846	tr|G7I364|G7I364_MEDTR	sp|Q8CIA9|MF14B_MOUSE	XP_003591771.1
MS.gene60328	1.22922	0.970358	-0.0772111	1.06527	-	-	-	tr|G7JNS7|G7JNS7_MEDTR	-	XP_003608933.1
MS.gene061891	-3.4581	-1.73843	-1.08226	-1.83825	GO:0003674;GO:0005215;GO:0005575;GO:0006810;GO:0006811;GO:0006812;GO:0008150;GO:0008324;GO:0015075;GO:0015077;GO:0015078;GO:0015291;GO:0015297;GO:0015298;GO:0015299;GO:0015318;GO:0016021;GO:0022804;GO:0022853;GO:0022857;GO:0022890;GO:0031224;GO:0051179;GO:0051234;GO:0055085;GO:0110165	-	IPR006153	tr|G7KZN0|G7KZN0_MEDTR	sp|Q9M353|CHX20_ARATH	XP_003625497.1
MS.gene25689	-2.54312	0.249628	-0.452027	-0.01009	-	K12603	IPR031615	tr|A0A396HAN5|A0A396HAN5_MEDTR	sp|Q8W0Z9|CCR4A_ARATH	RHN48864.1
MS.gene65503	2.2611	1.13875	-0.448658	1.12471	-	-	-	tr|G7I5D6|G7I5D6_MEDTR	-	RHN78606.1
MS.gene45595	2.05725	1.71915	0.575494	1.36105	GO:0000160;GO:0003674;GO:0005488;GO:0005515;GO:0007165;GO:0008150;GO:0009987;GO:0035556;GO:0050789;GO:0050794;GO:0065007	K12127	IPR011006	tr|A0A072V5J5|A0A072V5J5_MEDTR	sp|Q9LKL2|APRR1_ARATH	XP_013459414.1
MS.gene26395	3.29794	4.03322	1.31497	2.64552	GO:0000271;GO:0003674;GO:0003824;GO:0005575;GO:0005975;GO:0005976;GO:0006073;GO:0008150;GO:0008152;GO:0008194;GO:0009058;GO:0009059;GO:0009250;GO:0009987;GO:0016020;GO:0016051;GO:0016740;GO:0016757;GO:0016758;GO:0016759;GO:0016760;GO:0030243;GO:0030244;GO:0033692;GO:0034637;GO:0034645;GO:0035251;GO:0043170;GO:0044042;GO:0044237;GO:0044238;GO:0044249;GO:0044260;GO:0044262;GO:0044264;GO:0046527;GO:…	-	IPR029044	tr|A0A072UPM1|A0A072UPM1_MEDTR	sp|Q8VYR4|CSLG2_ARATH	XP_013456937.1
MS.gene39617	-1.042	-1.1777	-0.0644883	-0.0913276	GO:0000166;GO:0003674;GO:0003824;GO:0004672;GO:0005488;GO:0005524;GO:0006464;GO:0006468;GO:0006793;GO:0006796;GO:0006807;GO:0008144;GO:0008150;GO:0008152;GO:0009987;GO:0016301;GO:0016310;GO:0016740;GO:0016772;GO:0016773;GO:0017076;GO:0019538;GO:0030554;GO:0032553;GO:0032555;GO:0032559;GO:0035639;GO:0036094;GO:0036211;GO:0043167;GO:0043168;GO:0043170;GO:0043412;GO:0044237;GO:0044238;GO:0044260;GO:…	K00924	IPR008271	tr|G7JMG6|G7JMG6_MEDTR	sp|Q9SCS2|CAMK5_ARATH	XP_003608023.1
MS.gene43930	1.93747	-0.917145	0.422866	2.5755	GO:0003674;GO:0003824;GO:0016740;GO:0016757;GO:0016758	K11820	IPR002213	tr|A0A396HP46|A0A396HP46_MEDTR	sp|O48676|U74B1_ARATH	XP_024639733.1
MS.gene97650	Inf	3.83085	#NAME?	Inf	GO:0003674;GO:0003824;GO:0004175;GO:0004252;GO:0006508;GO:0006807;GO:0008150;GO:0008152;GO:0008233;GO:0008236;GO:0016787;GO:0016825;GO:0017171;GO:0019538;GO:0043170;GO:0044238;GO:0070011;GO:0071704;GO:0140096;GO:1901564	-	IPR036852	tr|A0A072UJQ1|A0A072UJQ1_MEDTR	sp|Q9FK76|SBT56_ARATH	KEH29867.1
MS.gene56508	2.9947	2.93814	1.77835	3.94518	-	-	-	tr|A0A072UM87|A0A072UM87_MEDTR	-	XP_013456776.1
MS.gene02435	1.16358	0.62782	0.235164	0.517933	GO:0003674;GO:0003824;GO:0008150;GO:0008152;GO:0009058	K02201	IPR004821	tr|G7KEY2|G7KEY2_MEDTR	sp|Q9ZPV8|COAD_ARATH	XP_003612044.1
MS.gene028480	1.34344	0.898008	-0.0874078	0.259916	GO:0003674;GO:0003824	-	IPR036380	tr|B7FK55|B7FK55_MEDTR	sp|Q8S8F9|NIC1_ARATH	XP_003608392.1
MS.gene007720	2.60269	0.498165	-0.664944	0.545392	GO:0003674;GO:0003676;GO:0003677;GO:0005488;GO:0097159;GO:1901363	-	IPR001005	tr|A0A072UKP5|A0A072UKP5_MEDTR	sp|F4JSU0|MYB87_ARATH	XP_013455940.1
MS.gene23406	2.5646	1.28271	2.11646	3.00025	GO:0003674;GO:0003824;GO:0008150;GO:0008152;GO:0016491;GO:0016701;GO:0016702;GO:0051213;GO:0055114	K00465	IPR004294	tr|A0A072TZW8|A0A072TZW8_MEDTR	sp|Q8LP17|CCD1_PEA	XP_013445064.1
MS.gene046748	-1.18125	-0.0748377	-0.644939	-0.123212	GO:0000166;GO:0003674;GO:0003824;GO:0004672;GO:0005488;GO:0005524;GO:0006464;GO:0006468;GO:0006793;GO:0006796;GO:0006807;GO:0008144;GO:0008150;GO:0008152;GO:0009987;GO:0016301;GO:0016310;GO:0016740;GO:0016772;GO:0016773;GO:0017076;GO:0019538;GO:0030554;GO:0032553;GO:0032555;GO:0032559;GO:0035639;GO:0036094;GO:0036211;GO:0043167;GO:0043168;GO:0043170;GO:0043412;GO:0044237;GO:0044238;GO:0044260;GO:…	-	IPR000719	tr|A0A072VG22|A0A072VG22_MEDTR	sp|P93604|LRK10_WHEAT	XP_013466312.1
MS.gene039838	2.68288	1.33622	1.44893	2.2081	GO:0003674;GO:0004857;GO:0004866;GO:0004867;GO:0006950;GO:0008150;GO:0009611;GO:0030234;GO:0030414;GO:0050896;GO:0061134;GO:0061135;GO:0098772	-	IPR000864	tr|G7IW84|G7IW84_MEDTR	sp|P16064|ICI1_PHAAN	XP_003598776.1
MS.gene039719	1.27076	0.514756	-0.180061	1.37478	GO:0000166;GO:0003674;GO:0005488;GO:0017076;GO:0030554;GO:0032553;GO:0032555;GO:0032559;GO:0036094;GO:0043167;GO:0043168;GO:0043531;GO:0097159;GO:0097367;GO:1901265;GO:1901363	-	IPR002182	tr|A0A396IN58|A0A396IN58_MEDTR	sp|Q9LRR4|R13L1_ARATH	RHN65784.1
MS.gene007983	1.58665	-0.490067	0.249825	0.769246	GO:0003674;GO:0005488;GO:0005515	-	IPR000210	tr|G7J2Y2|G7J2Y2_MEDTR	sp|Q9LYL9|Y3623_ARATH	XP_003601024.1
MS.gene046937	1.26205	0.540207	1.06638	0.176138	-	-	-	tr|G7JZT3|G7JZT3_MEDTR	-	XP_003610611.2
MS.gene89331	3.09188	1.45336	1.44645	1.96997	GO:0003674;GO:0003824;GO:0016491	K08081	IPR036291	tr|A0A072U1F3|A0A072U1F3_MEDTR	sp|Q9LHT0|TRNHF_ARATH	KEH22973.1
MS.gene016187	-1.18315	-0.948766	0.00825519	-0.8152	GO:0003674;GO:0003824;GO:0004553;GO:0005975;GO:0008150;GO:0008152;GO:0016787;GO:0016798;GO:0044238;GO:0071704	-	IPR013148	tr|G7I9W3|G7I9W3_MEDTR	sp|Q67XZ3|INV3_ARATH	XP_003588973.1
MS.gene81285	-1.31049	-0.0418195	0.589726	-0.424801	GO:0000166;GO:0003674;GO:0005488;GO:0005515;GO:0005524;GO:0006457;GO:0008144;GO:0008150;GO:0009987;GO:0017076;GO:0030554;GO:0032553;GO:0032555;GO:0032559;GO:0035639;GO:0036094;GO:0043167;GO:0043168;GO:0051082;GO:0097159;GO:0097367;GO:1901265;GO:1901363	K04079	IPR020575	tr|A0A1S2XPL0|A0A1S2XPL0_CICAR	sp|P36181|HSP80_SOLLC	XP_004491530.1
MS.gene97912	3.53026	Inf	3.93254	Inf	GO:0003674;GO:0005488;GO:0008270;GO:0043167;GO:0043169;GO:0046872;GO:0046914	-	IPR007527	tr|A0A396GU28|A0A396GU28_MEDTR	-	XP_024640464.1
MS.gene83366	-1.7164	-1.52796	-0.984764	-1.58751	GO:0000166;GO:0003674;GO:0003824;GO:0005488;GO:0005524;GO:0005575;GO:0008144;GO:0016020;GO:0016462;GO:0016787;GO:0016817;GO:0016818;GO:0016887;GO:0017076;GO:0017111;GO:0030554;GO:0032553;GO:0032555;GO:0032559;GO:0035639;GO:0036094;GO:0043167;GO:0043168;GO:0097159;GO:0097367;GO:0110165;GO:1901265;GO:1901363	-	IPR029481	tr|G7KYF8|G7KYF8_MEDTR	sp|Q76CU2|PDR1_TOBAC	XP_003625401.2
MS.gene77911	-1.04381	-0.623103	0.461708	-0.95479	GO:0000166;GO:0003674;GO:0003676;GO:0003677;GO:0003824;GO:0003916;GO:0003918;GO:0005488;GO:0005524;GO:0006139;GO:0006259;GO:0006265;GO:0006725;GO:0006807;GO:0006996;GO:0008094;GO:0008144;GO:0008150;GO:0008152;GO:0009987;GO:0016043;GO:0016462;GO:0016787;GO:0016817;GO:0016818;GO:0016853;GO:0016887;GO:0017076;GO:0017111;GO:0030554;GO:0032553;GO:0032555;GO:0032559;GO:0034641;GO:0035639;GO:0036094;GO:…	K03164	IPR013757	tr|G7IWV9|G7IWV9_MEDTR	sp|O24308|TOP2_PEA	XP_003599271.2
MS.gene61477	1.2348	0.013132	0.041227	0.588997	GO:0003674;GO:0005488;GO:0005507;GO:0006790;GO:0008150;GO:0008152;GO:0009058;GO:0009987;GO:0016043;GO:0016226;GO:0022607;GO:0031163;GO:0043167;GO:0043169;GO:0044237;GO:0044249;GO:0046872;GO:0046914;GO:0051186;GO:0051188;GO:0055114;GO:0071840	-	IPR011707	tr|G7IYH4|G7IYH4_MEDTR	sp|Q9SU40|SKU5_ARATH	XP_003598220.1
MS.gene77294	1.21489	0.987479	0.575906	0.593924	GO:0003674;GO:0003676;GO:0003824;GO:0004518;GO:0004527;GO:0004532;GO:0004534;GO:0004540;GO:0005488;GO:0005575;GO:0005634;GO:0006139;GO:0006725;GO:0006807;GO:0008150;GO:0008152;GO:0008409;GO:0009987;GO:0016787;GO:0016788;GO:0016796;GO:0016896;GO:0034641;GO:0043226;GO:0043227;GO:0043229;GO:0043231;GO:0044237;GO:0044238;GO:0046483;GO:0071704;GO:0097159;GO:0110165;GO:0140098;GO:1901360;GO:1901363	K12619	IPR041412	tr|G7JH90|G7JH90_MEDTR	sp|Q9FQ03|XRN3_ARATH	XP_024636344.1
MS.gene32846	1.03173	1.19216	0.818507	1.01597	-	K13148	-	tr|A0A072VFN1|A0A072VFN1_MEDTR	sp|Q8GUU2|RIE1_ARATH	KEH40622.1
MS.gene98793	2.16009	1.15857	-0.890762	2.06373	GO:0000166;GO:0003674;GO:0003824;GO:0004672;GO:0004674;GO:0005488;GO:0005524;GO:0006464;GO:0006468;GO:0006793;GO:0006796;GO:0006807;GO:0008037;GO:0008144;GO:0008150;GO:0008152;GO:0009987;GO:0016301;GO:0016310;GO:0016740;GO:0016772;GO:0016773;GO:0017076;GO:0019538;GO:0022414;GO:0030554;GO:0032553;GO:0032555;GO:0032559;GO:0035639;GO:0036094;GO:0036211;GO:0043167;GO:0043168;GO:0043170;GO:0043412;GO:…	-	IPR036426	tr|A0A396GLE7|A0A396GLE7_MEDTR	sp|O81832|Y4729_ARATH	RHN41001.1
MS.gene021135	1.88638	0.95155	0.420291	0.284392	-	-	IPR005202	tr|G7JUT7|G7JUT7_MEDTR	sp|Q9XE58|SCL14_ARATH	XP_003606670.1
MS.gene48879	2.77223	2.25142	2.02843	1.0578	GO:0003674;GO:0003700;GO:0005488;GO:0005575;GO:0005634;GO:0006355;GO:0008150;GO:0008270;GO:0009889;GO:0010468;GO:0010556;GO:0019219;GO:0019222;GO:0031323;GO:0031326;GO:0043167;GO:0043169;GO:0043226;GO:0043227;GO:0043229;GO:0043231;GO:0046872;GO:0046914;GO:0050789;GO:0050794;GO:0051171;GO:0051252;GO:0060255;GO:0065007;GO:0080090;GO:0110165;GO:0140110;GO:1903506;GO:2000112;GO:2001141	K12236	IPR000967	tr|G7JH33|G7JH33_MEDTR	sp|Q9SY59|NFXL1_ARATH	XP_003605239.1
MS.gene074084	1.36663	0.794638	0.74569	0.621361	GO:0003674;GO:0003824;GO:0005488;GO:0005515;GO:0008150;GO:0008152;GO:0009058;GO:0016740;GO:0016772;GO:0016779	-	IPR029044	tr|A0A072UFN2|A0A072UFN2_MEDTR	sp|Q54RF3|EI2BE_DICDI	XP_013450567.1
MS.gene30247	-2.1242	-0.682574	0.0906291	-0.221639	GO:0000166;GO:0001882;GO:0001883;GO:0003674;GO:0003824;GO:0003924;GO:0005488;GO:0005525;GO:0016462;GO:0016787;GO:0016817;GO:0016818;GO:0017076;GO:0017111;GO:0019001;GO:0032549;GO:0032550;GO:0032553;GO:0032555;GO:0032561;GO:0035639;GO:0036094;GO:0043167;GO:0043168;GO:0097159;GO:0097367;GO:1901265;GO:1901363	-	IPR003130	tr|G7LBF4|G7LBF4_MEDTR	sp|Q8LF21|DRP1C_ARATH	XP_003630965.1
MS.gene031282	4.38693	1.43459	1.91654	Inf	-	-	IPR015425	tr|G7IHC9|G7IHC9_MEDTR	sp|Q94B77|FH5_ARATH	XP_003596576.1
MS.gene006276	-1.13272	-0.669463	-0.551859	-1.93293	GO:0003674;GO:0003735;GO:0005198;GO:0005575;GO:0005840;GO:0006412;GO:0006518;GO:0006807;GO:0008150;GO:0008152;GO:0009058;GO:0009059;GO:0009987;GO:0019538;GO:0034641;GO:0034645;GO:0043043;GO:0043170;GO:0043226;GO:0043228;GO:0043229;GO:0043232;GO:0043603;GO:0043604;GO:0044237;GO:0044238;GO:0044249;GO:0044260;GO:0044267;GO:0044271;GO:0071704;GO:0110165;GO:1901564;GO:1901566;GO:1901576	-	IPR000509	tr|G7IAL7|G7IAL7_MEDTR	sp|Q9LZ57|RL363_ARATH	XP_003592267.1
MS.gene013794	-5.42755	-2.38038	#NAME?	-1.0179	GO:0003674;GO:0005215;GO:0005575;GO:0006810;GO:0006811;GO:0006812;GO:0008150;GO:0008324;GO:0015075;GO:0015318;GO:0016020;GO:0022857;GO:0022890;GO:0030001;GO:0046873;GO:0051179;GO:0051234;GO:0110165	-	IPR001046	tr|G7LGK5|G7LGK5_MEDTR	sp|Q8H4H5|NRAM5_ORYSJ	XP_003602055.1
MS.gene03647	1.15416	1.19875	0.354155	1.72187	GO:0000166;GO:0003674;GO:0003824;GO:0004672;GO:0005488;GO:0005524;GO:0006464;GO:0006468;GO:0006793;GO:0006796;GO:0006807;GO:0008144;GO:0008150;GO:0008152;GO:0009987;GO:0016301;GO:0016310;GO:0016740;GO:0016772;GO:0016773;GO:0017076;GO:0019538;GO:0030554;GO:0032553;GO:0032555;GO:0032559;GO:0035639;GO:0036094;GO:0036211;GO:0043167;GO:0043168;GO:0043170;GO:0043412;GO:0044237;GO:0044238;GO:0044260;GO:…	-	IPR017441	tr|A0A072UVS1|A0A072UVS1_MEDTR	sp|O49839|PBL2_ARATH	XP_013459475.1
MS.gene47561	-1.51787	-0.83528	-0.0180107	-1.78849	GO:0000786;GO:0003674;GO:0003676;GO:0003677;GO:0005488;GO:0005515;GO:0005575;GO:0032991;GO:0032993;GO:0044815;GO:0046982;GO:0046983;GO:0097159;GO:1901363	K11252	IPR007125	tr|A0A1U8MIA4|A0A1U8MIA4_GOSHI	sp|O22582|H2B_GOSHI	KAE8039002.1
MS.gene073866	-1.48834	0.0852164	-1.47487	0.159376	-	-	IPR021864	tr|A0A072VGG8|A0A072VGG8_MEDTR	-	XP_013467108.1
MS.gene03617	#NAME?	-3.04783	#NAME?	-0.827592	GO:0003674;GO:0005488;GO:0005515;GO:0046983	-	IPR011598	tr|I3STA1|I3STA1_MEDTR	sp|Q9CA64|PRE3_ARATH	XP_013459385.1
MS.gene35641	-3.27796	0.983935	0.207618	1.37738	GO:0003674;GO:0003676;GO:0003677;GO:0005488;GO:0005575;GO:0005634;GO:0006355;GO:0008150;GO:0009719;GO:0009725;GO:0009889;GO:0010033;GO:0010468;GO:0010556;GO:0019219;GO:0019222;GO:0031323;GO:0031326;GO:0042221;GO:0043226;GO:0043227;GO:0043229;GO:0043231;GO:0050789;GO:0050794;GO:0050896;GO:0051171;GO:0051252;GO:0060255;GO:0065007;GO:0080090;GO:0097159;GO:0110165;GO:1901363;GO:1903506;GO:2000112;GO:…	-	IPR003340	tr|G7J463|G7J463_MEDTR	sp|Q84WU6|ARFQ_ARATH	XP_003601137.1
MS.gene41192	1.25085	0.692267	-0.39014	0.670982	-	K10575	IPR000608	tr|G7JTS6|G7JTS6_MEDTR	sp|Q42540|UBC7_ARATH	XP_003606648.1
MS.gene043571	-1.55485	-0.069799	-0.227721	-0.945002	GO:0008150;GO:0009987;GO:0019725;GO:0042592;GO:0045454;GO:0050789;GO:0050794;GO:0065007;GO:0065008	-	IPR013766	tr|Q2HSV2|Q2HSV2_MEDTR	sp|Q8GYD1|PDI51_ARATH	XP_003597187.1
MS.gene024260	-1.63728	-1.80465	0.00826965	-1.14734	GO:0003674;GO:0005215;GO:0005575;GO:0006810;GO:0006811;GO:0006812;GO:0008150;GO:0008324;GO:0015075;GO:0015077;GO:0015078;GO:0015318;GO:0015672;GO:0022857;GO:0022890;GO:0032991;GO:0033178;GO:0033180;GO:0034220;GO:0051179;GO:0051234;GO:0055085;GO:0098655;GO:0098660;GO:0098662;GO:0098796;GO:1902600	-	IPR036132	tr|Q2HUJ7|Q2HUJ7_MEDTR	sp|Q9SDS7|VATC_ARATH	ABD32569.1
MS.gene84184	4.71103	5.25695	2.69717	3.03459	GO:0003674;GO:0003824;GO:0008150;GO:0008152;GO:0016491;GO:0055114	-	IPR005123	tr|A0A072U0H6|A0A072U0H6_MEDTR	sp|Q9FFF6|DIOX5_ARATH	XP_013449150.1
MS.gene80631	1.16595	1.79892	0.683009	1.4065	-	-	IPR006873	tr|G7KBU0|G7KBU0_MEDTR	-	XP_003616538.1
MS.gene070897	4.26873	Inf	0.499991	5.04462	GO:0003674;GO:0003824;GO:0016740;GO:0016757;GO:0016758	-	IPR002213	tr|G7JWC2|G7JWC2_MEDTR	sp|U3U992|UGT8_CATRO	XP_003613025.1
MS.gene002182	4.11716	Inf	0.0179723	2.52503	-	-	IPR001623	tr|G7INT0|G7INT0_MEDTR	sp|Q9SDN0|DNJ20_ARATH	XP_003593168.1
MS.gene018205	-1.00041	-0.437972	0.496012	-1.22103	GO:0000166;GO:0003674;GO:0003824;GO:0004672;GO:0005488;GO:0005515;GO:0005524;GO:0006464;GO:0006468;GO:0006793;GO:0006796;GO:0006807;GO:0008144;GO:0008150;GO:0008152;GO:0009987;GO:0016301;GO:0016310;GO:0016740;GO:0016772;GO:0016773;GO:0017076;GO:0019538;GO:0030554;GO:0032553;GO:0032555;GO:0032559;GO:0035639;GO:0036094;GO:0036211;GO:0043167;GO:0043168;GO:0043170;GO:0043412;GO:0044237;GO:0044238;GO:…	-	IPR032675	tr|A0A072U7V9|A0A072U7V9_MEDTR	sp|Q9LFS4|NIK1_ARATH	XP_013451184.1
MS.gene054706	2.16768	2.14325	0.548124	3.51443	-	-	IPR011205	tr|A0A2K3NWP3|A0A2K3NWP3_TRIPR	sp|Q5UNY4|YL728_MIMIV	PNY07457.1
MS.gene60739	-2.41583	-1.34524	-2.28019	-1.89804	GO:0000166;GO:0003674;GO:0003824;GO:0004672;GO:0005488;GO:0005515;GO:0005524;GO:0006464;GO:0006468;GO:0006793;GO:0006796;GO:0006807;GO:0008144;GO:0008150;GO:0008152;GO:0009987;GO:0016301;GO:0016310;GO:0016740;GO:0016772;GO:0016773;GO:0017076;GO:0019538;GO:0030554;GO:0032553;GO:0032555;GO:0032559;GO:0035639;GO:0036094;GO:0036211;GO:0043167;GO:0043168;GO:0043170;GO:0043412;GO:0044237;GO:0044238;GO:…	-	IPR032675	tr|A0A072VNN3|A0A072VNN3_MEDTR	sp|C0LGF5|Y1341_ARATH	KEH43634.1
MS.gene96474	1.8025	0.411337	-0.0227989	1.05962	GO:0003674;GO:0003824;GO:0005488;GO:0005515;GO:0008168;GO:0008171;GO:0016740;GO:0016741;GO:0046983	K13066	IPR029063	tr|A0A396JUB6|A0A396JUB6_MEDTR	sp|P93324|CHOMT_MEDSA	RHN78267.1
MS.gene38488	1.0939	0.316806	-0.0549791	1.16385	GO:0000166;GO:0003674;GO:0005488;GO:0017076;GO:0030554;GO:0032553;GO:0032555;GO:0032559;GO:0036094;GO:0043167;GO:0043168;GO:0043531;GO:0097159;GO:0097367;GO:1901265;GO:1901363	-	IPR002182	tr|A0A396IQ95|A0A396IQ95_MEDTR	sp|Q940K0|DRL15_ARATH	XP_013460417.2
MS.gene002859	3.31005	2.25188	1.57835	0.034053	-	-	IPR006904	tr|A2Q224|A2Q224_MEDTR	-	XP_003594125.1
MS.gene043625	1.38111	0.449905	0.0965376	0.402664	GO:0003674;GO:0003824;GO:0004848;GO:0016787;GO:0016810;GO:0016813	-	IPR011051	tr|G7I9N4|G7I9N4_MEDTR	-	XP_003591980.1
MS.gene32734	1.4167	0.690911	-0.677222	1.16612	-	-	-	tr|G7J963|G7J963_MEDTR	-	XP_024635739.1
MS.gene017487	-1.2172	-0.176755	0.184915	0.251291	GO:0005575;GO:0016021;GO:0031224;GO:0110165	-	IPR004240	tr|G7K0Q1|G7K0Q1_MEDTR	sp|F4JRE0|TMN12_ARATH	XP_003618077.2
MS.gene90416	1.16334	1.09676	0.254193	0.534906	GO:0003674;GO:0005488;GO:0005515	-	IPR001810	tr|G7IYW3|G7IYW3_MEDTR	sp|Q94FT2|SKIP5_ARATH	XP_003598631.1
MS.gene049652	1.00063	1.03415	0.532722	0.624365	-	-	IPR010903	tr|G7J778|G7J778_MEDTR	-	XP_003600584.1
MS.gene016127	-1.06718	-0.864551	-1.10123	-1.10043	GO:0003674;GO:0003824;GO:0006464;GO:0006508;GO:0006511;GO:0006807;GO:0008150;GO:0008152;GO:0008168;GO:0008233;GO:0008234;GO:0009056;GO:0009057;GO:0009987;GO:0016579;GO:0016740;GO:0016741;GO:0016787;GO:0019538;GO:0019783;GO:0019941;GO:0032259;GO:0036211;GO:0036459;GO:0043170;GO:0043412;GO:0043632;GO:0044237;GO:0044238;GO:0044248;GO:0044260;GO:0044265;GO:0044267;GO:0051603;GO:0070011;GO:0070646;GO:…	-	IPR029063	tr|A0A072VP49|A0A072VP49_MEDTR	sp|Q9SJA1|UBP19_ARATH	XP_013465849.1
MS.gene015984	1.05806	0.928323	0.453185	0.534024	-	-	IPR025124	tr|G7I703|G7I703_MEDTR	-	XP_003588763.1
MS.gene02216	1.86909	1.99176	0.172262	2.656	GO:0003674;GO:0003700;GO:0005575;GO:0005634;GO:0006355;GO:0008150;GO:0009889;GO:0010468;GO:0010556;GO:0019219;GO:0019222;GO:0031323;GO:0031326;GO:0043226;GO:0043227;GO:0043229;GO:0043231;GO:0050789;GO:0050794;GO:0051171;GO:0051252;GO:0060255;GO:0065007;GO:0080090;GO:0110165;GO:0140110;GO:1903506;GO:2000112;GO:2001141	K09264	IPR002487	tr|G7IS85|G7IS85_MEDTR	sp|Q9SZJ6|AGL21_ARATH	XP_024632394.1
MS.gene058958	Inf	2.50574	1.36394	3.36092	GO:0003674;GO:0003676;GO:0005488;GO:0097159;GO:1901363	-	IPR010264	tr|A0A072VJY7|A0A072VJY7_MEDTR	sp|Q9SLD4|ZAT11_ARATH	XP_013468307.1
MS.gene68824	1.02638	0.677811	0.575029	0.566929	GO:0000160;GO:0007165;GO:0008150;GO:0009987;GO:0035556;GO:0050789;GO:0050794;GO:0065007	K14489	IPR001789	tr|G7LCC4|G7LCC4_MEDTR	sp|Q9C5U0|AHK4_ARATH	XP_003631014.2
MS.gene040695	2.25549	0.147718	0.47765	1.93118	-	-	-	tr|G7I9H7|G7I9H7_MEDTR	sp|P93648|LONM_MAIZE	XP_003591217.2
MS.gene33449	-4.84553	-0.465065	-1.16602	-1.71768	-	-	IPR025846	tr|G7JKP3|G7JKP3_MEDTR	sp|Q8RXQ1|TBL35_ARATH	XP_003604552.2
MS.gene036674	2.15706	1.81503	0.1937	3.54416	GO:0003674;GO:0003824;GO:0005488;GO:0005515;GO:0016409;GO:0016740;GO:0016746;GO:0016747	-	IPR002110	tr|G7JGL7|G7JGL7_MEDTR	sp|Q52T38|ZDH22_ARATH	XP_003609480.1
MS.gene032101	4.49485	1.18705	-0.000919852	3.13668	GO:0000166;GO:0003674;GO:0003824;GO:0004672;GO:0004674;GO:0005488;GO:0005524;GO:0006464;GO:0006468;GO:0006793;GO:0006796;GO:0006807;GO:0008037;GO:0008144;GO:0008150;GO:0008152;GO:0009987;GO:0016301;GO:0016310;GO:0016740;GO:0016772;GO:0016773;GO:0017076;GO:0019538;GO:0022414;GO:0030554;GO:0032553;GO:0032555;GO:0032559;GO:0035639;GO:0036094;GO:0036211;GO:0043167;GO:0043168;GO:0043170;GO:0043412;GO:…	-	IPR000858	tr|G7ITJ8|G7ITJ8_MEDTR	sp|O81832|Y4729_ARATH	XP_003596523.1
MS.gene98474	-5.26487	-1.23686	-0.174527	-0.68435	GO:0000166;GO:0003674;GO:0005488;GO:0005515;GO:0017076;GO:0030554;GO:0032553;GO:0032555;GO:0032559;GO:0036094;GO:0043167;GO:0043168;GO:0043531;GO:0097159;GO:0097367;GO:1901265;GO:1901363	-	IPR032675	tr|G7KAX4|G7KAX4_MEDTR	sp|Q7XA40|RGA3_SOLBU	AES95702.1
MS.gene81129	2.5091	0.129632	1.41136	1.66637	-	-	IPR011009	tr|A0A396HHE6|A0A396HHE6_MEDTR	sp|Q9M0X5|CRK25_ARATH	RHN51951.1
MS.gene007643	3.37772	3.66367	0.973335	4.14279	GO:0003674;GO:0005488;GO:0005515	-	IPR036282	tr|G7JPE9|G7JPE9_MEDTR	sp|Q9SR36|GSTU8_ARATH	XP_003606407.1
MS.gene028089	2.47954	1.18709	2.26063	2.25709	-	-	IPR013083	tr|G7K6S9|G7K6S9_MEDTR	sp|Q9LF64|ATL52_ARATH	XP_003612591.1
MS.gene37656	-1.1991	-0.158265	-0.338961	-0.48434	GO:0003674;GO:0003735;GO:0005198;GO:0005575;GO:0005840;GO:0006412;GO:0006518;GO:0006807;GO:0008150;GO:0008152;GO:0009058;GO:0009059;GO:0009987;GO:0019538;GO:0034641;GO:0034645;GO:0043043;GO:0043170;GO:0043226;GO:0043228;GO:0043229;GO:0043232;GO:0043603;GO:0043604;GO:0044237;GO:0044238;GO:0044249;GO:0044260;GO:0044267;GO:0044271;GO:0071704;GO:0110165;GO:1901564;GO:1901566;GO:1901576	-	IPR000589	tr|G7JFN7|G7JFN7_MEDTR	sp|A8F724|RS15_PSELT	XP_003604299.2
MS.gene68535	1.89022	0.786264	-0.593375	1.49801	GO:0003674;GO:0003735;GO:0005198;GO:0005575;GO:0005840;GO:0006412;GO:0006518;GO:0006807;GO:0008150;GO:0008152;GO:0009058;GO:0009059;GO:0009987;GO:0019538;GO:0034641;GO:0034645;GO:0043043;GO:0043170;GO:0043226;GO:0043228;GO:0043229;GO:0043232;GO:0043603;GO:0043604;GO:0044237;GO:0044238;GO:0044249;GO:0044260;GO:0044267;GO:0044271;GO:0071704;GO:0110165;GO:1901564;GO:1901566;GO:1901576	-	IPR036853	-	sp|P49690|RL23_ARATH	-
MS.gene57595	1.48374	0.422566	0.653369	1.90077	-	-	-	tr|A0A072THY1|A0A072THY1_MEDTR	-	KEH16538.1
MS.gene79698	2.07767	1.28571	0.296575	2.67448	-	-	IPR027443	tr|A0A072TNJ4|A0A072TNJ4_MEDTR	sp|Q9LTH7|ACH12_ARATH	XP_013444751.1
MS.gene047283	-1.26537	-1.19647	-1.19818	0.672841	GO:0003674;GO:0003824;GO:0005975;GO:0006066;GO:0006629;GO:0006644;GO:0006650;GO:0006793;GO:0006796;GO:0008150;GO:0008152;GO:0008934;GO:0009056;GO:0009987;GO:0016310;GO:0016311;GO:0016787;GO:0016788;GO:0016791;GO:0019637;GO:0019751;GO:0030258;GO:0042578;GO:0043647;GO:0044237;GO:0044238;GO:0044255;GO:0044262;GO:0044281;GO:0044282;GO:0046164;GO:0046174;GO:0046434;GO:0046486;GO:0046488;GO:0046834;GO:…	-	IPR000760	tr|A0A445DJC2|A0A445DJC2_ARAHY	sp|Q9FGK3|MO25N_ARATH	RYR63291.1
MS.gene79873	-2.25649	-0.51284	0.134548	-1.08909	-	-	-	tr|A0A396IUB9|A0A396IUB9_MEDTR	-	XP_024635521.1
MS.gene65772	6.02329	1.4846	-2.93761	1.83515	-	-	-	tr|G7IYS7|G7IYS7_MEDTR	-	AES68846.1
MS.gene042551	1.13899	2.47373	-1.04269	0.382073	-	-	IPR029058	tr|G7L2Q8|G7L2Q8_MEDTR	sp|P36591|DYR_SCHPO	XP_003624798.1
MS.gene44629	-1.061	-0.877486	-0.141602	-0.491945	GO:0003674;GO:0003676;GO:0005488;GO:0097159;GO:1901363	-	IPR032710	tr|A0A072TW25|A0A072TW25_MEDTR	sp|Q9FME2|NTF2_ARATH	XP_013447577.1
MS.gene73256	4.8385	Inf	-0.0281233	3.92382	GO:0003674;GO:0003824;GO:0005488;GO:0005507;GO:0005575;GO:0005576;GO:0006725;GO:0008150;GO:0008152;GO:0009056;GO:0009698;GO:0009808;GO:0009987;GO:0016491;GO:0016679;GO:0016682;GO:0019439;GO:0019748;GO:0043167;GO:0043169;GO:0044237;GO:0044248;GO:0046271;GO:0046274;GO:0046872;GO:0046914;GO:0048046;GO:0052716;GO:0055114;GO:0071704;GO:0110165;GO:1901360;GO:1901361;GO:1901575	K05909	IPR008972	tr|A0A072UHQ4|A0A072UHQ4_MEDTR	sp|Q9SR40|LAC7_ARATH	XP_013454903.1
MS.gene55623	-2.8586	-1.41022	0.150946	-1.84702	-	-	IPR035892	tr|A0A072U8X0|A0A072U8X0_MEDTR	sp|B8XCH5|QKY_ARATH	XP_013451520.1
MS.gene069121	-1.43283	-1.18081	-0.981436	-2.04398	GO:0000166;GO:0003674;GO:0003824;GO:0004672;GO:0005488;GO:0005524;GO:0006464;GO:0006468;GO:0006793;GO:0006796;GO:0006807;GO:0008144;GO:0008150;GO:0008152;GO:0009987;GO:0016301;GO:0016310;GO:0016740;GO:0016772;GO:0016773;GO:0017076;GO:0019538;GO:0030554;GO:0032553;GO:0032555;GO:0032559;GO:0035639;GO:0036094;GO:0036211;GO:0043167;GO:0043168;GO:0043170;GO:0043412;GO:0044237;GO:0044238;GO:0044260;GO:…	-	IPR008271	tr|G7JWC6|G7JWC6_MEDTR	sp|Q8H1D6|RBK1_ARATH	XP_003613029.2
MS.gene38785	5.48312	2.38896	2.40982	1.99254	-	-	IPR029063	tr|D7TIL4|D7TIL4_VITVI	sp|Q55EX9|Y8948_DICDI	CBI30090.3
MS.gene59146	-1.01328	-0.609547	-0.881466	-1.70339	GO:0000166;GO:0003674;GO:0005488;GO:0005515;GO:0005524;GO:0006457;GO:0008144;GO:0008150;GO:0009987;GO:0017076;GO:0030554;GO:0032553;GO:0032555;GO:0032559;GO:0035639;GO:0036094;GO:0043167;GO:0043168;GO:0051082;GO:0097159;GO:0097367;GO:1901265;GO:1901363	K09500	IPR012721	tr|A0A072VGH7|A0A072VGH7_MEDTR	sp|Q94K05|TCPQ_ARATH	XP_013466502.1
MS.gene92237	-2.37987	1.14425	2.02869	-0.433246	GO:0003674;GO:0003824;GO:0003883;GO:0006139;GO:0006220;GO:0006221;GO:0006241;GO:0006725;GO:0006753;GO:0006793;GO:0006796;GO:0006807;GO:0008150;GO:0008152;GO:0009058;GO:0009117;GO:0009141;GO:0009142;GO:0009147;GO:0009148;GO:0009165;GO:0009199;GO:0009201;GO:0009208;GO:0009209;GO:0009218;GO:0009220;GO:0009259;GO:0009260;GO:0009987;GO:0016874;GO:0016879;GO:0018130;GO:0019438;GO:0019637;GO:0019693;GO:…	K01937	IPR017456	tr|A2Q3J8|A2Q3J8_MEDTR	sp|Q54V77|PYRG_DICDI	XP_003595871.2
MS.gene68301	3.26627	0.0636437	-1.83151	0.254912	GO:0003674;GO:0003824;GO:0016740;GO:0016757;GO:0016758	K11820	IPR002213	tr|A0A396HP46|A0A396HP46_MEDTR	sp|O48676|U74B1_ARATH	XP_024639733.1
MS.gene78154	3.67073	0.29535	1.56283	3.78895	-	-	-	tr|G7IT14|G7IT14_MEDTR	sp|Q6VAA5|U89B2_STERE	XP_003595693.1
MS.gene74661	1.21255	1.06394	-0.182125	0.232395	GO:0003674;GO:0003676;GO:0003677;GO:0005488;GO:0097159;GO:1901363	K04650	IPR001005	tr|A0A396HIY1|A0A396HIY1_MEDTR	sp|Q4KKX4|NCOR1_XENTR	XP_024642022.1
MS.gene43166	1.62192	1.57827	0.244123	0.322805	-	K15326	IPR024336	tr|A0A1S3E0R6|A0A1S3E0R6_CICAR	-	GAU17969.1
MS.gene37948	-4.1045	-3.0482	1.10225	-1.35999	-	-	-	tr|G7K4Q3|G7K4Q3_MEDTR	-	XP_003617810.1
MS.gene022158	3.71181	Inf	-0.350336	5.33819	GO:0003674;GO:0003824;GO:0008150;GO:0008152;GO:0016491;GO:0055114	-	IPR036812	tr|A0A072UBE3|A0A072UBE3_MEDTR	sp|E7C196|MER_ERYCB	XP_013452763.1
MS.gene026452	-1.03545	-0.876673	-0.166031	-2.40456	GO:0003674;GO:0003824;GO:0004553;GO:0005575;GO:0005576;GO:0005618;GO:0005975;GO:0005976;GO:0006073;GO:0008150;GO:0008152;GO:0009987;GO:0010383;GO:0010410;GO:0010411;GO:0016740;GO:0016757;GO:0016758;GO:0016762;GO:0016787;GO:0016798;GO:0030312;GO:0042546;GO:0043170;GO:0044036;GO:0044042;GO:0044085;GO:0044237;GO:0044238;GO:0044260;GO:0044262;GO:0044264;GO:0046527;GO:0048046;GO:0071554;GO:0071704;GO:…	-	IPR013320	tr|A0A072VFV6|A0A072VFV6_MEDTR	sp|Q38909|XTH28_ARATH	XP_013466651.1
MS.gene055861	1.11178	1.18565	0.179392	0.576825	-	-	IPR005691	tr|A0A072VB93|A0A072VB93_MEDTR	sp|Q9ZQZ9|TI204_ARATH	XP_013465032.1
MS.gene059205	-1.36339	0.197367	-2.09447	-1.29215	-	-	IPR006943	tr|A0A072UHE7|A0A072UHE7_MEDTR	sp|F4KGE8|GIL1_ARATH	XP_013455059.1
MS.gene070885	-2.72838	-2.27115	-0.0563335	-1.62083	GO:0000166;GO:0003674;GO:0003774;GO:0003777;GO:0003824;GO:0005488;GO:0005515;GO:0005524;GO:0006928;GO:0007017;GO:0007018;GO:0008017;GO:0008092;GO:0008144;GO:0008150;GO:0009987;GO:0015631;GO:0016462;GO:0016787;GO:0016817;GO:0016818;GO:0017076;GO:0017111;GO:0030554;GO:0032553;GO:0032555;GO:0032559;GO:0035639;GO:0036094;GO:0043167;GO:0043168;GO:0097159;GO:0097367;GO:1901265;GO:1901363	-	IPR027417	tr|G7KGK0|G7KGK0_MEDTR	sp|F4IJK6|KN14R_ARATH	XP_024640352.1
MS.gene028651	-1.86131	-0.62214	-0.309022	-0.880976	GO:0008150;GO:0008152;GO:0055114	-	IPR013149	tr|G7IU75|G7IU75_MEDTR	sp|Q8LCU7|MECR_ARATH	XP_003597280.1
MS.gene36120	-1.61629	-0.613624	0.813367	-0.67431	GO:0000166;GO:0003674;GO:0003824;GO:0004175;GO:0004222;GO:0005488;GO:0005524;GO:0006508;GO:0006807;GO:0008144;GO:0008150;GO:0008152;GO:0008233;GO:0008237;GO:0016787;GO:0017076;GO:0019538;GO:0030554;GO:0032553;GO:0032555;GO:0032559;GO:0035639;GO:0036094;GO:0043167;GO:0043168;GO:0043170;GO:0044238;GO:0070011;GO:0071704;GO:0097159;GO:0097367;GO:0140096;GO:1901265;GO:1901363;GO:1901564	K03798	IPR037219	tr|G7LB10|G7LB10_MEDTR	sp|Q9SAJ3|FTSHC_ARATH	XP_024629392.1
MS.gene069985	-3.33811	-0.860426	-1.76191	0.364714	-	-	-	tr|G7J6F8|G7J6F8_MEDTR	sp|Q8GWA7|MCD1_ARATH	XP_003603866.1
MS.gene057622	1.12362	1.51513	0.0253595	1.10232	-	-	IPR008999	tr|A0A072UPL6|A0A072UPL6_MEDTR	-	KEH27785.1
MS.gene059766	-1.31226	-0.238479	-1.11283	-1.41924	GO:0003674;GO:0003676;GO:0003677;GO:0003700;GO:0005488;GO:0006355;GO:0008150;GO:0009889;GO:0010468;GO:0010556;GO:0019219;GO:0019222;GO:0031323;GO:0031326;GO:0050789;GO:0050794;GO:0051171;GO:0051252;GO:0060255;GO:0065007;GO:0080090;GO:0097159;GO:0140110;GO:1901363;GO:1903506;GO:2000112;GO:2001141	-	IPR001471	tr|A0A072VB55|A0A072VB55_MEDTR	sp|O80340|ERF78_ARATH	XP_013464648.1
MS.gene000741	-1.68124	-0.566942	-0.6042	-1.23727	GO:0003674;GO:0003824;GO:0004356;GO:0006082;GO:0006520;GO:0006541;GO:0006542;GO:0006807;GO:0008150;GO:0008152;GO:0008652;GO:0009058;GO:0009064;GO:0009084;GO:0009987;GO:0016053;GO:0016211;GO:0016874;GO:0016879;GO:0016880;GO:0019752;GO:0043436;GO:0044237;GO:0044238;GO:0044249;GO:0044281;GO:0044283;GO:0046394;GO:0071704;GO:1901564;GO:1901566;GO:1901576;GO:1901605;GO:1901607	-	IPR008146	tr|Q9SC91|Q9SC91_MEDTR	sp|Q86B00|GLNA1_DICDI	XP_013441931.1
MS.gene039959	-1.92474	-1.96189	1.22373	-0.853827	-	-	IPR027417	tr|G7J301|G7J301_MEDTR	sp|Q4QY64|ATAD5_MOUSE	XP_003601043.2
MS.gene062996	-1.46423	-1.75959	0.103012	-0.080894	GO:0003674;GO:0005488;GO:0005515	-	IPR001680	tr|G7JMD2|G7JMD2_MEDTR	sp|O22469|MSI3_ARATH	XP_003607178.1
MS.gene21730	-1.45275	-0.547316	-0.790025	-0.978319	-	-	IPR006740	tr|G7K6K0|G7K6K0_MEDTR	sp|Q8BHT6|B3GLT_MOUSE	XP_003610880.1
MS.gene019133	-1.57029	-0.356505	-0.201977	0.216261	GO:0000166;GO:0003674;GO:0003676;GO:0005488;GO:0005524;GO:0008144;GO:0017076;GO:0030554;GO:0032553;GO:0032555;GO:0032559;GO:0035639;GO:0036094;GO:0043167;GO:0043168;GO:0097159;GO:0097367;GO:1901265;GO:1901363	-	IPR014014	tr|A0A072UUT8|A0A072UUT8_MEDTR	sp|Q9LUW5|RH53_ARATH	KEH33609.1
MS.gene28535	1.14137	0.766003	0.271392	0.638759	GO:0003674;GO:0003824;GO:0004175;GO:0004252;GO:0006508;GO:0006807;GO:0008150;GO:0008152;GO:0008233;GO:0008236;GO:0008238;GO:0016787;GO:0016825;GO:0017171;GO:0019538;GO:0043170;GO:0044238;GO:0070008;GO:0070011;GO:0071704;GO:0140096;GO:1901564	-	IPR023302	tr|A0A072TUH3|A0A072TUH3_MEDTR	sp|O07834|DAPB1_PSEMX	XP_013446451.1
MS.gene94782	-1.91755	-0.825064	-1.56276	-2.38154	GO:0003674;GO:0005488;GO:0030246	-	IPR001220	tr|A0A072U0X1|A0A072U0X1_MEDTR	sp|Q9M9E0|LRKS1_ARATH	XP_013449054.1
MS.gene062904	1.0683	0.940799	0.654041	0.171931	-	-	IPR031330	tr|A0A072VBW1|A0A072VBW1_MEDTR	sp|Q9SCW1|BGAL1_ARATH	XP_003597608.1
MS.gene040551	1.8717	1.94859	1.4495	1.64597	GO:0003674;GO:0003676;GO:0003677;GO:0005488;GO:0006355;GO:0008150;GO:0009889;GO:0010468;GO:0010556;GO:0019219;GO:0019222;GO:0031323;GO:0031326;GO:0050789;GO:0050794;GO:0051171;GO:0051252;GO:0060255;GO:0065007;GO:0080090;GO:0097159;GO:1901363;GO:1903506;GO:2000112;GO:2001141	-	IPR003441	tr|G7IGZ8|G7IGZ8_MEDTR	sp|Q9SK55|NAC42_ARATH	XP_003596151.2
MS.gene054858	-1.61134	-0.495796	0.755341	0.222012	-	-	IPR001841	tr|G7KLK7|G7KLK7_MEDTR	sp|Q8RXX9|ATL6_ARATH	XP_003619458.1
MS.gene75359	4.07579	4.27053	0.179597	1.6539	GO:0003674;GO:0005488;GO:0005515	-	IPR011990	tr|G7JGY8|G7JGY8_MEDTR	-	XP_003604384.1
MS.gene067331	-2.39982	-0.841146	1.2418	-1.73257	GO:0003674;GO:0003735;GO:0005198;GO:0005575;GO:0005840;GO:0006414;GO:0008150;GO:0008152;GO:0009058;GO:0009059;GO:0009987;GO:0034645;GO:0043170;GO:0043226;GO:0043228;GO:0043229;GO:0043232;GO:0044237;GO:0044249;GO:0044260;GO:0071704;GO:0110165;GO:1901576	-	IPR027534	tr|I3S0D9|I3S0D9_MEDTR	sp|Q8LCW9|RLA11_ARATH	XP_013444548.1
MS.gene48328	5.40006	3.56691	1.29369	Inf	GO:0003674;GO:0005488;GO:0005515	K17987	IPR000270	tr|A0A072UPL7|A0A072UPL7_MEDTR	sp|Q9SB64|NBR1_ARATH	XP_013457748.1
MS.gene013173	#NAME?	2.39102	#NAME?	#NAME?	-	-	IPR004217	tr|G7J3B9|G7J3B9_MEDTR	sp|Q9XGY4|TIM8_ARATH	XP_003602769.1
MS.gene056100	1.8001	1.07385	0.384181	1.3396	GO:0003674;GO:0003824;GO:0016740;GO:0016757;GO:0016758	-	IPR002213	tr|A0A396GWN3|A0A396GWN3_MEDTR	sp|Q9AR73|HQGT_RAUSE	RHN45539.1
MS.gene049616	-1.63808	-0.750102	-0.747455	0.32853	GO:0003674;GO:0003824	-	IPR036265	tr|A0A4D6KN64|A0A4D6KN64_VIGUN	sp|F4KEV7|FHIT_ARATH	QCD77943.1
MS.gene73340	-1.17446	0.0728832	-1.64474	-1.90326	GO:0003674;GO:0003824;GO:0005488;GO:0005975;GO:0008150;GO:0008152;GO:0016853;GO:0030246;GO:0044238;GO:0071704	K01792	IPR025532	tr|G7IN18|G7IN18_MEDTR	sp|Q40784|AAPC_CENCI	XP_003594970.1
MS.gene058447	-5.00307	2.15063	1.1366	-0.40277	GO:0003674;GO:0005488;GO:0005515	-	IPR001810	tr|A0A072VEQ6|A0A072VEQ6_MEDTR	sp|Q9SMZ3|FBX13_ARATH	XP_013465852.1
MS.gene54107	Inf	Inf	-0.0323044	Inf	GO:0003674;GO:0003676;GO:0003677;GO:0005488;GO:0097159;GO:1901363	-	IPR001005	tr|A0A072V1C4|A0A072V1C4_MEDTR	sp|Q2V9B0|MY1R1_SOLTU	KHN18504.1
MS.gene034729	-1.00128	0.186367	0.65548	-0.0378744	GO:0000166;GO:0003674;GO:0005215;GO:0005388;GO:0005488;GO:0005515;GO:0005516;GO:0005524;GO:0005575;GO:0006810;GO:0006811;GO:0006812;GO:0006816;GO:0008144;GO:0008150;GO:0008324;GO:0015075;GO:0015085;GO:0015318;GO:0015399;GO:0015662;GO:0016020;GO:0016021;GO:0017076;GO:0019829;GO:0022804;GO:0022853;GO:0022857;GO:0022890;GO:0030001;GO:0030554;GO:0031224;GO:0032553;GO:0032555;GO:0032559;GO:0034220;GO:…	-	IPR024750	tr|A0A396JS66|A0A396JS66_MEDTR	sp|O22218|ACA4_ARATH	RHN79088.1
MS.gene51721	1.25645	0.654299	1.23019	2.54699	GO:0003674;GO:0003824	K01834	IPR029033	tr|A0A2Z6N5R5|A0A2Z6N5R5_TRISU	sp|Q6MEW4|GPMA_PARUW	GAU24557.1
MS.gene031585	1.55836	1.37762	0.258196	2.36522	GO:0000166;GO:0003674;GO:0005488;GO:0005515;GO:0007165;GO:0008150;GO:0009987;GO:0017076;GO:0030554;GO:0032553;GO:0032555;GO:0032559;GO:0036094;GO:0043167;GO:0043168;GO:0043531;GO:0050789;GO:0050794;GO:0065007;GO:0097159;GO:0097367;GO:1901265;GO:1901363	-	IPR000157	tr|G7J146|G7J146_MEDTR	sp|Q40392|TMVRN_NICGU	AES89816.1
MS.gene62401	1.05839	0.719595	0.118223	1.16503	GO:0000166;GO:0003674;GO:0003824;GO:0004672;GO:0005488;GO:0005524;GO:0006464;GO:0006468;GO:0006793;GO:0006796;GO:0006807;GO:0007165;GO:0008144;GO:0008150;GO:0008152;GO:0009987;GO:0016301;GO:0016310;GO:0016740;GO:0016772;GO:0016773;GO:0017076;GO:0019538;GO:0030554;GO:0032553;GO:0032555;GO:0032559;GO:0035639;GO:0036094;GO:0036211;GO:0043167;GO:0043168;GO:0043170;GO:0043412;GO:0044237;GO:0044238;GO:…	-	IPR017441	tr|G7JE36|G7JE36_MEDTR	sp|Q9LDI3|CIPKO_ARATH	XP_003609346.2
MS.gene78694	1.03148	1.02471	0.654451	0.91925	-	K10683	-	tr|G7IIR5|G7IIR5_MEDTR	sp|Q6NQ79|ARID4_ARATH	RHN73742.1
MS.gene33442	1.84629	1.17284	0.29073	1.30964	GO:0003674;GO:0005488;GO:0005515	-	IPR036047	tr|A0A072UHG9|A0A072UHG9_MEDTR	sp|Q3EA38|FDL48_ARATH	XP_013454810.1
MS.gene72322	Inf	Inf	4.62908	3.6402	GO:0003674;GO:0003824;GO:0016787;GO:0016788	-	IPR036514	tr|A0A072VJR6|A0A072VJR6_MEDTR	sp|Q9LZS7|GDL71_ARATH	XP_013468020.1
MS.gene011932	-1.02294	-0.1142	2.73387	-0.511217	-	-	IPR006769	tr|G7LFI5|G7LFI5_MEDTR	sp|O64823|MCU2_ARATH	XP_003629496.1
MS.gene071933	5.38032	Inf	-0.993476	Inf	GO:0003674;GO:0003824;GO:0006508;GO:0006807;GO:0008150;GO:0008152;GO:0008233;GO:0008234;GO:0016787;GO:0019538;GO:0043170;GO:0044238;GO:0070011;GO:0071704;GO:0140096;GO:1901564	-	IPR025661	tr|A0A2Z6PAS2|A0A2Z6PAS2_TRISU	sp|Q9FJ47|SAG12_ARATH	XP_024633323.1
MS.gene004029	2.12384	1.7473	1.76177	0.31057	GO:0003674;GO:0003824;GO:0006629;GO:0008150;GO:0008152;GO:0016491;GO:0016627;GO:0044238;GO:0071704	-	IPR001104	tr|A0A396I8A2|A0A396I8A2_MEDTR	sp|Q2QDF6|DET2_GOSHI	RHN60981.1
MS.gene38983	1.07807	0.302942	-0.816719	1.41021	GO:0003674;GO:0005488;GO:0005515	-	IPR002885	tr|A0A072TQC8|A0A072TQC8_MEDTR	sp|Q9LR67|PPR9_ARATH	XP_013445355.1
MS.gene008504	1.78829	1.52288	0.125331	0.369784	-	-	IPR032675	tr|A0A072UZB0|A0A072UZB0_MEDTR	-	KEH34448.1
MS.gene72452	3.71908	4.44634	4.47555	2.04568	GO:0003674;GO:0005488;GO:0008270;GO:0043167;GO:0043169;GO:0046872;GO:0046914	-	IPR000315	tr|A0A072VAB5|A0A072VAB5_MEDTR	sp|Q9SYM2|BBX22_ARATH	XP_013464521.1
MS.gene041032	1.25816	1.29167	0.294627	2.15284	GO:0000166;GO:0003674;GO:0005488;GO:0005524;GO:0008144;GO:0017076;GO:0030554;GO:0032553;GO:0032555;GO:0032559;GO:0035639;GO:0036094;GO:0043167;GO:0043168;GO:0097159;GO:0097367;GO:1901265;GO:1901363	-	IPR000330	tr|A0A072VG70|A0A072VG70_MEDTR	sp|Q9ZUL5|CHR19_ARATH	XP_013466746.1
MS.gene035589	1.67926	0.774443	0.841408	0.091213	GO:0003674;GO:0003676;GO:0003723;GO:0003746;GO:0005488;GO:0006414;GO:0006417;GO:0006448;GO:0006449;GO:0006452;GO:0008135;GO:0008150;GO:0008152;GO:0009058;GO:0009059;GO:0009889;GO:0009891;GO:0009893;GO:0009987;GO:0010468;GO:0010556;GO:0010557;GO:0010604;GO:0010608;GO:0010628;GO:0019222;GO:0031323;GO:0031325;GO:0031326;GO:0031328;GO:0032268;GO:0032270;GO:0034248;GO:0034250;GO:0034645;GO:0043021;GO:…	-	IPR020189	tr|B7FGR9|B7FGR9_MEDTR	sp|Q945F4|IF5A2_MEDSA	XP_013458592.1
MS.gene36627	#NAME?	-0.178838	0.34888	-1.57817	GO:0000166;GO:0001678;GO:0003674;GO:0003824;GO:0004396;GO:0005488;GO:0005524;GO:0005536;GO:0005975;GO:0006082;GO:0006090;GO:0006091;GO:0006096;GO:0006139;GO:0006163;GO:0006165;GO:0006725;GO:0006753;GO:0006757;GO:0006793;GO:0006796;GO:0006807;GO:0008144;GO:0008150;GO:0008152;GO:0009056;GO:0009117;GO:0009132;GO:0009135;GO:0009150;GO:0009179;GO:0009185;GO:0009259;GO:0009987;GO:0016052;GO:0016301;GO:…	K00844	IPR001312	tr|G7LGP4|G7LGP4_MEDTR	sp|Q9SEK2|HXK1_TOBAC	XP_003627048.1
MS.gene86528	1.80703	0.982444	-0.795974	1.13879	GO:0000166;GO:0003674;GO:0003824;GO:0004518;GO:0004540;GO:0004672;GO:0005488;GO:0005515;GO:0005524;GO:0006139;GO:0006396;GO:0006397;GO:0006464;GO:0006468;GO:0006725;GO:0006793;GO:0006796;GO:0006807;GO:0008144;GO:0008150;GO:0008152;GO:0009987;GO:0016070;GO:0016071;GO:0016301;GO:0016310;GO:0016740;GO:0016772;GO:0016773;GO:0016787;GO:0016788;GO:0017076;GO:0019538;GO:0030554;GO:0032553;GO:0032555;GO:…	K08852	IPR010513	tr|G7K1A9|G7K1A9_MEDTR	sp|Q93VJ2|IRE1B_ARATH	XP_003612390.1
MS.gene32411	2.82369	1.05217	-0.777403	-0.026905	GO:0000166;GO:0003674;GO:0003824;GO:0004672;GO:0005488;GO:0005524;GO:0006464;GO:0006468;GO:0006793;GO:0006796;GO:0006807;GO:0008144;GO:0008150;GO:0008152;GO:0009987;GO:0016301;GO:0016310;GO:0016740;GO:0016772;GO:0016773;GO:0017076;GO:0019538;GO:0030554;GO:0032553;GO:0032555;GO:0032559;GO:0035639;GO:0036094;GO:0036211;GO:0043167;GO:0043168;GO:0043170;GO:0043412;GO:0044237;GO:0044238;GO:0044260;GO:…	-	IPR000719	tr|A0A072VEV2|A0A072VEV2_MEDTR	sp|P93604|LRK10_WHEAT	XP_013466271.1
MS.gene94721	-1.26123	-1.01441	-0.395182	-0.521536	GO:0003674;GO:0003824;GO:0005575;GO:0016021;GO:0016740;GO:0016765;GO:0031224;GO:0110165	K04040	IPR000537	tr|A0A072U207|A0A072U207_MEDTR	sp|Q5W6H5|CHLG_ORYSJ	XP_013449185.1
MS.gene038384	-3.73584	0.0317897	#NAME?	-2.52932	-	-	IPR010920	tr|G7K3F8|G7K3F8_MEDTR	sp|Q9PV94|RSMB_CHICK	XP_003617477.2
MS.gene04399	3.86038	3.83626	1.39772	Inf	-	-	IPR003435	tr|G7J266|G7J266_MEDTR	sp|Q8L9X2|RBCX2_ARATH	XP_003600478.1
MS.gene044915	1.40263	0.85634	-0.191701	0.909358	GO:0003674;GO:0003755;GO:0003824;GO:0005488;GO:0005515;GO:0016853;GO:0016859;GO:0140096	-	IPR002885	tr|G7KYY6|G7KYY6_MEDTR	sp|Q9SR70|FK164_ARATH	XP_024627280.1
MS.gene51598	-3.42102	0.165121	0.48192	-0.258327	-	-	-	tr|A0A072U0X7|A0A072U0X7_MEDTR	-	XP_003623982.1
MS.gene042179	1.39829	1.21313	-1.7621	1.57124	GO:0003674;GO:0003824;GO:0004664;GO:0006082;GO:0006520;GO:0006558;GO:0006725;GO:0006807;GO:0008150;GO:0008152;GO:0008652;GO:0009058;GO:0009072;GO:0009073;GO:0009094;GO:0009095;GO:0009987;GO:0016053;GO:0016829;GO:0016835;GO:0016836;GO:0017144;GO:0019438;GO:0019752;GO:0043436;GO:0044237;GO:0044238;GO:0044249;GO:0044281;GO:0044283;GO:0046394;GO:0071704;GO:1901360;GO:1901362;GO:1901564;GO:1901566;GO:…	-	IPR018528	tr|G7JJ84|G7JJ84_MEDTR	sp|Q9SA96|AROD1_ARATH	XP_003610444.1
MS.gene014209	-2.45401	-2.23195	1.45489	0.199088	GO:0005575;GO:0005634;GO:0006260;GO:0008150;GO:0008152;GO:0009058;GO:0009059;GO:0009987;GO:0034645;GO:0043170;GO:0043226;GO:0043227;GO:0043229;GO:0043231;GO:0044237;GO:0044249;GO:0044260;GO:0071704;GO:0110165;GO:1901576	-	IPR015408	tr|G7J8I4|G7J8I4_MEDTR	sp|Q5EAW4|MCM10_XENLA	XP_003604042.1
MS.gene064210	Inf	Inf	-0.451111	Inf	GO:0000166;GO:0003674;GO:0003824;GO:0004812;GO:0004829;GO:0005488;GO:0005524;GO:0005575;GO:0005737;GO:0006082;GO:0006139;GO:0006399;GO:0006418;GO:0006435;GO:0006520;GO:0006725;GO:0006807;GO:0008144;GO:0008150;GO:0008152;GO:0009987;GO:0016070;GO:0016874;GO:0016875;GO:0017076;GO:0019752;GO:0030554;GO:0032553;GO:0032555;GO:0032559;GO:0034641;GO:0034660;GO:0035639;GO:0036094;GO:0043038;GO:0043039;GO:…	-	IPR006195	tr|A0A1S2XK38|A0A1S2XK38_CICAR	sp|O04630|SYTM1_ARATH	XP_004489863.1
MS.gene73511	-1.77948	-0.444193	-3.1415	-1.39287	-	-	IPR008979	tr|G7JUL4|G7JUL4_MEDTR	-	RHN59934.1
MS.gene02538	2.89203	4.96095	0.73797	Inf	-	-	-	tr|A0A072V211|A0A072V211_MEDTR	-	KEH35363.1
MS.gene42123	Inf	3.47757	0.139728	1.55893	-	K05925	-	tr|A0A445GDU2|A0A445GDU2_GLYSO	sp|Q2HVD6|MTA70_MEDTR	XP_004503410.1
MS.gene63715	Inf	Inf	3.12337	4.64171	GO:0003674;GO:0003824;GO:0008233;GO:0008238;GO:0008242;GO:0016787;GO:0070011;GO:0140096	K01307	IPR029062	tr|A0A1S2XJ57|A0A1S2XJ57_CICAR	sp|O65355|GGH2_ARATH	XP_004489008.2
MS.gene011560	-1.15424	-0.628401	-0.344884	-1.05379	GO:0003674;GO:0003676;GO:0003677;GO:0003700;GO:0005488;GO:0005575;GO:0005634;GO:0006355;GO:0008150;GO:0009889;GO:0010468;GO:0010556;GO:0019219;GO:0019222;GO:0031323;GO:0031326;GO:0043226;GO:0043227;GO:0043229;GO:0043231;GO:0043565;GO:0050789;GO:0050794;GO:0051171;GO:0051252;GO:0060255;GO:0065007;GO:0080090;GO:0097159;GO:0110165;GO:0140110;GO:1901363;GO:1903506;GO:2000112;GO:2001141	-	IPR003106	tr|G7JHP9|G7JHP9_MEDTR	sp|Q05466|HAT4_ARATH	XP_003608673.2
MS.gene060885	#NAME?	-1.78727	#N/A	-1.49466	GO:0003674;GO:0005488;GO:0005515	-	IPR000225	tr|G7I8B4|G7I8B4_MEDTR	-	XP_003588895.2
MS.gene064823	-4.92619	-2.24164	-3.98609	-4.50903	-	-	IPR004320	tr|A0A072VDQ3|A0A072VDQ3_MEDTR	-	XP_013462255.1
MS.gene32139	2.99784	Inf	0.0552309	2.16355	-	-	-	tr|A0A072VM35|A0A072VM35_MEDTR	-	KEH42691.1
MS.gene66619	3.83629	1.00066	0.0359883	-0.536438	-	-	-	tr|A0A072UKU9|A0A072UKU9_MEDTR	-	XP_013455692.1
MS.gene78286	1.58438	1.89192	1.03824	3.29757	-	K15255	-	tr|A0A072TZ53|A0A072TZ53_MEDTR	-	KEH22446.1
MS.gene86541	-4.91484	-1.19484	-0.0274027	-3.44729	GO:0003674;GO:0003824;GO:0005488;GO:0043167;GO:0043169	K14803	IPR001932	tr|G7K194|G7K194_MEDTR	sp|Q9SD02|P2C47_ARATH	XP_003612375.1
MS.gene055127	1.02809	0.844375	-0.796035	0.174288	-	-	IPR025749	tr|A0A072UB40|A0A072UB40_MEDTR	sp|Q9SH93|IPCS2_ARATH	XP_013449033.1
MS.gene067433	5.30054	2.71356	1.2807	4.13861	GO:0005575;GO:0005887;GO:0006810;GO:0008150;GO:0016021;GO:0031224;GO:0031226;GO:0051179;GO:0051234;GO:0055085;GO:0110165	-	IPR011701	tr|A0A1S2XB52|A0A1S2XB52_CICAR	sp|F4I9E1|NFD4_ARATH	XP_004486637.1
MS.gene029945	1.34002	0.988479	-0.0616719	0.63991	-	-	IPR009902	tr|I3S595|I3S595_MEDTR	-	AFK35437.1
MS.gene050722	-3.4455	-0.488403	0.901787	-0.623546	GO:0005575;GO:0005576;GO:0008150;GO:0009664;GO:0009987;GO:0016043;GO:0045229;GO:0071554;GO:0071555;GO:0071669;GO:0071840;GO:0110165	-	IPR007118	tr|G7KVH3|G7KVH3_MEDTR	sp|Q9ZSI1|EXP17_ARATH	XP_003626098.1
MS.gene017808	3.89094	Inf	#NAME?	1.2944	-	-	-	tr|Q2HRH5|Q2HRH5_MEDTR	-	XP_003625065.1
MS.gene59757	2.25474	0.304053	2.65413	2.1421	GO:0005575;GO:0005887;GO:0006810;GO:0008150;GO:0016021;GO:0031224;GO:0031226;GO:0051179;GO:0051234;GO:0055085;GO:0110165	-	IPR020846	tr|A0A072TNX0|A0A072TNX0_MEDTR	sp|Q94BZ1|ZIFL1_ARATH	XP_013445183.1
MS.gene24642	1.03478	1.26675	0.552894	0.314043	-	-	IPR007033	tr|G7L5Y6|G7L5Y6_MEDTR	-	XP_003625765.1
MS.gene024751	1.87497	-0.392764	-1.19067	0.0692623	GO:0003674;GO:0005488;GO:0005506;GO:0005515;GO:0043167;GO:0043169;GO:0046872;GO:0046914	-	IPR024934	tr|G7K6J9|G7K6J9_MEDTR	-	XP_003610879.2
MS.gene045898	1.94745	0.458734	0.0364247	1.85583	GO:0000166;GO:0003674;GO:0003824;GO:0004672;GO:0004674;GO:0005488;GO:0005524;GO:0006464;GO:0006468;GO:0006793;GO:0006796;GO:0006807;GO:0008037;GO:0008144;GO:0008150;GO:0008152;GO:0009987;GO:0016301;GO:0016310;GO:0016740;GO:0016772;GO:0016773;GO:0017076;GO:0019538;GO:0022414;GO:0030554;GO:0032553;GO:0032555;GO:0032559;GO:0035639;GO:0036094;GO:0036211;GO:0043167;GO:0043168;GO:0043170;GO:0043412;GO:…	-	IPR024171	tr|A0A396GLE7|A0A396GLE7_MEDTR	sp|O81832|Y4729_ARATH	RHN41001.1
MS.gene06857	1.41544	1.20857	-0.0364222	0.312203	GO:0003674;GO:0003676;GO:0003677;GO:0003700;GO:0005488;GO:0006355;GO:0008150;GO:0009889;GO:0010468;GO:0010556;GO:0019219;GO:0019222;GO:0031323;GO:0031326;GO:0043565;GO:0050789;GO:0050794;GO:0051171;GO:0051252;GO:0060255;GO:0065007;GO:0080090;GO:0097159;GO:0140110;GO:1901363;GO:1903506;GO:2000112;GO:2001141	-	IPR001356	tr|G7J874|G7J874_MEDTR	sp|Q9M276|ATB12_ARATH	XP_003602321.2
MS.gene51531	-1.59152	-1.455	0.17049	-0.706989	-	-	IPR008978	tr|G7IVB3|G7IVB3_MEDTR	sp|D9UBX6|RTM2B_ARATH	XP_003598135.1
MS.gene29680	3.27516	1.0523	-1.17686	1.33875	GO:0003674;GO:0003824;GO:0008150;GO:0009055;GO:0009987;GO:0015035;GO:0015036;GO:0016491;GO:0016667;GO:0019725;GO:0042592;GO:0045454;GO:0050789;GO:0050794;GO:0065007;GO:0065008	K17479	IPR002109	tr|G7K278|G7K278_MEDTR	sp|Q9FLE8|Y5986_ARATH	XP_003616680.1
MS.gene70316	-2.40744	-0.976163	-0.721626	-0.927211	GO:0003674;GO:0003735;GO:0005198;GO:0005575;GO:0005840;GO:0006412;GO:0006518;GO:0006807;GO:0008150;GO:0008152;GO:0009058;GO:0009059;GO:0009987;GO:0019538;GO:0034641;GO:0034645;GO:0043043;GO:0043170;GO:0043226;GO:0043228;GO:0043229;GO:0043232;GO:0043603;GO:0043604;GO:0044237;GO:0044238;GO:0044249;GO:0044260;GO:0044267;GO:0044271;GO:0071704;GO:0110165;GO:1901564;GO:1901566;GO:1901576	K02934	IPR014722	tr|B7FH81|B7FH81_MEDTR	sp|Q9C9C5|RL63_ARATH	ACJ84110.1
MS.gene96449	1.38176	0.298316	0.0323332	0.828736	-	-	-	tr|A0A2Z6N1X7|A0A2Z6N1X7_TRISU	-	XP_024635271.1
MS.gene046355	1.31269	0.83094	0.0814197	0.514935	GO:0003674;GO:0003824;GO:0016787;GO:0016788;GO:0042578	-	IPR002013	tr|G7L934|G7L934_MEDTR	sp|Q94A27|SAC2_ARATH	AET01888.2
MS.gene037852	-1.73325	-0.538788	1.09459	-0.266188	GO:0000166;GO:0003674;GO:0003676;GO:0003824;GO:0004812;GO:0004824;GO:0005488;GO:0005524;GO:0005575;GO:0005737;GO:0006082;GO:0006139;GO:0006399;GO:0006418;GO:0006430;GO:0006520;GO:0006725;GO:0006807;GO:0008144;GO:0008150;GO:0008152;GO:0009987;GO:0016070;GO:0016874;GO:0016875;GO:0017076;GO:0019752;GO:0030554;GO:0032553;GO:0032555;GO:0032559;GO:0034641;GO:0034660;GO:0035639;GO:0036094;GO:0043038;GO:…	-	IPR018149	tr|A0A072TKF3|A0A072TKF3_MEDTR	sp|Q9LJE2|SYKM_ARATH	XP_013443877.1
MS.gene72478	Inf	0.381651	0.932183	1.03007	-	-	IPR032675	tr|A0A072V9U1|A0A072V9U1_MEDTR	sp|C0LGE0|Y1765_ARATH	KEH38587.1
MS.gene92179	2.05256	2.05144	0.969301	2.2611	GO:0003674;GO:0003824;GO:0004553;GO:0004568;GO:0005488;GO:0005975;GO:0006022;GO:0006026;GO:0006030;GO:0006032;GO:0006040;GO:0006807;GO:0008061;GO:0008144;GO:0008150;GO:0008152;GO:0009056;GO:0009057;GO:0009987;GO:0016787;GO:0016798;GO:0016998;GO:0017144;GO:0042737;GO:0043170;GO:0044036;GO:0044237;GO:0044238;GO:0044248;GO:0044260;GO:0044265;GO:0046348;GO:0071704;GO:0097367;GO:1901071;GO:1901072;GO:…	K01183	IPR001002	tr|B8Y647|B8Y647_MEDSA	sp|P27054|CHI4_PHAVU	ACL36992.1
MS.gene51209	3.86003	1.41042	0.729832	4.40251	GO:0000166;GO:0003674;GO:0003824;GO:0004672;GO:0005488;GO:0005524;GO:0006464;GO:0006468;GO:0006793;GO:0006796;GO:0006807;GO:0008144;GO:0008150;GO:0008152;GO:0009987;GO:0016301;GO:0016310;GO:0016740;GO:0016772;GO:0016773;GO:0017076;GO:0019538;GO:0030554;GO:0032553;GO:0032555;GO:0032559;GO:0035639;GO:0036094;GO:0036211;GO:0043167;GO:0043168;GO:0043170;GO:0043412;GO:0044237;GO:0044238;GO:0044260;GO:…	K04733	IPR018392	tr|Q2HV73|Q2HV73_MEDTR	sp|Q9S9M5|WAKLA_ARATH	XP_024626338.1
MS.gene038488	-5.6229	-2.1422	-2.50515	-1.03266	GO:0003674;GO:0003824;GO:0008146;GO:0016740;GO:0016782	-	IPR027417	tr|G7IXE9|G7IXE9_MEDTR	sp|P52839|SOT12_ARATH	KEH16899.1
MS.gene81820	-4.97	0.824983	#NAME?	#NAME?	-	-	IPR004252	tr|A0A3Q7XGP6|A0A3Q7XGP6_CICAR	-	XP_024631911.1
MS.gene028885	2.15174	1.18577	-1.1802	0.333508	-	-	-	tr|A0A072VBI4|A0A072VBI4_MEDTR	-	KEH39162.1
MS.gene056396	-1.47871	-1.26639	-0.180022	-0.994884	GO:0003674;GO:0005488;GO:0005509;GO:0005515;GO:0005575;GO:0005783;GO:0006457;GO:0008150;GO:0009987;GO:0043167;GO:0043169;GO:0043226;GO:0043227;GO:0043229;GO:0043231;GO:0046872;GO:0051082;GO:0110165	-	IPR009033	tr|A0A2K3P5A8|A0A2K3P5A8_TRIPR	sp|O04153|CALR3_ARATH	PNY10460.1
MS.gene048594	1.73073	1.65666	-0.855882	1.26739	GO:0000145;GO:0005575;GO:0006810;GO:0006887;GO:0008150;GO:0009987;GO:0016192;GO:0032940;GO:0032991;GO:0046903;GO:0051179;GO:0051234;GO:0099023;GO:0140352	-	IPR016159	tr|G7IWW7|G7IWW7_MEDTR	sp|Q9FGH9|E70B1_ARATH	XP_003599279.2
MS.gene061158	1.19989	0.880052	0.248577	1.21942	-	-	IPR036291	tr|A0A072VNU0|A0A072VNU0_MEDTR	sp|Q6RVV4|TIC32_PEA	XP_013469651.1
MS.gene064141	1.43044	1.42242	0.150918	1.55636	GO:0000166;GO:0003674;GO:0003824;GO:0005215;GO:0005488;GO:0005524;GO:0005575;GO:0006810;GO:0008144;GO:0008150;GO:0015399;GO:0016021;GO:0016462;GO:0016787;GO:0016817;GO:0016818;GO:0016887;GO:0017076;GO:0017111;GO:0022804;GO:0022857;GO:0030554;GO:0031224;GO:0032553;GO:0032555;GO:0032559;GO:0035639;GO:0036094;GO:0042626;GO:0043167;GO:0043168;GO:0051179;GO:0051234;GO:0055085;GO:0097159;GO:0097367;GO:…	-	IPR036640	tr|G7JR12|G7JR12_MEDTR	sp|Q9FWX7|AB11B_ARATH	XP_003609882.2
MS.gene71334	1.25756	0.0131873	-0.190427	0.451922	GO:0000096;GO:0000097;GO:0003674;GO:0003824;GO:0005575;GO:0005737;GO:0006082;GO:0006520;GO:0006534;GO:0006535;GO:0006563;GO:0006790;GO:0006807;GO:0008150;GO:0008152;GO:0008374;GO:0008652;GO:0009001;GO:0009058;GO:0009069;GO:0009070;GO:0009987;GO:0016053;GO:0016407;GO:0016412;GO:0016413;GO:0016740;GO:0016746;GO:0016747;GO:0019344;GO:0019752;GO:0043436;GO:0044237;GO:0044238;GO:0044249;GO:0044272;GO:…	K00640	IPR005881	tr|A0A072UX64|A0A072UX64_MEDTR	sp|Q39218|SAT3_ARATH	RHN67353.1
MS.gene021077	Inf	Inf	3.52787	Inf	-	-	IPR018867	tr|A0A396HBD0|A0A396HBD0_MEDTR	-	XP_024641212.1
MS.gene62513	1.07105	0.936813	1.39866	1.41537	GO:0001522;GO:0003674;GO:0003676;GO:0003723;GO:0003824;GO:0005488;GO:0006139;GO:0006725;GO:0006807;GO:0008150;GO:0008152;GO:0009451;GO:0009982;GO:0009987;GO:0016070;GO:0016853;GO:0016866;GO:0034641;GO:0043170;GO:0043412;GO:0044237;GO:0044238;GO:0046483;GO:0071704;GO:0090304;GO:0097159;GO:1901360;GO:1901363	-	IPR006145	tr|A0A072TXY2|A0A072TXY2_MEDTR	sp|Q5XET6|PUS3_ARATH	KEH22051.1
MS.gene066187	-2.52864	-1.76683	-0.683641	-0.362171	GO:0003674;GO:0003676;GO:0005488;GO:0005515;GO:0097159;GO:1901363	-	IPR003165	tr|A0A396JB17|A0A396JB17_MEDTR	sp|Q69VD5|PNH1_ORYSJ	XP_003595718.3
MS.gene37683	-3.37808	-1.16305	-0.865899	-0.906581	GO:0003674;GO:0003676;GO:0005488;GO:0005515;GO:0097159;GO:1901363	K11593	IPR032472	tr|A0A072VPN5|A0A072VPN5_MEDTR	sp|Q9XGW1|AGO10_ARATH	XP_013469734.1
MS.gene29526	-4.84675	-0.446715	0.782366	-1.43379	GO:0005575;GO:0005759;GO:0031974;GO:0043233;GO:0070013;GO:0110165	K15414	IPR036561	tr|G7K1Y7|G7K1Y7_MEDTR	sp|Q8W487|YB95_ARATH	AFK47406.1
MS.gene003440	5.0203	Inf	1.85294	5.24598	GO:0003674;GO:0003824;GO:0004601;GO:0005488;GO:0006950;GO:0006979;GO:0008150;GO:0008152;GO:0009056;GO:0009987;GO:0016209;GO:0016491;GO:0016684;GO:0016999;GO:0017001;GO:0017144;GO:0020037;GO:0042737;GO:0042743;GO:0042744;GO:0044237;GO:0044248;GO:0046906;GO:0048037;GO:0050896;GO:0051186;GO:0051187;GO:0055114;GO:0072593;GO:0097159;GO:1901363	-	IPR000823	tr|A0A396I9U5|A0A396I9U5_MEDTR	sp|Q02200|PERX_NICSY	RHN61578.1
MS.gene072079	#NAME?	0.634995	-0.391576	-2.50439	-	-	IPR007770	tr|A0A2Z6LYX5|A0A2Z6LYX5_TRISU	sp|Q9STW3|DMP3_ARATH	GAU24406.1
MS.gene32082	-1.50247	-0.646319	0.14791	-1.91226	GO:0003674;GO:0003676;GO:0003677;GO:0005488;GO:0005515;GO:0005575;GO:0005634;GO:0006355;GO:0008150;GO:0009889;GO:0010468;GO:0010556;GO:0019219;GO:0019222;GO:0031323;GO:0031326;GO:0043226;GO:0043227;GO:0043229;GO:0043231;GO:0043565;GO:0046982;GO:0046983;GO:0050789;GO:0050794;GO:0051171;GO:0051252;GO:0060255;GO:0065007;GO:0080090;GO:0097159;GO:0110165;GO:1901363;GO:1903506;GO:2000112;GO:2001141	K08065	IPR009072	tr|I3TAW7|I3TAW7_MEDTR	sp|Q8VYK4|NFYB8_ARATH	AFK49659.1
MS.gene48912	Inf	3.1009	0.114135	4.02292	-	-	-	tr|A0A2Z6NHF3|A0A2Z6NHF3_TRISU	-	GAU43934.1
MS.gene28319	-1.80385	-0.959007	-0.224398	0.690081	GO:0000166;GO:0001882;GO:0001883;GO:0003674;GO:0005488;GO:0005525;GO:0005575;GO:0005634;GO:0008150;GO:0017076;GO:0019001;GO:0022613;GO:0032549;GO:0032550;GO:0032553;GO:0032555;GO:0032561;GO:0035639;GO:0036094;GO:0042254;GO:0043167;GO:0043168;GO:0043226;GO:0043227;GO:0043229;GO:0043231;GO:0044085;GO:0071840;GO:0097159;GO:0097367;GO:0110165;GO:1901265;GO:1901363	K14569	IPR012948	tr|G7JEW4|G7JEW4_MEDTR	sp|Q14692|BMS1_HUMAN	XP_003606825.2
MS.gene056284	#NAME?	-0.347383	-2.27958	-2.99788	-	-	IPR006868	tr|A0A072W2C8|A0A072W2C8_MEDTR	sp|Q93YU8|NRG2_ARATH	XP_013470342.1
MS.gene011203	5.2221	0.65189	-0.556663	0.755775	GO:0003674;GO:0003824;GO:0004497;GO:0005488;GO:0005506;GO:0008150;GO:0008152;GO:0016491;GO:0016705;GO:0020037;GO:0043167;GO:0043169;GO:0046872;GO:0046906;GO:0046914;GO:0048037;GO:0055114;GO:0097159;GO:1901363	-	IPR001128	tr|B5BSW7|B5BSW7_MEDTR	sp|B5BSX1|BAMO_GLYUR	BAG68925.1
MS.gene39628	Inf	Inf	0.655084	Inf	GO:0003674;GO:0003824;GO:0016787	-	IPR029058	tr|G7JMF0|G7JMF0_MEDTR	sp|Q9SMN0|CXE12_ARATH	AES90204.1
MS.gene39506	4.19612	7.42864	2.79876	3.37112	-	K13993	IPR008978	tr|G7KNT7|G7KNT7_MEDTR	sp|P27880|HSP12_MEDSA	XP_003619703.1
MS.gene028139	1.04825	0.751506	-0.285901	1.12159	GO:0000166;GO:0000272;GO:0003674;GO:0003824;GO:0004553;GO:0004672;GO:0005488;GO:0005515;GO:0005524;GO:0005975;GO:0005976;GO:0006464;GO:0006468;GO:0006793;GO:0006796;GO:0006807;GO:0008144;GO:0008150;GO:0008152;GO:0009056;GO:0009057;GO:0009987;GO:0016052;GO:0016160;GO:0016161;GO:0016301;GO:0016310;GO:0016740;GO:0016772;GO:0016773;GO:0016787;GO:0016798;GO:0017076;GO:0019538;GO:0030554;GO:0032553;GO:…	-	IPR017853	tr|G7K5E9|G7K5E9_MEDTR	sp|Q9FH80|BAM8_ARATH	XP_024639824.1
MS.gene81614	3.29941	Inf	0.73507	1.94948	GO:0000166;GO:0001882;GO:0001883;GO:0003674;GO:0005488;GO:0005525;GO:0006810;GO:0006886;GO:0008104;GO:0008150;GO:0015031;GO:0015833;GO:0017076;GO:0019001;GO:0032549;GO:0032550;GO:0032553;GO:0032555;GO:0032561;GO:0033036;GO:0035639;GO:0036094;GO:0042886;GO:0043167;GO:0043168;GO:0045184;GO:0046907;GO:0051179;GO:0051234;GO:0051641;GO:0071702;GO:0071705;GO:0097159;GO:0097367;GO:1901265;GO:1901363	K07953	IPR006687	tr|A0A1S2XW14|A0A1S2XW14_CICAR	sp|O04834|SAR1A_ARATH	XP_004494541.1
MS.gene031126	2.05769	0.826823	-0.151773	0.816776	-	-	IPR025638	tr|G7KLT0|G7KLT0_MEDTR	-	RHN50124.1
MS.gene34764	1.20999	0.275536	0.553727	0.7388	-	-	-	tr|A0A072TQR1|A0A072TQR1_MEDTR	-	XP_013445813.1
MS.gene044005	-1.84977	0.400833	-0.948997	-0.34104	GO:0003674;GO:0003676;GO:0005488;GO:0097159;GO:1901363	-	IPR000504	tr|A0A072VF33|A0A072VF33_MEDTR	sp|Q9SX79|RB47C_ARATH	XP_013466018.1
MS.gene074462	1.54241	0.468376	0.157632	1.16588	-	-	-	tr|G7L8C7|G7L8C7_MEDTR	sp|Q9LJG8|ASIL2_ARATH	XP_003627372.1
MS.gene057982	2.0787	0.674969	0.72622	1.94469	-	-	-	tr|A0A072UAC5|A0A072UAC5_MEDTR	-	KEH26597.1
MS.gene58411	-2.36345	-1.57893	0.509266	-1.24722	GO:0003674;GO:0005488;GO:0005515	-	IPR002885	tr|A0A396IFY0|A0A396IFY0_MEDTR	sp|Q9FLJ6|PP439_ARATH	RHN63688.1
MS.gene51417	-1.4043	-0.952319	-1.77332	-1.58945	-	-	-	tr|A0A072VI50|A0A072VI50_MEDTR	sp|Q9SUC9|UGPI7_ARATH	XP_013463775.1
MS.gene064040	#NAME?	#NAME?	#N/A	0.582644	-	-	-	tr|G7KJ82|G7KJ82_MEDTR	-	XP_003620882.1
MS.gene27047	-1.11754	-0.927425	-0.400968	-1.93408	GO:0003674;GO:0003676;GO:0003677;GO:0005488;GO:0005515;GO:0005575;GO:0005634;GO:0006355;GO:0008150;GO:0009719;GO:0009725;GO:0009889;GO:0010033;GO:0010468;GO:0010556;GO:0019219;GO:0019222;GO:0031323;GO:0031326;GO:0042221;GO:0043226;GO:0043227;GO:0043229;GO:0043231;GO:0050789;GO:0050794;GO:0050896;GO:0051171;GO:0051252;GO:0060255;GO:0065007;GO:0080090;GO:0097159;GO:0110165;GO:1901363;GO:1903506;GO:…	K14486	IPR003340	tr|A0A072VFI0|A0A072VFI0_MEDTR	sp|P93024|ARFE_ARATH	KEH40213.1
MS.gene73804	2.66746	2.13467	-0.122435	1.40817	-	-	IPR032675	tr|A0A0S2GL59|A0A0S2GL59_9FABA	sp|Q9SZ67|WRK19_ARATH	ALN97041.1
MS.gene30182	4.14902	Inf	4.80453	Inf	GO:0003674;GO:0005488;GO:0008270;GO:0043167;GO:0043169;GO:0046872;GO:0046914	-	IPR004332	tr|A0A396GU28|A0A396GU28_MEDTR	-	XP_024640464.1
MS.gene47675	1.3673	0.608533	0.607769	-0.417848	GO:0003674;GO:0005488;GO:0005509;GO:0005575;GO:0008150;GO:0008152;GO:0009521;GO:0009523;GO:0009654;GO:0009987;GO:0015979;GO:0019898;GO:0032991;GO:0043167;GO:0043169;GO:0044237;GO:0046872;GO:0098796;GO:0110165;GO:1902494;GO:1990204	K02717	IPR016123	tr|G7KD12|G7KD12_MEDTR	sp|Q7DM39|PSBP1_TOBAC	XP_003617328.1
MS.gene42435	#NAME?	#NAME?	#NAME?	-0.324846	-	K00434	-	tr|G7J4Y3|G7J4Y3_MEDTR	sp|Q42592|APXS_ARATH	AFK34613.1
MS.gene45074	#NAME?	#NAME?	Inf	-3.1259	-	-	IPR026057	tr|G7K2Q7|G7K2Q7_MEDTR	sp|Q9ZV89|TBL42_ARATH	XP_003613275.2
MS.gene010093	-4.78269	-1.93012	0.755808	-1.15258	-	-	IPR033467	tr|G7KBM2|G7KBM2_MEDTR	sp|F4K0J3|KN4C_ARATH	XP_003615299.1
MS.gene00935	5.17915	1.4168	1.05703	1.3384	GO:0003674;GO:0003824;GO:0008168;GO:0008170;GO:0008276;GO:0008757;GO:0016278;GO:0016279;GO:0016740;GO:0016741;GO:0018024;GO:0042054;GO:0140096	-	IPR018848	tr|G7K151|G7K151_MEDTR	sp|Q9T068|EPFL2_ARATH	XP_003611519.1
MS.gene09753	-2.97321	1.03019	-0.774218	-0.343213	GO:0003674;GO:0003676;GO:0003723;GO:0003735;GO:0005198;GO:0005488;GO:0005575;GO:0006412;GO:0006518;GO:0006807;GO:0008150;GO:0008152;GO:0009058;GO:0009059;GO:0009987;GO:0015934;GO:0019538;GO:0032991;GO:0034641;GO:0034645;GO:0043043;GO:0043170;GO:0043603;GO:0043604;GO:0044237;GO:0044238;GO:0044249;GO:0044260;GO:0044267;GO:0044271;GO:0044391;GO:0071704;GO:0097159;GO:1901363;GO:1901564;GO:1901566;GO:…	K02865	IPR002143	tr|G7JXE1|G7JXE1_MEDTR	sp|Q8VZB9|R10A1_ARATH	XP_003611340.1
MS.gene069420	-2.90441	-0.326888	-1.43556	-2.80352	-	-	IPR012463	tr|A0A072TWS5|A0A072TWS5_MEDTR	sp|Q94F39|AFP3_ARATH	XP_013447575.1
MS.gene93230	-2.6009	-5.11833	2.40334	-0.935055	GO:0003674;GO:0003824;GO:0008150;GO:0008152;GO:0016491;GO:0016701;GO:0016702;GO:0051213;GO:0055114	K17912	IPR004294	tr|G7KU00|G7KU00_MEDTR	sp|Q7XJM2|CCD7_ARATH	XP_003622555.1
MS.gene22694	1.2144	1.12065	0.356976	1.13963	GO:0003674;GO:0005215;GO:0005216;GO:0005575;GO:0006810;GO:0006811;GO:0008150;GO:0015075;GO:0015267;GO:0015318;GO:0016020;GO:0022803;GO:0022857;GO:0051179;GO:0051234;GO:0055085;GO:0110165	K05391	IPR005821	tr|G7L436|G7L436_MEDTR	sp|Q9LD40|CNG13_ARATH	KEH24626.1
MS.gene033095	4.94823	Inf	-1.19602	Inf	-	-	IPR011053	tr|G7KB20|G7KB20_MEDTR	sp|Q9CAR3|KINGL_ARATH	XP_003613603.2
MS.gene93663	3.442	2.59949	0.0168485	Inf	-	-	-	tr|A0A072U5I8|A0A072U5I8_MEDTR	-	KEH21125.1
MS.gene82330	2.48545	2.13906	2.70219	-0.192707	-	-	-	tr|A0A072UM87|A0A072UM87_MEDTR	-	XP_013456776.1
MS.gene070009	1.53889	0.473529	1.2981	1.44249	GO:0003674;GO:0005488;GO:0005515	-	IPR001487	tr|A0A072V4R1|A0A072V4R1_MEDTR	sp|Q9ULD4|BRPF3_HUMAN	XP_013462293.1
MS.gene09612	-3.22592	-1.21567	-0.881811	-1.16322	GO:0003674;GO:0003824;GO:0004842;GO:0006464;GO:0006807;GO:0008150;GO:0008152;GO:0009987;GO:0016567;GO:0016740;GO:0019538;GO:0019787;GO:0032446;GO:0036211;GO:0043170;GO:0043412;GO:0044237;GO:0044238;GO:0044260;GO:0044267;GO:0070647;GO:0071704;GO:0140096;GO:1901564	-	IPR016024	tr|G7K2F8|G7K2F8_MEDTR	sp|Q058P4|PUB30_ARATH	XP_003611551.2
MS.gene76383	1.11076	1.17348	0.793894	0.705293	GO:0003674;GO:0003700;GO:0006355;GO:0008150;GO:0009889;GO:0010468;GO:0010556;GO:0019219;GO:0019222;GO:0031323;GO:0031326;GO:0050789;GO:0050794;GO:0051171;GO:0051252;GO:0060255;GO:0065007;GO:0080090;GO:0140110;GO:1903506;GO:2000112;GO:2001141	K09060	IPR004827	tr|G0Z9H1|G0Z9H1_MEDSA	sp|P42774|GBF1_ARATH	AEJ38001.1
MS.gene66510	1.13169	1.22824	0.832476	1.18145	GO:0003674;GO:0003824;GO:0008150;GO:0008152;GO:0016491;GO:0055114	-	IPR027450	tr|A0A396HHD6|A0A396HHD6_MEDTR	sp|P05050|ALKB_ECOLI	RHN51993.1
MS.gene028128	1.15891	-0.0555298	0.191038	-0.103789	GO:0003674;GO:0005488;GO:0005515	-	IPR001452	tr|G7K5G6|G7K5G6_MEDTR	sp|Q9C865|SH3P1_ARATH	XP_003612558.1
MS.gene70236	1.33334	0.973907	-0.362708	0.523712	GO:0003674;GO:0003824;GO:0005575;GO:0005737;GO:0006139;GO:0006220;GO:0006221;GO:0006725;GO:0006753;GO:0006793;GO:0006796;GO:0006807;GO:0008150;GO:0008152;GO:0009041;GO:0009058;GO:0009117;GO:0009165;GO:0009987;GO:0016301;GO:0016740;GO:0016772;GO:0016776;GO:0018130;GO:0019205;GO:0019438;GO:0019637;GO:0033862;GO:0034641;GO:0034654;GO:0044237;GO:0044238;GO:0044249;GO:0044271;GO:0044281;GO:0046483;GO:…	K09903	IPR036393	tr|A0A396GWA1|A0A396GWA1_MEDTR	sp|Q2JS42|PYRH_SYNJA	RHN43095.1
MS.gene35668	-1.41855	-1.09683	0.193225	-0.545107	GO:0003674;GO:0003824;GO:0004312;GO:0004318;GO:0006082;GO:0006629;GO:0006631;GO:0006633;GO:0008150;GO:0008152;GO:0008610;GO:0009058;GO:0009987;GO:0016053;GO:0016491;GO:0016627;GO:0016628;GO:0016740;GO:0016746;GO:0016747;GO:0019752;GO:0032787;GO:0043436;GO:0044237;GO:0044238;GO:0044249;GO:0044255;GO:0044281;GO:0044283;GO:0046394;GO:0055114;GO:0071704;GO:0072330;GO:1901576	K00208	IPR014358	tr|A0A072TZC5|A0A072TZC5_MEDTR	sp|Q9SLA8|FABI_ARATH	XP_013448514.1
MS.gene036416	-1.26317	-0.407728	-1.2785	-1.98403	GO:0000166;GO:0003674;GO:0003824;GO:0004672;GO:0005488;GO:0005524;GO:0006464;GO:0006468;GO:0006793;GO:0006796;GO:0006807;GO:0008144;GO:0008150;GO:0008152;GO:0009987;GO:0016301;GO:0016310;GO:0016740;GO:0016772;GO:0016773;GO:0017076;GO:0019538;GO:0030554;GO:0032553;GO:0032555;GO:0032559;GO:0035639;GO:0036094;GO:0036211;GO:0043167;GO:0043168;GO:0043170;GO:0043412;GO:0044237;GO:0044238;GO:0044260;GO:…	-	IPR000719	tr|G7I696|G7I696_MEDTR	sp|Q9SPK4|PPCK1_ARATH	XP_003590952.1
MS.gene002051	-1.29589	-0.484023	-0.0492763	-0.971311	GO:0003674;GO:0003735;GO:0005198;GO:0005575;GO:0005840;GO:0006412;GO:0006518;GO:0006807;GO:0008150;GO:0008152;GO:0009058;GO:0009059;GO:0009987;GO:0019538;GO:0034641;GO:0034645;GO:0043043;GO:0043170;GO:0043226;GO:0043228;GO:0043229;GO:0043232;GO:0043603;GO:0043604;GO:0044237;GO:0044238;GO:0044249;GO:0044260;GO:0044267;GO:0044271;GO:0071704;GO:0110165;GO:1901564;GO:1901566;GO:1901576	-	IPR005824	tr|B7FH51|B7FH51_MEDTR	sp|Q05462|RL27_PEA	XP_003592964.1
MS.gene65560	-2.44105	-0.151875	-0.00335086	-3.51521	GO:0003674;GO:0003824;GO:0016740;GO:0016757;GO:0016758	-	IPR002213	tr|A0A072TT58|A0A072TT58_MEDTR	sp|V5LLZ9|GGT_QUERO	RHN41413.1
MS.gene053106	-1.24056	-0.423805	-0.477975	-0.420427	GO:0000226;GO:0003674;GO:0005488;GO:0005515;GO:0005575;GO:0005875;GO:0006996;GO:0007010;GO:0007017;GO:0008017;GO:0008092;GO:0008150;GO:0008352;GO:0009987;GO:0015631;GO:0016043;GO:0032991;GO:0051013;GO:0071840	-	IPR001680	tr|A0A072U4U0|A0A072U4U0_MEDTR	sp|Q8H0T9|KTNB1_ARATH	XP_013450694.1
MS.gene71557	-1.10078	-0.337076	0.538516	-0.217419	GO:0003674;GO:0003824;GO:0004175;GO:0004298;GO:0005575;GO:0005839;GO:0006508;GO:0006807;GO:0008150;GO:0008152;GO:0008233;GO:0016787;GO:0019538;GO:0032991;GO:0043170;GO:0044238;GO:0051603;GO:0070003;GO:0070011;GO:0071704;GO:0140096;GO:1901564	K02739	IPR029055	tr|G7L695|G7L695_MEDTR	sp|Q7DLS1|PSB7B_ARATH	XP_003622316.1
MS.gene76483	3.04054	2.36293	2.20961	3.52511	GO:0000166;GO:0001882;GO:0001883;GO:0003674;GO:0005488;GO:0005525;GO:0017076;GO:0019001;GO:0032549;GO:0032550;GO:0032553;GO:0032555;GO:0032561;GO:0035639;GO:0036094;GO:0043167;GO:0043168;GO:0097159;GO:0097367;GO:1901265;GO:1901363	K03234	IPR009000	tr|G7IH34|G7IH34_MEDTR	sp|Q9ASR1|EF2_ARATH	XP_003596187.1
MS.gene047442	-2.30748	-0.569901	0.0236182	-1.3551	GO:0000287;GO:0003674;GO:0003824;GO:0004427;GO:0005488;GO:0005575;GO:0005737;GO:0006793;GO:0006796;GO:0008150;GO:0008152;GO:0009987;GO:0016462;GO:0016787;GO:0016817;GO:0016818;GO:0043167;GO:0043169;GO:0044237;GO:0046872;GO:0110165	-	IPR008162	tr|B7FIM7|B7FIM7_MEDTR	sp|Q9LXC9|IPYR6_ARATH	XP_003593342.1
MS.gene56850	-1.10898	-0.618478	0.598079	-0.394777	GO:0001510;GO:0005575;GO:0005634;GO:0006139;GO:0006725;GO:0006807;GO:0008150;GO:0008152;GO:0009451;GO:0009987;GO:0016070;GO:0016071;GO:0016556;GO:0032259;GO:0034641;GO:0043170;GO:0043226;GO:0043227;GO:0043229;GO:0043231;GO:0043412;GO:0043414;GO:0044237;GO:0044238;GO:0044260;GO:0046483;GO:0071704;GO:0080009;GO:0090304;GO:0110165;GO:1901360	K22824	IPR029732	tr|A0A396ID20|A0A396ID20_MEDTR	sp|Q9ZSZ8|FIP37_ARATH	XP_024630105.1
MS.gene048111	4.99601	2.24139	0.706044	Inf	GO:0003674;GO:0003755;GO:0003824;GO:0016853;GO:0016859;GO:0140096	-	IPR001179	tr|A0A2K3NIP4|A0A2K3NIP4_TRIPR	sp|Q7DMA9|PAS1_ARATH	PNY02879.1
MS.gene058890	#NAME?	Inf	#NAME?	#NAME?	-	-	-	tr|G7JFG2|G7JFG2_MEDTR	-	AES91638.2
MS.gene51047	1.47877	0.514454	-1.10624	0.119205	-	-	IPR001107	tr|G7JPW8|G7JPW8_MEDTR	sp|Q5GI04|HIR1_CAPAN	XP_003608997.2
MS.gene043353	-1.83441	-0.537089	0.0222977	-1.23737	GO:0003674;GO:0003824;GO:0003951;GO:0004143;GO:0007165;GO:0007186;GO:0007205;GO:0008150;GO:0009987;GO:0016301;GO:0016740;GO:0016772;GO:0016773;GO:0050789;GO:0050794;GO:0065007	-	IPR000756	tr|I3SNA3|I3SNA3_MEDTR	sp|Q9C5E5|DGK5_ARATH	XP_013465002.1
MS.gene037654	Inf	1.92639	2.08816	Inf	-	-	IPR025558	tr|A0A072VGZ0|A0A072VGZ0_MEDTR	-	KEH40713.1
MS.gene53864	-2.87563	-1.99331	-4.24733	-2.49611	GO:0003674;GO:0003676;GO:0003723;GO:0005488;GO:0097159;GO:1901363	K14945	IPR004088	tr|A0A2K3PGS9|A0A2K3PGS9_TRIPR	sp|Q9ZVI3|QKIL3_ARATH	XP_024633824.1
MS.gene45323	4.92524	Inf	1.33841	Inf	GO:0000166;GO:0003674;GO:0003824;GO:0004812;GO:0004829;GO:0005488;GO:0005524;GO:0005575;GO:0005737;GO:0006082;GO:0006139;GO:0006399;GO:0006418;GO:0006435;GO:0006520;GO:0006725;GO:0006807;GO:0008144;GO:0008150;GO:0008152;GO:0009987;GO:0016070;GO:0016874;GO:0016875;GO:0017076;GO:0019752;GO:0030554;GO:0032553;GO:0032555;GO:0032559;GO:0034641;GO:0034660;GO:0035639;GO:0036094;GO:0043038;GO:0043039;GO:…	K01868	IPR004154	tr|A0A1S3EGG8|A0A1S3EGG8_CICAR	sp|O04630|SYTM1_ARATH	XP_012574048.1
MS.gene015206	#NAME?	-0.167856	#NAME?	-1.54703	GO:0003674;GO:0005488;GO:0005515;GO:0008017;GO:0008092;GO:0015631	-	IPR001715	tr|G7K588|G7K588_MEDTR	sp|Q9FGQ6|EB1C_ARATH	XP_003611667.2
MS.gene007652	1.25015	1.56421	1.38082	2.10679	GO:0003674;GO:0005488;GO:0008270;GO:0043167;GO:0043169;GO:0046872;GO:0046914	-	IPR011016	tr|A0A396I7N5|A0A396I7N5_MEDTR	-	XP_024637349.1
MS.gene48530	1.57264	0.960094	-0.329704	2.35994	GO:0000166;GO:0003674;GO:0005488;GO:0017076;GO:0030554;GO:0032553;GO:0032555;GO:0032559;GO:0036094;GO:0043167;GO:0043168;GO:0043531;GO:0097159;GO:0097367;GO:1901265;GO:1901363	-	IPR032675	tr|A0A072TW48|A0A072TW48_MEDTR	sp|Q9SX38|DRL4_ARATH	XP_013447653.1
MS.gene49063	Inf	Inf	3.50701	Inf	GO:0003674;GO:0003676;GO:0003677;GO:0005488;GO:0008270;GO:0043167;GO:0043169;GO:0046872;GO:0046914;GO:0097159;GO:1901363	-	IPR002653	tr|A0A072VPZ2|A0A072VPZ2_MEDTR	sp|Q852K5|SAP6_ORYSJ	KEH43736.1
MS.gene055695	5.1263	Inf	1.32313	Inf	GO:0003674;GO:0005488;GO:0005515	-	IPR001611	tr|A0A072U1S2|A0A072U1S2_MEDTR	sp|Q9ZUK7|RLP18_ARATH	RHN46364.1
MS.gene033316	3.80252	-2.1799	0.494702	2.00365	GO:0003674;GO:0003824;GO:0005488;GO:0005506;GO:0008150;GO:0008152;GO:0016491;GO:0016705;GO:0020037;GO:0043167;GO:0043169;GO:0046872;GO:0046906;GO:0046914;GO:0048037;GO:0055114;GO:0097159;GO:1901363	-	IPR001128	tr|A0A072UPV8|A0A072UPV8_MEDTR	sp|Q9STK8|C71AP_ARATH	XP_013457721.1
MS.gene002945	Inf	1.04069	1.39327	Inf	GO:0000166;GO:0003674;GO:0003824;GO:0004672;GO:0005488;GO:0005524;GO:0006464;GO:0006468;GO:0006793;GO:0006796;GO:0006807;GO:0008144;GO:0008150;GO:0008152;GO:0009987;GO:0016301;GO:0016310;GO:0016740;GO:0016772;GO:0016773;GO:0017076;GO:0019538;GO:0030554;GO:0032553;GO:0032555;GO:0032559;GO:0035639;GO:0036094;GO:0036211;GO:0043167;GO:0043168;GO:0043170;GO:0043412;GO:0044237;GO:0044238;GO:0044260;GO:…	-	IPR013210	tr|A0A396J6L6|A0A396J6L6_MEDTR	sp|O48788|Y2267_ARATH	RHN72504.1
MS.gene022715	2.33109	1.91749	1.19919	-0.799224	-	-	-	tr|A0A1S2YUJ8|A0A1S2YUJ8_CICAR	-	XP_004510157.1
MS.gene073326	-1.30045	-0.104967	0.393581	-0.700366	GO:0006807;GO:0008150;GO:0008152;GO:0019538;GO:0043170;GO:0044238;GO:0071704;GO:1901564	-	IPR036628	tr|G7JU94|G7JU94_MEDTR	sp|Q9SZR3|SMXL4_ARATH	XP_003610042.1
MS.gene38204	-4.0633	-2.47035	#NAME?	-2.73226	-	-	IPR012946	tr|G7KEP5|G7KEP5_MEDTR	sp|Q94CD8|E134_ARATH	XP_003617961.2
MS.gene012657	-3.93745	Inf	-2.35122	#NAME?	GO:0001505;GO:0003674;GO:0003824;GO:0004047;GO:0005488;GO:0005515;GO:0006082;GO:0006520;GO:0006544;GO:0006546;GO:0006807;GO:0008150;GO:0008152;GO:0008168;GO:0009056;GO:0009063;GO:0009069;GO:0009071;GO:0009987;GO:0016054;GO:0016740;GO:0016741;GO:0017144;GO:0019752;GO:0042133;GO:0042135;GO:0042737;GO:0043436;GO:0044237;GO:0044238;GO:0044248;GO:0044281;GO:0044282;GO:0046395;GO:0065007;GO:0065008;GO:…	-	IPR028896	tr|G7JJ96|G7JJ96_MEDTR	sp|P49364|GCST_PEA	XP_003610457.2
MS.gene42250	#NAME?	-1.54784	-1.92056	-2.05302	-	-	-	tr|A0A072VDK4|A0A072VDK4_MEDTR	-	XP_013462215.1
MS.gene90264	1.0708	0.0317268	-0.072569	0.823323	GO:0003674;GO:0005488;GO:0005515	-	IPR000270	tr|G7JU07|G7JU07_MEDTR	-	XP_003608344.2
MS.gene01362	-1.01785	-0.687762	-0.369095	-0.907438	-	-	IPR013057	tr|G7ILF8|G7ILF8_MEDTR	sp|Q9SX98|LHTL8_ARATH	XP_003593467.1
MS.gene25764	-3.92702	-1.2262	Inf	-3.08797	GO:0003674;GO:0003824;GO:0005488;GO:0005515;GO:0008150;GO:0008152;GO:0016491;GO:0016701;GO:0016702;GO:0043167;GO:0043169;GO:0046872;GO:0051213;GO:0055114	K15718	IPR027433	tr|A0A072VAE0|A0A072VAE0_MEDTR	sp|P27480|LOXA_PHAVU	XP_013461126.1
MS.gene46131	1.31832	1.32973	-0.277891	0.745514	GO:0000166;GO:0003674;GO:0003824;GO:0004672;GO:0005488;GO:0005524;GO:0006464;GO:0006468;GO:0006793;GO:0006796;GO:0006807;GO:0008144;GO:0008150;GO:0008152;GO:0009987;GO:0016301;GO:0016310;GO:0016740;GO:0016772;GO:0016773;GO:0017076;GO:0019538;GO:0030246;GO:0030554;GO:0032553;GO:0032555;GO:0032559;GO:0035639;GO:0036094;GO:0036211;GO:0043167;GO:0043168;GO:0043170;GO:0043412;GO:0044237;GO:0044238;GO:…	-	IPR000719	tr|A0A072U0N2|A0A072U0N2_MEDTR	sp|O80939|LRK41_ARATH	XP_013448929.1
MS.gene036776	2.61802	2.0678	-1.04132	1.28468	-	-	IPR025124	tr|G7JE31|G7JE31_MEDTR	-	XP_003609342.1
MS.gene79443	4.82762	5.72308	2.90261	2.7394	GO:0003674;GO:0003824	-	IPR000639	tr|A2Q324|A2Q324_MEDTR	sp|I6YGS0|EPHA_MYCTU	RHN49252.1
MS.gene77186	-1.74447	-1.24605	0.320433	-2.69836	GO:0000166;GO:0003674;GO:0005488;GO:0005524;GO:0008144;GO:0017076;GO:0030554;GO:0032553;GO:0032555;GO:0032559;GO:0035639;GO:0036094;GO:0043167;GO:0043168;GO:0097159;GO:0097367;GO:1901265;GO:1901363	K08900	IPR003959	tr|A0A072VJ57|A0A072VJ57_MEDTR	sp|F4JPK8|AATPE_ARATH	XP_013464150.1
MS.gene008914	1.66699	-0.0890788	-0.141004	0.0883398	-	-	-	tr|A0A072TSF2|A0A072TSF2_MEDTR	-	XP_013446109.1
MS.gene33709	1.24113	1.60119	0.466107	1.88628	-	-	-	tr|G7JLT1|G7JLT1_MEDTR	-	AES86764.2
MS.gene057308	3.24118	1.21242	2.8529	4.70113	-	-	IPR036291	tr|G7JHC5|G7JHC5_MEDTR	sp|O81355|PYRC5_PYRCO	AES89135.1
MS.gene49137	2.32219	-0.281163	-0.817871	0.892221	GO:0003674;GO:0003824;GO:0005575;GO:0008194;GO:0008375;GO:0016020;GO:0016740;GO:0016757;GO:0016758;GO:0110165	-	IPR003406	tr|A0A072V4K7|A0A072V4K7_MEDTR	sp|Q65XS5|BC10_ORYSJ	XP_013462884.1
MS.gene99473	3.04985	2.55878	4.27985	Inf	-	-	IPR025558	tr|A0A072VGZ0|A0A072VGZ0_MEDTR	-	KEH40713.1
MS.gene020536	-2.15531	-0.949214	-2.01384	-0.837336	GO:0000166;GO:0003674;GO:0005488;GO:0005524;GO:0005575;GO:0005634;GO:0006355;GO:0008144;GO:0008150;GO:0009889;GO:0010468;GO:0010556;GO:0017076;GO:0019219;GO:0019222;GO:0030554;GO:0031323;GO:0031326;GO:0032553;GO:0032555;GO:0032559;GO:0035639;GO:0036094;GO:0043167;GO:0043168;GO:0043226;GO:0043227;GO:0043229;GO:0043231;GO:0050789;GO:0050794;GO:0051171;GO:0051252;GO:0060255;GO:0065007;GO:0080090;GO:…	-	IPR014978	tr|A0A072U430|A0A072U430_MEDTR	sp|Q9SJR5|GRF3_ARATH	XP_013450098.1
MS.gene65251	1.41242	1.12479	0.124612	1.86291	-	-	-	tr|A0A072VI44|A0A072VI44_MEDTR	-	XP_013467425.1
MS.gene064024	-2.85289	-2.24379	-0.592118	-1.48743	-	-	IPR009424	tr|A0A072UC76|A0A072UC76_MEDTR	sp|Q8L9T8|AGP41_ARATH	KEH27242.1
MS.gene02072	-1.92907	1.13893	-0.416117	-2.14493	GO:0006629;GO:0008150;GO:0008152;GO:0044238;GO:0071704	-	IPR002641	tr|A0A072VFU2|A0A072VFU2_MEDTR	sp|Q9SV43|PLP7_ARATH	XP_013463000.1
MS.gene052526	4.07355	4.01417	-0.536627	4.07474	GO:0003674;GO:0003676;GO:0003677;GO:0005488;GO:0006355;GO:0008150;GO:0009889;GO:0010468;GO:0010556;GO:0019219;GO:0019222;GO:0031323;GO:0031326;GO:0050789;GO:0050794;GO:0051171;GO:0051252;GO:0060255;GO:0065007;GO:0080090;GO:0097159;GO:1901363;GO:1903506;GO:2000112;GO:2001141	-	IPR003441	tr|A0A072UZ30|A0A072UZ30_MEDTR	sp|Q8GY42|NAC25_ARATH	XP_013457094.1
MS.gene067377	-1.23505	-0.812912	0.271208	-1.01876	GO:0003674;GO:0003735;GO:0005198;GO:0005575;GO:0005840;GO:0006412;GO:0006518;GO:0006807;GO:0008150;GO:0008152;GO:0009058;GO:0009059;GO:0009987;GO:0019538;GO:0034641;GO:0034645;GO:0043043;GO:0043170;GO:0043226;GO:0043228;GO:0043229;GO:0043232;GO:0043603;GO:0043604;GO:0044237;GO:0044238;GO:0044249;GO:0044260;GO:0044267;GO:0044271;GO:0071704;GO:0110165;GO:1901564;GO:1901566;GO:1901576	-	IPR021137	tr|G7K876|G7K876_MEDTR	-	XP_003612658.1
MS.gene056134	2.84983	0.656075	1.17361	Inf	GO:0003674;GO:0005215;GO:0005575;GO:0006810;GO:0006811;GO:0006812;GO:0008150;GO:0008324;GO:0015075;GO:0015095;GO:0015318;GO:0015693;GO:0016021;GO:0022857;GO:0022890;GO:0030001;GO:0031224;GO:0046873;GO:0051179;GO:0051234;GO:0070838;GO:0072511;GO:0110165	-	IPR008521	tr|A0A072U945|A0A072U945_MEDTR	sp|Q8RWF4|NIPA8_ARATH	XP_013451595.1
MS.gene97550	4.8878	3.76425	-4.31126	Inf	GO:0003674;GO:0005488;GO:0005509;GO:0043167;GO:0043169;GO:0046872	-	IPR018247	tr|A0A072TYJ6|A0A072TYJ6_MEDTR	-	RHN44803.1
MS.gene41563	1.74393	0.605635	0.944122	2.48197	GO:0003674;GO:0005488;GO:0005515;GO:0008270;GO:0043167;GO:0043169;GO:0046872;GO:0046914	-	IPR002885	tr|G7J7P9|G7J7P9_MEDTR	sp|Q9LN01|PPR21_ARATH	XP_003603974.2
MS.gene44052	-4.69993	0.445969	-1.92569	#NAME?	-	-	IPR001623	tr|A0A396K2H3|A0A396K2H3_MEDTR	sp|O13633|YNF5_SCHPO	RHN80717.1
MS.gene98561	4.06275	2.04716	-1.7002	Inf	GO:0003674;GO:0003700;GO:0005575;GO:0005634;GO:0006355;GO:0008150;GO:0009889;GO:0010468;GO:0010556;GO:0019219;GO:0019222;GO:0031323;GO:0031326;GO:0043226;GO:0043227;GO:0043229;GO:0043231;GO:0050789;GO:0050794;GO:0051171;GO:0051252;GO:0060255;GO:0065007;GO:0080090;GO:0110165;GO:0140110;GO:1903506;GO:2000112;GO:2001141	-	IPR002487	tr|G7KDI7|G7KDI7_MEDTR	sp|Q9XFH4|DDM1_ARATH	XP_003611980.1
MS.gene54781	-1.09003	-0.503694	-0.288306	-0.329527	GO:0005575;GO:0006810;GO:0006890;GO:0008150;GO:0016021;GO:0016192;GO:0031224;GO:0048193;GO:0051179;GO:0051234;GO:0110165	-	IPR013861	tr|G7I9J5|G7I9J5_MEDTR	sp|Q8LF05|RBL19_ARATH	XP_003591941.1
MS.gene04813	4.15723	1.85066	-0.0165077	Inf	-	-	IPR004252	tr|A0A396H2V1|A0A396H2V1_MEDTR	-	XP_024638028.1
MS.gene95474	3.62114	Inf	-0.422434	1.98329	-	-	IPR011205	tr|G7JY28|G7JY28_MEDTR	-	RHN55581.1
MS.gene022012	1.04648	1.29439	0.899738	1.24395	GO:0003674;GO:0005488;GO:0005515	-	IPR011043	tr|A2Q633|A2Q633_MEDTR	sp|Q9LFV5|FK111_ARATH	XP_003621585.1
MS.gene055847	1.47682	1.37996	0.959505	0.901115	GO:0005575;GO:0016021;GO:0031224;GO:0110165	-	IPR007248	tr|A0A072VBB5|A0A072VBB5_MEDTR	sp|Q6CAW5|SYM1_YARLI	XP_013465057.1
MS.gene98177	-1.60618	0.213157	0.00189546	-0.596012	-	-	-	tr|A0A396GM52|A0A396GM52_MEDTR	-	XP_024628287.1
MS.gene87496	-3.89574	-1.5187	2.02212	-1.88353	GO:0003674;GO:0003824;GO:0016740;GO:0016746;GO:0016747	-	IPR003480	tr|G7JUI6|G7JUI6_MEDTR	sp|Q9SND9|Y3028_ARATH	RHN59148.1
MS.gene08428	-2.38285	0.234969	-0.573121	-1.91923	-	-	IPR035204	tr|I3SCJ8|I3SCJ8_MEDTR	-	XP_013446572.1
MS.gene009834	-3.0421	-0.488991	-0.711675	-0.414355	-	-	IPR011893	tr|G7JZJ1|G7JZJ1_MEDTR	sp|Q9STZ2|SELT_ARATH	XP_003615702.1
MS.gene65230	4.85239	-0.873105	0.367109	2.09127	-	-	-	tr|A0A072UII6|A0A072UII6_MEDTR	sp|Q6P4L9|NFRKB_XENTR	XP_013451607.1
MS.gene24966	1.66612	0.541462	-0.370492	-0.168843	GO:0003674;GO:0003824;GO:0005575;GO:0006464;GO:0006486;GO:0006807;GO:0008150;GO:0008152;GO:0008378;GO:0009987;GO:0016020;GO:0016740;GO:0016757;GO:0016758;GO:0019538;GO:0036211;GO:0043170;GO:0043412;GO:0043413;GO:0044237;GO:0044238;GO:0044260;GO:0044267;GO:0070085;GO:0071704;GO:0110165;GO:1901564	K20855	IPR025298	tr|A0A072UHE6|A0A072UHE6_MEDTR	sp|A8MRC7|B3GT2_ARATH	KEH28821.1
MS.gene83156	-1.03331	-0.252381	-0.455906	-0.429894	GO:0003674;GO:0003676;GO:0005488;GO:0097159;GO:1901363	-	IPR000504	tr|G7JHJ0|G7JHJ0_MEDTR	sp|Q9FME2|NTF2_ARATH	XP_024638145.1
MS.gene73513	1.12403	0.994589	0.150866	1.3951	-	-	IPR004082	tr|G7JTL7|G7JTL7_MEDTR	sp|Q84TI3|OBE4_ARATH	XP_003605787.2
MS.gene055369	5.05797	2.01952	0.852806	Inf	GO:0003674;GO:0003824;GO:0016740;GO:0016757;GO:0016758	-	IPR035595	tr|A0A072TJW1|A0A072TJW1_MEDTR	sp|Q9AR73|HQGT_RAUSE	XP_013443799.1
MS.gene036655	-2.1601	-1.53332	-0.647154	-0.906217	GO:0003674;GO:0003735;GO:0005198;GO:0005575;GO:0005840;GO:0006412;GO:0006518;GO:0006807;GO:0008150;GO:0008152;GO:0009058;GO:0009059;GO:0009987;GO:0019538;GO:0034641;GO:0034645;GO:0043043;GO:0043170;GO:0043226;GO:0043228;GO:0043229;GO:0043232;GO:0043603;GO:0043604;GO:0044237;GO:0044238;GO:0044249;GO:0044260;GO:0044267;GO:0044271;GO:0071704;GO:0110165;GO:1901564;GO:1901566;GO:1901576	-	IPR032440	tr|B7FMB4|B7FMB4_MEDTR	sp|P17093|RS11_SOYBN	XP_003609505.1
MS.gene57512	-2.12171	-0.659689	-1.15408	-0.300823	GO:0003674;GO:0003676;GO:0003677;GO:0005488;GO:0006355;GO:0008150;GO:0008289;GO:0009889;GO:0010468;GO:0010556;GO:0019219;GO:0019222;GO:0031323;GO:0031326;GO:0043565;GO:0050789;GO:0050794;GO:0051171;GO:0051252;GO:0060255;GO:0065007;GO:0080090;GO:0097159;GO:1901363;GO:1903506;GO:2000112;GO:2001141	K09338	IPR017970	tr|A0A072TNH2|A0A072TNH2_MEDTR	sp|Q0WV12|ANL2_ARATH	XP_013444922.1
MS.gene015496	-3.84378	-2.37175	Inf	-2.42973	-	-	IPR027330	tr|A0A072UNM9|A0A072UNM9_MEDTR	sp|F4I2H7|TPX2_ARATH	KEH27445.1
MS.gene062638	-4.69619	-4.11949	-3.09921	-1.35687	GO:0003674;GO:0004857;GO:0004866;GO:0030234;GO:0030414;GO:0061134;GO:0061135;GO:0098772	-	IPR002160	tr|B7FN38|B7FN38_MEDTR	sp|Q41015|PIP21_PEA	XP_013452627.1
MS.gene70604	-1.62817	-2.40482	-0.780136	-1.02044	GO:0003674;GO:0005215;GO:0005575;GO:0006810;GO:0008150;GO:0016020;GO:0022857;GO:0051179;GO:0051234;GO:0055085;GO:0110165	-	IPR006043	tr|A0A072VA43|A0A072VA43_MEDTR	sp|Q27GI3|NAT6_ARATH	XP_013461026.1
MS.gene28989	-2.35718	-1.41258	1.17019	-1.02127	-	-	IPR021825	tr|G7JRM8|G7JRM8_MEDTR	sp|Q94CJ5|RER4_ARATH	XP_003607364.1
MS.gene55216	-1.52776	-1.33967	-0.929707	-0.911489	-	-	IPR012870	tr|G7KF75|G7KF75_MEDTR	-	XP_003613763.2
MS.gene067992	3.06264	Inf	-0.505226	4.67111	GO:0000166;GO:0003674;GO:0003824;GO:0004672;GO:0005488;GO:0005524;GO:0006464;GO:0006468;GO:0006793;GO:0006796;GO:0006807;GO:0008144;GO:0008150;GO:0008152;GO:0009987;GO:0016301;GO:0016310;GO:0016740;GO:0016772;GO:0016773;GO:0017076;GO:0019538;GO:0030554;GO:0032553;GO:0032555;GO:0032559;GO:0035639;GO:0036094;GO:0036211;GO:0043167;GO:0043168;GO:0043170;GO:0043412;GO:0044237;GO:0044238;GO:0044260;GO:…	-	IPR000719	tr|A0A072V3V9|A0A072V3V9_MEDTR	sp|F2Y4A3|SPHK2_ARATH	XP_013462482.1
MS.gene84401	2.04405	0.614291	1.38675	0.616817	-	-	IPR025886	tr|B7FH95|B7FH95_MEDTR	sp|Q9SA16|P2A09_ARATH	XP_013443259.1
MS.gene026727	1.21781	0.95867	-0.198177	1.05756	GO:0003674;GO:0003712;GO:0006355;GO:0008150;GO:0009889;GO:0010468;GO:0010556;GO:0019219;GO:0019222;GO:0031323;GO:0031326;GO:0050789;GO:0050794;GO:0051171;GO:0051252;GO:0060255;GO:0065007;GO:0080090;GO:0140110;GO:1903506;GO:2000112;GO:2001141	-	IPR036546	tr|G7JFS6|G7JFS6_MEDTR	sp|F4I171|MD15A_ARATH	XP_003604338.1
MS.gene33651	1.62427	2.07493	1.10002	1.88156	-	-	-	tr|A0A2Z6ND44|A0A2Z6ND44_TRISU	-	GAU34592.1
MS.gene012117	-4.65045	-0.606663	0.764736	-3.50285	-	-	IPR001938	tr|G7LC27|G7LC27_MEDTR	sp|A0A1P8B554|THLP1_ARATH	XP_003629301.1
MS.gene039852	3.38992	0.496264	-0.532336	1.60583	GO:0003674;GO:0003824;GO:0005488;GO:0005515;GO:0008168;GO:0008171;GO:0016740;GO:0016741;GO:0046983	-	IPR012967	tr|G7IZ46|G7IZ46_MEDTR	sp|P93324|CHOMT_MEDSA	XP_003598823.2
MS.gene033361	4.01058	3.6947	0.92746	-2.89426	GO:0003674;GO:0005488;GO:0005509;GO:0043167;GO:0043169;GO:0046872	-	IPR002048	tr|G7JLF5|G7JLF5_MEDTR	-	XP_003608847.1
MS.gene95626	-3.43912	-0.521084	-1.87246	0.0876114	GO:0000041;GO:0003674;GO:0005488;GO:0005507;GO:0005575;GO:0005743;GO:0006810;GO:0006811;GO:0006812;GO:0006825;GO:0006873;GO:0006875;GO:0006878;GO:0008150;GO:0008535;GO:0009987;GO:0016020;GO:0016043;GO:0017004;GO:0019725;GO:0019866;GO:0022607;GO:0030001;GO:0030003;GO:0031090;GO:0031966;GO:0034622;GO:0042592;GO:0043167;GO:0043169;GO:0043933;GO:0045454;GO:0046872;GO:0046914;GO:0046916;GO:0048878;GO:…	K07152	IPR003782	tr|A0A072U091|A0A072U091_MEDTR	sp|Q8VYP0|SCO11_ARATH	XP_013449172.1
MS.gene99075	1.80429	1.64941	0.00171011	1.23841	GO:0000166;GO:0003674;GO:0005488;GO:0005515;GO:0005524;GO:0006457;GO:0006950;GO:0008144;GO:0008150;GO:0009266;GO:0009408;GO:0009628;GO:0009987;GO:0017076;GO:0030554;GO:0031072;GO:0032553;GO:0032555;GO:0032559;GO:0035639;GO:0036094;GO:0043167;GO:0043168;GO:0050896;GO:0051082;GO:0097159;GO:0097367;GO:1901265;GO:1901363	-	IPR036869	tr|G7JDD2|G7JDD2_MEDTR	sp|Q8GWW8|GFA2_ARATH	XP_003605063.1
MS.gene96825	-1.17876	-0.184223	-1.24731	-0.26817	GO:0003674;GO:0003735;GO:0005198;GO:0005575;GO:0005840;GO:0006412;GO:0006518;GO:0006807;GO:0008150;GO:0008152;GO:0009058;GO:0009059;GO:0009987;GO:0019538;GO:0034641;GO:0034645;GO:0043043;GO:0043170;GO:0043226;GO:0043228;GO:0043229;GO:0043232;GO:0043603;GO:0043604;GO:0044237;GO:0044238;GO:0044249;GO:0044260;GO:0044267;GO:0044271;GO:0071704;GO:0110165;GO:1901564;GO:1901566;GO:1901576	K02979	IPR000289	tr|A0A1S2YMY4|A0A1S2YMY4_CICAR	sp|P46302|RS28_MAIZE	XP_004507193.1
MS.gene03356	1.00797	-1.00248	0.385765	-1.49682	-	K13691	-	tr|A0A396HCR2|A0A396HCR2_MEDTR	sp|Q6VAA6|U74G1_STERE	RHN51110.1
MS.gene36866	5.0466	2.41665	1.33014	-0.534485	-	-	IPR000008	tr|A0A072TNG6|A0A072TNG6_MEDTR	sp|Q58FX0|BAP2_ARATH	XP_013444912.1
MS.gene49380	-2.96014	-2.27088	-0.997411	-1.19349	GO:0000166;GO:0003674;GO:0003824;GO:0004672;GO:0005488;GO:0005524;GO:0006464;GO:0006468;GO:0006793;GO:0006796;GO:0006807;GO:0008144;GO:0008150;GO:0008152;GO:0009987;GO:0016301;GO:0016310;GO:0016740;GO:0016772;GO:0016773;GO:0017076;GO:0019538;GO:0030554;GO:0032553;GO:0032555;GO:0032559;GO:0035639;GO:0036094;GO:0036211;GO:0043167;GO:0043168;GO:0043170;GO:0043412;GO:0044237;GO:0044238;GO:0044260;GO:…	K08857	IPR011009	tr|G7IDK6|G7IDK6_MEDTR	sp|A2ZMH2|NEK2_ORYSI	XP_003590591.1
MS.gene76027	2.30068	0.783424	0.215754	2.98814	GO:0003674;GO:0003824;GO:0004175;GO:0004252;GO:0005575;GO:0008233;GO:0008236;GO:0016021;GO:0016787;GO:0016825;GO:0017171;GO:0031224;GO:0070011;GO:0110165;GO:0140096	-	IPR022764	tr|A0A072TIS5|A0A072TIS5_MEDTR	sp|Q9FFX0|RBL9_ARATH	XP_013443292.1
MS.gene73287	1.97745	1.82497	1.47042	1.7819	-	-	IPR009489	tr|G7JR79|G7JR79_MEDTR	-	XP_003604795.1
MS.gene53422	2.78342	3.90324	3.39708	4.15051	-	-	-	tr|A0A072UVH6|A0A072UVH6_MEDTR	sp|Q6NLB1|FB118_ARATH	RHN66685.1
MS.gene67534	1.15943	1.57572	-1.34967	2.38253	-	-	IPR013057	tr|G7JYU3|G7JYU3_MEDTR	sp|Q9SX98|LHTL8_ARATH	XP_003612282.1
MS.gene95808	1.22614	1.06244	0.509972	0.552342	-	-	IPR000073	tr|A0A396JKI7|A0A396JKI7_MEDTR	sp|P53750|YN93_YEAST	XP_024642437.1
MS.gene56731	-3.49154	-1.02464	-0.667775	-1.09655	-	-	IPR001938	tr|G7KK13|G7KK13_MEDTR	sp|P50699|TLPH_ARATH	XP_003618434.1
MS.gene018630	1.19433	-0.461775	-0.738155	-0.276534	GO:0000166;GO:0003674;GO:0003824;GO:0005488;GO:0005524;GO:0005575;GO:0008144;GO:0016020;GO:0016462;GO:0016787;GO:0016817;GO:0016818;GO:0016887;GO:0017076;GO:0017111;GO:0030554;GO:0032553;GO:0032555;GO:0032559;GO:0035639;GO:0036094;GO:0043167;GO:0043168;GO:0097159;GO:0097367;GO:0110165;GO:1901265;GO:1901363	-	IPR003439	tr|G7KYF6|G7KYF6_MEDTR	sp|Q76CU2|PDR1_TOBAC	XP_003625399.2
MS.gene000025	#NAME?	-2.9216	-1.09417	1.54844	GO:0003674;GO:0003824;GO:0005488;GO:0005506;GO:0008150;GO:0008152;GO:0016491;GO:0016705;GO:0020037;GO:0043167;GO:0043169;GO:0046872;GO:0046906;GO:0046914;GO:0048037;GO:0055114;GO:0097159;GO:1901363	-	IPR036396	tr|A0A072UVP1|A0A072UVP1_MEDTR	sp|Q9SBQ9|F3PH_PETHY	XP_013459100.1
MS.gene065898	1.25114	1.24156	-0.553756	0.492137	GO:0000166;GO:0003674;GO:0003824;GO:0005215;GO:0005488;GO:0005524;GO:0005575;GO:0006810;GO:0008144;GO:0008150;GO:0015399;GO:0016021;GO:0016462;GO:0016787;GO:0016817;GO:0016818;GO:0016887;GO:0017076;GO:0017111;GO:0022804;GO:0022857;GO:0030554;GO:0031224;GO:0032553;GO:0032555;GO:0032559;GO:0035639;GO:0036094;GO:0042626;GO:0043167;GO:0043168;GO:0051179;GO:0051234;GO:0055085;GO:0097159;GO:0097367;GO:…	-	IPR017871	tr|G7JSS8|G7JSS8_MEDTR	sp|Q9FWX7|AB11B_ARATH	XP_003607429.1
MS.gene017243	1.77376	1.74818	0.724248	0.166089	GO:0003674;GO:0003676;GO:0003723;GO:0003743;GO:0005488;GO:0006413;GO:0008135;GO:0008150;GO:0008152;GO:0009987;GO:0044237;GO:0045182;GO:0090079;GO:0097159;GO:1901363	-	IPR002735	tr|G7K0U8|G7K0U8_MEDTR	sp|P55871|IF2B_MALDO	XP_024638993.1
MS.gene43996	3.04973	-0.657716	4.4677	4.52449	GO:0006950;GO:0006952;GO:0008150;GO:0009605;GO:0009607;GO:0009617;GO:0009620;GO:0042742;GO:0043207;GO:0050832;GO:0050896;GO:0051704;GO:0051707;GO:0098542	-	IPR001153	tr|A0A072VNL8|A0A072VNL8_MEDTR	sp|P29062|PR4A_TOBAC	XP_013468976.1
MS.gene84072	#NAME?	0.875385	-3.11413	-3.14509	GO:0006508;GO:0006511;GO:0006807;GO:0008150;GO:0008152;GO:0009056;GO:0009057;GO:0009987;GO:0019538;GO:0019941;GO:0043170;GO:0043632;GO:0044237;GO:0044238;GO:0044248;GO:0044260;GO:0044265;GO:0051603;GO:0071704;GO:1901564;GO:1901575	K03094	IPR001232	tr|Q155U2|Q155U2_MEDTR	sp|Q39255|SKP1A_ARATH	XP_003612227.1
MS.gene33620	-2.41702	-0.00849112	-1.9863	-0.703623	GO:0003674;GO:0005488;GO:0005515	-	IPR016024	tr|A0A072VFE1|A0A072VFE1_MEDTR	sp|F4I718|CSI3_ARATH	KEH40512.1
MS.gene80718	-2.9467	-1.48098	-1.03697	-1.8973	GO:0003674;GO:0005488;GO:0005515	-	IPR036047	tr|G7K074|G7K074_MEDTR	sp|Q9LDE3|FBK9_ARATH	XP_003613197.2
MS.gene026029	2.33732	2.45374	0.893602	0.250001	GO:0003674;GO:0005488;GO:0005509;GO:0043167;GO:0043169;GO:0046872	-	IPR002048	tr|G7L1W6|G7L1W6_MEDTR	sp|P04464|CALM_WHEAT	XP_003626446.1
MS.gene48785	#NAME?	1.62746	#NAME?	Inf	GO:0003674;GO:0003676;GO:0005488;GO:0097159;GO:1901363	K13201	IPR035979	tr|G7L8A9|G7L8A9_MEDTR	sp|Q9LQI9|UBP1B_ARATH	XP_003627354.2
MS.gene28249	5.00508	1.04901	-2.24454	Inf	-	-	-	tr|A0A072UUW0|A0A072UUW0_MEDTR	-	RHN66111.1
MS.gene67168	2.39841	2.86681	0.422859	0.297581	GO:0003674;GO:0003676;GO:0005488;GO:0097159;GO:1901363	K12837	IPR012677	tr|A0A072VGZ7|A0A072VGZ7_MEDTR	sp|P26368|U2AF2_HUMAN	XP_013467067.1
MS.gene20333	1.24378	1.9734	0.119579	2.10365	GO:0003674;GO:0003824;GO:0005575;GO:0016021;GO:0016740;GO:0016757;GO:0031224;GO:0110165	-	IPR023296	tr|A0A072VN21|A0A072VN21_MEDTR	sp|Q84WB7|GINT1_ARATH	XP_013469331.1
MS.gene08128	-1.62142	-0.381514	0.489835	-0.0866751	GO:0003674;GO:0003824;GO:0005575;GO:0005789;GO:0006464;GO:0006497;GO:0006505;GO:0006506;GO:0006629;GO:0006643;GO:0006644;GO:0006650;GO:0006661;GO:0006664;GO:0006793;GO:0006796;GO:0006807;GO:0008150;GO:0008152;GO:0008610;GO:0008654;GO:0009058;GO:0009247;GO:0009987;GO:0016020;GO:0016021;GO:0016740;GO:0016772;GO:0016780;GO:0019538;GO:0019637;GO:0031090;GO:0031224;GO:0036211;GO:0043170;GO:0043412;GO:…	K05285	IPR017850	tr|G7L3B0|G7L3B0_MEDTR	sp|O95427|PIGN_HUMAN	KEH22285.1
MS.gene049463	-1.42328	-0.97203	-0.547867	-0.76482	-	-	IPR019368	tr|G7J0M5|G7J0M5_MEDTR	sp|P51398|RT29_HUMAN	XP_003599292.2
MS.gene054657	1.87007	1.84462	0.605335	1.14644	-	-	IPR027417	tr|G7JWS4|G7JWS4_MEDTR	sp|Q99MB4|CBWD1_RAT	XP_003614041.2
MS.gene44979	Inf	1.3298	-0.794309	0.953975	-	-	IPR025322	tr|G7ZYW4|G7ZYW4_MEDTR	-	XP_013446431.1
MS.gene013874	-1.4507	0.228902	-0.487529	-1.67441	GO:0003674;GO:0005215;GO:0005575;GO:0006810;GO:0008150;GO:0015291;GO:0015297;GO:0016020;GO:0022804;GO:0022857;GO:0042910;GO:0051179;GO:0051234;GO:0055085;GO:0110165	-	IPR002528	tr|G7L2P0|G7L2P0_MEDTR	sp|Q8W488|DTX21_ARATH	AES80998.1
MS.gene48372	-1.14037	0.390695	0.295374	-0.39661	GO:0003674;GO:0005215;GO:0005575;GO:0006810;GO:0008150;GO:0016021;GO:0022857;GO:0031224;GO:0051179;GO:0051234;GO:0055085;GO:0110165	K15283	IPR004853	tr|A0A072UPS8|A0A072UPS8_MEDTR	sp|P52178|TPT2_BRAOB	XP_013457803.1
MS.gene005314	-2.25125	-1.78472	-1.62722	-0.46966	GO:0003674;GO:0003824;GO:0006082;GO:0006576;GO:0006807;GO:0008150;GO:0008152;GO:0009058;GO:0009308;GO:0009309;GO:0009987;GO:0016053;GO:0016740;GO:0016765;GO:0017144;GO:0018130;GO:0019752;GO:0030410;GO:0030417;GO:0030418;GO:0034641;GO:0042401;GO:0043436;GO:0044106;GO:0044237;GO:0044249;GO:0044271;GO:0044281;GO:0044283;GO:0046394;GO:0046483;GO:0071704;GO:0072350;GO:0072351;GO:1901360;GO:1901362;GO:…	-	IPR004298	tr|G7I9I0|G7I9I0_MEDTR	sp|Q9XGI7|NAS_SOLLC	XP_003591220.1
MS.gene018628	-1.35078	-2.21095	-0.445629	-0.546243	GO:0000166;GO:0003674;GO:0003824;GO:0005488;GO:0005524;GO:0005575;GO:0008144;GO:0016020;GO:0016462;GO:0016787;GO:0016817;GO:0016818;GO:0016887;GO:0017076;GO:0017111;GO:0030554;GO:0032553;GO:0032555;GO:0032559;GO:0035639;GO:0036094;GO:0043167;GO:0043168;GO:0097159;GO:0097367;GO:0110165;GO:1901265;GO:1901363	-	IPR034003	tr|G7KYF8|G7KYF8_MEDTR	sp|Q76CU2|PDR1_TOBAC	XP_003625401.2
MS.gene016688	1.35191	0.634837	-0.410758	1.13839	-	-	IPR001841	tr|A0A072TZU9|A0A072TZU9_MEDTR	sp|Q8L649|BB_ARATH	XP_013445044.1
MS.gene014152	Inf	2.47621	0.277226	3.66696	GO:0006810;GO:0008150;GO:0051179;GO:0051234;GO:0055085	-	IPR004813	tr|G7KTL3|G7KTL3_MEDTR	sp|Q9SUA4|OPT5_ARATH	XP_024626122.1
MS.gene055803	1.3772	1.43852	0.59356	1.64788	GO:0000166;GO:0003674;GO:0003824;GO:0004672;GO:0005488;GO:0005524;GO:0006464;GO:0006468;GO:0006793;GO:0006796;GO:0006807;GO:0008144;GO:0008150;GO:0008152;GO:0009987;GO:0016301;GO:0016310;GO:0016740;GO:0016772;GO:0016773;GO:0017076;GO:0019538;GO:0030554;GO:0032553;GO:0032555;GO:0032559;GO:0035639;GO:0036094;GO:0036211;GO:0043167;GO:0043168;GO:0043170;GO:0043412;GO:0044237;GO:0044238;GO:0044260;GO:…	-	IPR000719	tr|A0A072VLV0|A0A072VLV0_MEDTR	sp|F4I114|Y1960_ARATH	XP_013465105.1
MS.gene58874	-2.64621	-0.740182	-2.08122	0.662892	GO:0003674;GO:0003824;GO:0004518;GO:0005488;GO:0005515;GO:0006139;GO:0006259;GO:0006281;GO:0006725;GO:0006807;GO:0006950;GO:0006974;GO:0008150;GO:0008152;GO:0009987;GO:0016787;GO:0016788;GO:0033554;GO:0034641;GO:0043170;GO:0044237;GO:0044238;GO:0044260;GO:0046483;GO:0050896;GO:0051716;GO:0071704;GO:0090304;GO:1901360	K10746	IPR029060	tr|A0A072TGL8|A0A072TGL8_MEDTR	sp|Q8L6Z7|EXO1_ARATH	XP_013442684.1
MS.gene020436	-4.7394	-1.03557	-0.290918	-0.324846	-	-	-	tr|A0A396IXC3|A0A396IXC3_MEDTR	sp|F4K0J3|KN4C_ARATH	XP_024633550.1
MS.gene021050	-2.70833	-3.48659	-1.23989	-4.78049	GO:0003674;GO:0003824;GO:0005488;GO:0005506;GO:0008150;GO:0008152;GO:0016491;GO:0016705;GO:0020037;GO:0043167;GO:0043169;GO:0046872;GO:0046906;GO:0046914;GO:0048037;GO:0055114;GO:0097159;GO:1901363	-	IPR001128	tr|A0A072UKZ5|A0A072UKZ5_MEDTR	sp|P93149|C93B1_GLYEC	XP_013456065.1
MS.gene31733	3.97809	4.16069	0.156171	3.01766	GO:0000166;GO:0003674;GO:0003824;GO:0004672;GO:0005488;GO:0005524;GO:0006464;GO:0006468;GO:0006793;GO:0006796;GO:0006807;GO:0008144;GO:0008150;GO:0008152;GO:0009987;GO:0016301;GO:0016310;GO:0016740;GO:0016772;GO:0016773;GO:0017076;GO:0019538;GO:0030554;GO:0032553;GO:0032555;GO:0032559;GO:0035639;GO:0036094;GO:0036211;GO:0043167;GO:0043168;GO:0043170;GO:0043412;GO:0044237;GO:0044238;GO:0044260;GO:…	-	IPR017441	tr|A0A396JN40|A0A396JN40_MEDTR	sp|P93604|LRK10_WHEAT	RHN77718.1
MS.gene072866	3.61445	Inf	-0.127064	3.44984	GO:0003674;GO:0004857;GO:0004866;GO:0030234;GO:0030414;GO:0061134;GO:0061135;GO:0098772	-	IPR002160	tr|G7JAG3|G7JAG3_MEDTR	sp|Q41015|PIP21_PEA	XP_003603351.1
MS.gene053272	-2.92641	-0.352983	0.796995	-2.90033	GO:0003674;GO:0005488;GO:0048037	-	IPR019595	tr|G7JVM7|G7JVM7_MEDTR	sp|Q9LU39|GLUBP_ARATH	XP_003604167.1
MS.gene30835	-1.68723	-1.4267	-0.607809	-0.429721	GO:0000166;GO:0003674;GO:0003824;GO:0005215;GO:0005488;GO:0005524;GO:0005575;GO:0006810;GO:0008144;GO:0008150;GO:0015399;GO:0016021;GO:0016462;GO:0016787;GO:0016817;GO:0016818;GO:0016887;GO:0017076;GO:0017111;GO:0022804;GO:0022857;GO:0030554;GO:0031224;GO:0032553;GO:0032555;GO:0032559;GO:0035639;GO:0036094;GO:0042626;GO:0043167;GO:0043168;GO:0051179;GO:0051234;GO:0055085;GO:0097159;GO:0097367;GO:…	K05657	IPR011527	tr|A0A072U9U8|A0A072U9U8_MEDTR	sp|Q8LPQ6|AB28B_ARATH	XP_013452556.1
MS.gene81925	-4.73248	-2.84584	-1.30445	2.36967	GO:0003674;GO:0003824;GO:0004180;GO:0004185;GO:0006508;GO:0006807;GO:0008150;GO:0008152;GO:0008233;GO:0008236;GO:0008238;GO:0016787;GO:0016825;GO:0017171;GO:0019538;GO:0043170;GO:0044238;GO:0070008;GO:0070011;GO:0071704;GO:0140096;GO:1901564	K16296	IPR001563	tr|G7JTF9|G7JTF9_MEDTR	sp|O81009|SCP12_ARATH	XP_003604928.2
MS.gene05820	-2.22646	-0.964071	-0.318646	-2.23016	-	K10683	IPR001357	tr|A0A072V4U2|A0A072V4U2_MEDTR	sp|Q8RXD4|BRCA1_ARATH	XP_013462656.1
MS.gene010375	-3.90598	-2.54281	1.22328	0.8057	-	-	-	tr|G7K7Z5|G7K7Z5_MEDTR	-	XP_003611762.1
MS.gene058666	-2.79946	0.113386	-1.03072	-0.049795	GO:0003674;GO:0003676;GO:0005488;GO:0008270;GO:0043167;GO:0043169;GO:0046872;GO:0046914;GO:0097159;GO:1901363	-	IPR001878	tr|A0A4Y1RCM7|A0A4Y1RCM7_PRUDU	sp|P10978|POLX_TOBAC	BBG97541.1
MS.gene042391	-4.60517	0.131812	#NAME?	-2.55359	-	-	-	tr|A0A2K3L893|A0A2K3L893_TRIPR	-	PNX74761.1
MS.gene037285	1.69515	1.24991	-0.600796	2.92231	GO:0000166;GO:0003674;GO:0005488;GO:0036094;GO:0043167;GO:0043168;GO:0048037;GO:0050660;GO:0050662;GO:0071949;GO:0097159;GO:1901265;GO:1901363	-	IPR036188	tr|A0A396JYI3|A0A396JYI3_MEDTR	sp|Q9FLC2|MO3_ARATH	XP_024628090.1
MS.gene20745	-1.13843	-0.429169	0.953425	0.138593	GO:0003674;GO:0003824;GO:0003950;GO:0006464;GO:0006471;GO:0006807;GO:0008150;GO:0008152;GO:0009987;GO:0016740;GO:0016757;GO:0016763;GO:0019538;GO:0036211;GO:0043170;GO:0043412;GO:0044237;GO:0044238;GO:0044260;GO:0044267;GO:0071704;GO:1901564	K10798	IPR036361	tr|A0A396JXV6|A0A396JXV6_MEDTR	sp|Q11207|PARP2_ARATH	XP_024639513.1
MS.gene37528	-4.59202	-1.80643	1.56979	-3.93709	GO:0003674;GO:0003824;GO:0004175;GO:0004252;GO:0006508;GO:0006807;GO:0008150;GO:0008152;GO:0008233;GO:0008236;GO:0016787;GO:0016825;GO:0017171;GO:0019538;GO:0043170;GO:0044238;GO:0070011;GO:0071704;GO:0140096;GO:1901564	-	IPR034197	tr|A0A072TZN1|A0A072TZN1_MEDTR	sp|Q9LLL8|SBT4E_ARATH	XP_013444980.1
MS.gene07064	1.07839	-0.0477395	-0.146189	-0.280346	GO:0003674;GO:0003824;GO:0004175;GO:0004252;GO:0005575;GO:0006508;GO:0006807;GO:0008150;GO:0008152;GO:0008233;GO:0008236;GO:0016787;GO:0016825;GO:0017171;GO:0019538;GO:0031011;GO:0032991;GO:0033202;GO:0043170;GO:0044238;GO:0070011;GO:0070603;GO:0071704;GO:0097346;GO:0140096;GO:1901564;GO:1902494;GO:1904949	K11666	IPR029045	tr|A0A498ILI8|A0A498ILI8_MALDO	sp|Q9S834|CLPP5_ARATH	RXH84418.1
MS.gene86950	3.67385	Inf	Inf	Inf	-	-	IPR036259	tr|A0A1S2XB52|A0A1S2XB52_CICAR	sp|F4I9E1|NFD4_ARATH	XP_004486637.1
MS.gene35757	1.85969	0.702336	0.412965	1.19238	GO:0000166;GO:0003674;GO:0003824;GO:0004672;GO:0004674;GO:0005488;GO:0005524;GO:0006464;GO:0006468;GO:0006793;GO:0006796;GO:0006807;GO:0008037;GO:0008144;GO:0008150;GO:0008152;GO:0009987;GO:0016301;GO:0016310;GO:0016740;GO:0016772;GO:0016773;GO:0017076;GO:0019538;GO:0022414;GO:0030554;GO:0032553;GO:0032555;GO:0032559;GO:0035639;GO:0036094;GO:0036211;GO:0043167;GO:0043168;GO:0043170;GO:0043412;GO:…	-	IPR000719	tr|G7IRL5|G7IRL5_MEDTR	sp|O64477|Y2913_ARATH	XP_003597073.1
MS.gene019903	-3.40576	0.870415	-1.28823	0.315002	GO:0003674;GO:0003824;GO:0006508;GO:0006807;GO:0008150;GO:0008152;GO:0008233;GO:0008234;GO:0016787;GO:0019538;GO:0043170;GO:0044238;GO:0070011;GO:0071704;GO:0140096;GO:1901564	-	IPR038765	tr|A0A396HFX6|A0A396HFX6_MEDTR	-	XP_024631762.1
MS.gene21664	2.43216	1.90856	0.929329	0.333764	-	K00940	IPR001849	tr|G7KAK5|G7KAK5_MEDTR	-	XP_003610993.2
MS.gene82419	1.59534	0.996215	2.46213	0.17574	-	K19042	-	tr|G7JIQ6|G7JIQ6_MEDTR	sp|O81851|BOI_ARATH	XP_003607849.1
MS.gene030388	#NAME?	-1.38274	4.11741	-1.60415	GO:0000166;GO:0003674;GO:0003774;GO:0003777;GO:0003824;GO:0005488;GO:0005515;GO:0005524;GO:0006928;GO:0007017;GO:0007018;GO:0008017;GO:0008092;GO:0008144;GO:0008150;GO:0009987;GO:0015631;GO:0016462;GO:0016787;GO:0016817;GO:0016818;GO:0017076;GO:0017111;GO:0030554;GO:0032553;GO:0032555;GO:0032559;GO:0035639;GO:0036094;GO:0043167;GO:0043168;GO:0097159;GO:0097367;GO:1901265;GO:1901363	-	IPR036872	tr|G7LHB6|G7LHB6_MEDTR	sp|B3H6Z8|KN14J_ARATH	AET04979.2
MS.gene44905	4.75405	5.17234	0.506788	5.82692	GO:0003674;GO:0003676;GO:0003677;GO:0005488;GO:0097159;GO:1901363	-	IPR003340	tr|G7KE59|G7KE59_MEDTR	sp|Q8L3W1|VRN1_ARATH	AES98603.1
MS.gene36023	1.35458	1.1132	0.764613	1.06265	GO:0000166;GO:0003674;GO:0005488;GO:0005524;GO:0008144;GO:0017076;GO:0030554;GO:0032553;GO:0032555;GO:0032559;GO:0035639;GO:0036094;GO:0043167;GO:0043168;GO:0097159;GO:0097367;GO:1901265;GO:1901363	-	IPR003593	tr|A0A072TPV0|A0A072TPV0_MEDTR	sp|P51281|YCF45_PORPU	XP_013445513.1
MS.gene036362	1.34638	1.01336	0.174649	0.870018	GO:0003674;GO:0003824;GO:0006629;GO:0008081;GO:0008150;GO:0008152;GO:0016787;GO:0016788;GO:0042578;GO:0044238;GO:0071704	-	IPR030395	tr|A0A072V771|A0A072V771_MEDTR	sp|Q9LVN0|GPDL7_ARATH	KEH37864.1
MS.gene34526	#NAME?	0.0515924	-6.23657	-1.40747	GO:0003674;GO:0005488;GO:0005515	-	IPR036047	tr|A0A2K3NJY1|A0A2K3NJY1_TRIPR	sp|Q8LG03|FB345_ARATH	PNY03345.1
MS.gene78599	-2.93678	-1.62818	1.77859	-1.42543	GO:0000166;GO:0003674;GO:0003774;GO:0003777;GO:0003824;GO:0005488;GO:0005515;GO:0005524;GO:0006928;GO:0007017;GO:0007018;GO:0008017;GO:0008092;GO:0008144;GO:0008150;GO:0009987;GO:0015631;GO:0016462;GO:0016787;GO:0016817;GO:0016818;GO:0017076;GO:0017111;GO:0030554;GO:0032553;GO:0032555;GO:0032559;GO:0035639;GO:0036094;GO:0043167;GO:0043168;GO:0097159;GO:0097367;GO:1901265;GO:1901363	K10406	IPR001752	tr|G7KYP0|G7KYP0_MEDTR	sp|F4K4C5|KN14S_ARATH	RHN49285.1
MS.gene033753	2.62931	1.87545	-0.214088	1.40066	-	-	IPR035892	tr|Q2HRV4|Q2HRV4_MEDTR	sp|O04133|SRC2_SOYBN	XP_003624540.2
MS.gene08621	#NAME?	-2.10803	#NAME?	-1.87369	-	-	IPR009646	tr|G7JPE4|G7JPE4_MEDTR	-	XP_003606402.1
MS.gene49824	-1.75519	-0.470167	0.499721	-1.01307	GO:0000166;GO:0003674;GO:0003824;GO:0004672;GO:0005488;GO:0005515;GO:0005524;GO:0006464;GO:0006468;GO:0006793;GO:0006796;GO:0006807;GO:0008144;GO:0008150;GO:0008152;GO:0009987;GO:0016301;GO:0016310;GO:0016740;GO:0016772;GO:0016773;GO:0017076;GO:0019538;GO:0030554;GO:0032553;GO:0032555;GO:0032559;GO:0035639;GO:0036094;GO:0036211;GO:0043167;GO:0043168;GO:0043170;GO:0043412;GO:0044237;GO:0044238;GO:…	-	IPR001245	tr|A0A072U7B3|A0A072U7B3_MEDTR	sp|Q8LFN2|Y3037_ARATH	XP_013451539.1
MS.gene032964	1.91574	1.06071	0.0439969	1.44923	GO:0006139;GO:0006352;GO:0006367;GO:0006725;GO:0006807;GO:0008150;GO:0008152;GO:0009058;GO:0009059;GO:0009987;GO:0016070;GO:0018130;GO:0019438;GO:0032774;GO:0034641;GO:0034654;GO:0043170;GO:0044237;GO:0044238;GO:0044249;GO:0044271;GO:0046483;GO:0071704;GO:0090304;GO:1901360;GO:1901362;GO:1901576	-	IPR002853	tr|A0A396IJ19|A0A396IJ19_MEDTR	sp|Q557M8|T2EA_DICDI	RHN63835.1
MS.gene60682	-2.5518	-0.548731	-0.0739987	-1.76361	-	-	IPR017877	tr|G7ICY9|G7ICY9_MEDTR	sp|Q39117|TGT2_ARATH	XP_003592112.1
MS.gene033745	-1.0735	0.359662	0.416481	0.310125	GO:0000166;GO:0003674;GO:0003676;GO:0005488;GO:0005524;GO:0008144;GO:0017076;GO:0030554;GO:0032553;GO:0032555;GO:0032559;GO:0035639;GO:0036094;GO:0043167;GO:0043168;GO:0097159;GO:0097367;GO:1901265;GO:1901363	-	IPR001650	tr|G7KY98|G7KY98_MEDTR	sp|F4JFJ3|Y3206_ARATH	XP_024626501.1
MS.gene028460	1.26153	0.536363	0.329678	1.10446	-	-	IPR001841	tr|G7JV62|G7JV62_MEDTR	sp|Q8LFY8|ATL54_ARATH	XP_003608413.1
MS.gene96637	2.4258	1.70918	-1.09859	0.397328	GO:0000166;GO:0003674;GO:0003824;GO:0004672;GO:0005488;GO:0005524;GO:0006464;GO:0006468;GO:0006793;GO:0006796;GO:0006807;GO:0008144;GO:0008150;GO:0008152;GO:0009987;GO:0016301;GO:0016310;GO:0016740;GO:0016772;GO:0016773;GO:0017076;GO:0019538;GO:0030554;GO:0032553;GO:0032555;GO:0032559;GO:0035639;GO:0036094;GO:0036211;GO:0043167;GO:0043168;GO:0043170;GO:0043412;GO:0044237;GO:0044238;GO:0044260;GO:…	-	IPR011009	tr|A0A072UQ76|A0A072UQ76_MEDTR	sp|Q9ASS4|Y5838_ARATH	KEH28000.1
MS.gene043742	-1.1064	-0.350055	-0.511336	-1.95063	GO:0003674;GO:0003824;GO:0005488;GO:0006082;GO:0006520;GO:0006525;GO:0006807;GO:0008144;GO:0008150;GO:0008152;GO:0008483;GO:0009064;GO:0009987;GO:0016740;GO:0016769;GO:0019752;GO:0019842;GO:0030170;GO:0036094;GO:0043167;GO:0043168;GO:0043436;GO:0044237;GO:0044238;GO:0044281;GO:0048037;GO:0050662;GO:0070279;GO:0071704;GO:0097159;GO:1901363;GO:1901564;GO:1901605	-	IPR005814	tr|A0A072TYI8|A0A072TYI8_MEDTR	sp|Q9M8M7|ARGD_ARATH	XP_013448465.1
MS.gene060164	2.10368	-0.035392	-0.526889	0.0670985	GO:0000166;GO:0003674;GO:0005488;GO:0005524;GO:0008144;GO:0017076;GO:0030554;GO:0032553;GO:0032555;GO:0032559;GO:0035639;GO:0036094;GO:0043167;GO:0043168;GO:0097159;GO:0097367;GO:1901265;GO:1901363	-	IPR003959	tr|G7IJF2|G7IJF2_MEDTR	sp|Q147F9|AATPC_ARATH	XP_003596412.1
MS.gene32069	-1.30804	-0.920957	0.476625	0.515349	GO:0006139;GO:0006396;GO:0006399;GO:0006725;GO:0006807;GO:0008033;GO:0008150;GO:0008152;GO:0009987;GO:0016070;GO:0034470;GO:0034641;GO:0034660;GO:0043170;GO:0044237;GO:0044238;GO:0046483;GO:0071704;GO:0090304;GO:1901360	K10760	IPR018022	tr|G7IEF9|G7IEF9_MEDTR	sp|Q93WC9|IPT3_ARATH	XP_003590677.1
MS.gene86806	1.65465	0.472571	0.309	0.781903	-	-	-	tr|A0A396JQ58|A0A396JQ58_MEDTR	-	XP_024636901.1
MS.gene034964	-1.10699	-0.765302	-0.0504019	-0.536851	-	-	-	tr|A0A396JTV1|A0A396JTV1_MEDTR	sp|Q9LI74|CHUP1_ARATH	RHN79655.1
MS.gene70817	Inf	1.44201	-1.40899	2.76866	-	-	-	tr|A0A072VN18|A0A072VN18_MEDTR	-	XP_013468989.1
MS.gene041935	1.54138	0.280343	0.62355	-0.195103	GO:0003674;GO:0003824;GO:0008150;GO:0008152;GO:0016491;GO:0055114	-	IPR036188	tr|A0A072V059|A0A072V059_MEDTR	sp|Q10058|YAM3_SCHPO	XP_013457459.1
MS.gene07518	3.93759	3.59949	1.22983	Inf	-	K14297	-	tr|A0A072VXY8|A0A072VXY8_MEDTR	sp|F4ID16|NU98B_ARATH	XP_024637267.1
MS.gene028519	1.63515	0.773918	-0.21489	-0.378063	-	-	-	tr|G7LD37|G7LD37_MEDTR	-	AET04676.2
MS.gene97303	1.30557	0.898799	0.607913	0.807149	-	-	IPR017877	tr|G7KSV7|G7KSV7_MEDTR	sp|Q8VZ20|ASR3_ARATH	XP_003621623.1
MS.gene74545	-2.35903	-0.469125	-1.05552	0.0219646	GO:0003674;GO:0003676;GO:0003677;GO:0003700;GO:0005488;GO:0005575;GO:0005667;GO:0006355;GO:0008150;GO:0009889;GO:0010468;GO:0010556;GO:0016602;GO:0019219;GO:0019222;GO:0031323;GO:0031326;GO:0032991;GO:0044798;GO:0050789;GO:0050794;GO:0051171;GO:0051252;GO:0060255;GO:0065007;GO:0080090;GO:0090575;GO:0097159;GO:0140110;GO:1901363;GO:1903506;GO:2000112;GO:2001141	K08064	IPR001289	tr|G7IKU2|G7IKU2_MEDTR	sp|Q84JP1|NFYA7_ARATH	XP_003594522.1
MS.gene60918	1.55477	0.865313	0.195123	2.16079	-	-	IPR003832	tr|G7IT34|G7IT34_MEDTR	sp|O32107|YUID_BACSU	XP_003595876.1
MS.gene74858	2.91726	4.20604	2.07784	Inf	GO:0003674;GO:0005488;GO:0005515	-	IPR025886	tr|G7I5J8|G7I5J8_MEDTR	sp|Q3E6P4|FB95_ARATH	XP_003590868.1
MS.gene038486	3.91617	Inf	-0.342531	-1.08798	GO:0003674;GO:0005488;GO:0005515	-	IPR002885	tr|A0A396GMM2|A0A396GMM2_MEDTR	sp|Q9LN01|PPR21_ARATH	XP_024628522.1
MS.gene048622	2.95022	0.624865	0.879819	4.18795	GO:0005575;GO:0005681;GO:0006139;GO:0006396;GO:0006725;GO:0006807;GO:0008150;GO:0008152;GO:0008380;GO:0009987;GO:0016070;GO:0032991;GO:0034641;GO:0043170;GO:0044237;GO:0044238;GO:0046483;GO:0071704;GO:0090304;GO:1901360;GO:1990904	-	IPR014906	tr|A0A072UD53|A0A072UD53_MEDTR	sp|Q99633|PRP18_HUMAN	XP_013449742.1
MS.gene24899	#NAME?	-2.79525	#N/A	-2.28236	-	-	IPR001296	tr|G7JG43|G7JG43_MEDTR	sp|P42982|BSHA_BACSU	XP_003606886.1
MS.gene043266	2.07492	1.14034	0.815571	2.07403	GO:0003674;GO:0005488;GO:0005515	-	IPR015943	tr|G7KZV4|G7KZV4_MEDTR	sp|Q588Z1|PVADH_SPHS1	RHN44214.1
MS.gene30753	1.01923	0.901491	0.5656	0.718886	-	-	IPR019786	tr|G7J3P3|G7J3P3_MEDTR	sp|Q803A0|JADE1_DANRE	XP_024635262.1
MS.gene012303	2.9806	1.7705	0.0059046	1.62936	GO:0003674;GO:0003676;GO:0003677;GO:0003700;GO:0005488;GO:0006355;GO:0008150;GO:0009889;GO:0010468;GO:0010556;GO:0019219;GO:0019222;GO:0031323;GO:0031326;GO:0043565;GO:0050789;GO:0050794;GO:0051171;GO:0051252;GO:0060255;GO:0065007;GO:0080090;GO:0097159;GO:0140110;GO:1901363;GO:1903506;GO:2000112;GO:2001141	-	IPR001356	tr|G7JT79|G7JT79_MEDTR	sp|P46604|HAT22_ARATH	XP_003610006.1
MS.gene041501	1.4302	0.897383	0.0586425	0.634665	GO:0003674;GO:0003676;GO:0005488;GO:0097159;GO:1901363	-	IPR000504	tr|G7JJ12|G7JJ12_MEDTR	sp|Q1PDV2|SRC28_ARATH	XP_003609565.1
MS.gene58840	1.09681	0.777366	-0.35645	0.0779104	GO:0000166;GO:0003674;GO:0003676;GO:0003824;GO:0005488;GO:0005524;GO:0008144;GO:0008270;GO:0016787;GO:0016817;GO:0016818;GO:0017076;GO:0030554;GO:0032553;GO:0032555;GO:0032559;GO:0035639;GO:0036094;GO:0043167;GO:0043168;GO:0043169;GO:0046872;GO:0046914;GO:0097159;GO:0097367;GO:1901265;GO:1901363	K15711	IPR001841	tr|G7L5V8|G7L5V8_MEDTR	sp|Q9FF61|SM3L1_ARATH	XP_003624935.2
MS.gene052685	2.03279	0.510171	-0.779355	-0.211276	-	-	-	tr|G7LI81|G7LI81_MEDTR	-	RHN39340.1
MS.gene034545	4.72227	-1.05691	-0.135499	1.47178	GO:0000166;GO:0003674;GO:0003676;GO:0003824;GO:0004518;GO:0004519;GO:0004521;GO:0004525;GO:0004540;GO:0005488;GO:0005515;GO:0005524;GO:0006139;GO:0006396;GO:0006725;GO:0006807;GO:0008144;GO:0008150;GO:0008152;GO:0009987;GO:0016070;GO:0016787;GO:0016788;GO:0016891;GO:0016893;GO:0017076;GO:0030554;GO:0032296;GO:0032553;GO:0032555;GO:0032559;GO:0034641;GO:0035639;GO:0036094;GO:0043167;GO:0043168;GO:…	-	IPR014001	tr|A0A072VJ60|A0A072VJ60_MEDTR	sp|Q3EBC8|DCL2_ARATH	XP_013468037.1
MS.gene25078	3.05292	2.85522	1.91037	1.50434	-	-	IPR001623	tr|G7L8C9|G7L8C9_MEDTR	sp|A9BNG6|DNAJ_DELAS	XP_003627374.1
MS.gene006009	-1.72054	-0.622145	-0.99761	-1.21576	GO:0000276;GO:0003674;GO:0005215;GO:0005575;GO:0006139;GO:0006163;GO:0006164;GO:0006725;GO:0006753;GO:0006754;GO:0006793;GO:0006796;GO:0006807;GO:0006810;GO:0006811;GO:0006812;GO:0008150;GO:0008152;GO:0008324;GO:0009058;GO:0009117;GO:0009141;GO:0009142;GO:0009144;GO:0009145;GO:0009150;GO:0009152;GO:0009165;GO:0009199;GO:0009201;GO:0009205;GO:0009206;GO:0009259;GO:0009260;GO:0009987;GO:0015075;GO:…	-	IPR008689	tr|G7I9M9|G7I9M9_MEDTR	sp|Q9FT52|ATP5H_ARATH	XP_003591975.1
MS.gene014428	-2.11996	-0.472473	0.0495043	-1.24636	-	-	-	tr|G7J4R3|G7J4R3_MEDTR	-	XP_003603753.2
MS.gene003530	Inf	-1.51981	Inf	Inf	-	-	-	-	-	-
MS.gene28395	2.36603	1.24163	0.377036	1.9575	GO:0003674;GO:0003824	-	IPR015424	tr|G7LE11|G7LE11_MEDTR	sp|D4GYV5|SUFS_HALVD	XP_003630257.1
MS.gene57540	1.09514	0.789712	0.122007	-0.194424	-	-	IPR032675	tr|G7LCP7|G7LCP7_MEDTR	sp|Q9SZ66|DSC1_ARATH	KEH18959.1
MS.gene016771	#NAME?	-0.522801	#NAME?	-1.97806	GO:0000166;GO:0003674;GO:0003824;GO:0004672;GO:0005488;GO:0005524;GO:0006464;GO:0006468;GO:0006793;GO:0006796;GO:0006807;GO:0008144;GO:0008150;GO:0008152;GO:0009987;GO:0016301;GO:0016310;GO:0016740;GO:0016772;GO:0016773;GO:0017076;GO:0019538;GO:0030554;GO:0032553;GO:0032555;GO:0032559;GO:0035639;GO:0036094;GO:0036211;GO:0043167;GO:0043168;GO:0043170;GO:0043412;GO:0044237;GO:0044238;GO:0044260;GO:…	-	IPR011009	tr|G7K7M2|G7K7M2_MEDTR	sp|Q6UD73|LYK3_MEDTR	XP_003616948.2
MS.gene34058	4.69737	1.04573	0.383261	Inf	GO:0001522;GO:0003674;GO:0003676;GO:0003723;GO:0003824;GO:0005488;GO:0006139;GO:0006725;GO:0006807;GO:0008150;GO:0008152;GO:0009451;GO:0009982;GO:0009987;GO:0016070;GO:0016853;GO:0016866;GO:0034641;GO:0043170;GO:0043412;GO:0044237;GO:0044238;GO:0046483;GO:0071704;GO:0090304;GO:0097159;GO:1901360;GO:1901363	-	IPR006145	tr|G7I9K6|G7I9K6_MEDTR	sp|Q5M721|PUS5_ARATH	XP_003591952.2
MS.gene79606	1.97234	0.287939	-0.335813	-0.190556	GO:0003674;GO:0003676;GO:0005488;GO:0097159;GO:1901363	-	IPR012677	tr|G7KZY3|G7KZY3_MEDTR	sp|Q9LFD5|BPA1_ARATH	XP_003621177.1
MS.gene058324	2.51572	0.268025	-1.55623	1.59303	-	-	-	tr|A0A0R0JZP8|A0A0R0JZP8_SOYBN	-	RZC13740.1
MS.gene32310	3.28348	4.05634	0.295714	3.60725	-	-	-	-	-	XP_024630313.1
MS.gene35520	-1.08659	-0.333762	-0.0141903	0.0428912	GO:0003674;GO:0003676;GO:0003723;GO:0003743;GO:0005488;GO:0005515;GO:0005575;GO:0005737;GO:0005852;GO:0008135;GO:0032991;GO:0045182;GO:0090079;GO:0097159;GO:0110165;GO:1901363	K03246	IPR001680	tr|G7IRG3|G7IRG3_MEDTR	sp|Q38884|EIF3I_ARATH	XP_003596914.2
MS.gene43887	#NAME?	-4.07184	#NAME?	-0.512833	-	-	IPR026057	tr|G7K2Q7|G7K2Q7_MEDTR	sp|Q9SIN2|TBL39_ARATH	XP_003613275.2
MS.gene85274	#NAME?	Inf	#NAME?	#NAME?	GO:0003674;GO:0005488;GO:0008270;GO:0043167;GO:0043169;GO:0046872;GO:0046914	-	IPR000315	tr|G7IHV4|G7IHV4_MEDTR	sp|Q96288|BBX24_ARATH	XP_003597525.1
MS.gene033830	2.44137	1.00773	0.0884107	-1.08392	GO:0003674;GO:0003824;GO:0016787;GO:0016788;GO:0016791;GO:0042578	-	IPR011948	tr|G7IIV3|G7IIV3_MEDTR	sp|Q05D32|CTSL2_HUMAN	XP_003595566.1
MS.gene047129	-1.03745	-0.31168	-0.226346	-0.553574	GO:0006629;GO:0008150;GO:0008152;GO:0044238;GO:0071704	-	IPR002641	tr|A2Q497|A2Q497_MEDTR	sp|P41247|PLPL4_HUMAN	XP_003593087.2
MS.gene015008	2.35294	2.99072	2.16496	4.03985	GO:0003674;GO:0003676;GO:0003677;GO:0003700;GO:0005488;GO:0005575;GO:0005634;GO:0006355;GO:0008150;GO:0009889;GO:0010468;GO:0010556;GO:0019219;GO:0019222;GO:0031323;GO:0031326;GO:0043226;GO:0043227;GO:0043229;GO:0043231;GO:0043565;GO:0050789;GO:0050794;GO:0051171;GO:0051252;GO:0060255;GO:0065007;GO:0080090;GO:0097159;GO:0110165;GO:0140110;GO:1901363;GO:1903506;GO:2000112;GO:2001141	-	IPR000232	tr|G7J7P1|G7J7P1_MEDTR	sp|P41152|HSF30_SOLPE	XP_003603161.1
MS.gene059040	3.89695	4.14828	0.537725	2.4577	GO:0000166;GO:0003674;GO:0003824;GO:0004812;GO:0005488;GO:0005524;GO:0006082;GO:0006139;GO:0006399;GO:0006418;GO:0006520;GO:0006725;GO:0006807;GO:0008144;GO:0008150;GO:0008152;GO:0009987;GO:0016070;GO:0016874;GO:0016875;GO:0017076;GO:0019752;GO:0030554;GO:0032553;GO:0032555;GO:0032559;GO:0034641;GO:0034660;GO:0035639;GO:0036094;GO:0043038;GO:0043039;GO:0043167;GO:0043168;GO:0043170;GO:0043436;GO:…	-	IPR009080	tr|A0A2K3NTX7|A0A2K3NTX7_TRIPR	sp|O23247|SYRM_ARATH	XP_030488272.1
MS.gene05998	#NAME?	-2.56267	0.713546	-3.76281	-	-	IPR006740	tr|A0A072TW55|A0A072TW55_MEDTR	-	XP_013447091.1
MS.gene62961	#NAME?	-1.39193	#N/A	0.814679	GO:0003674;GO:0003824;GO:0005488;GO:0005506;GO:0008150;GO:0008152;GO:0016491;GO:0016705;GO:0020037;GO:0043167;GO:0043169;GO:0046872;GO:0046906;GO:0046914;GO:0048037;GO:0055114;GO:0097159;GO:1901363	-	IPR036396	tr|G7IA00|G7IA00_MEDTR	sp|Q8VWZ7|C76B6_CATRO	XP_003589660.1
MS.gene032359	2.08196	-0.634934	-0.417587	0.966245	-	-	IPR006917	tr|I3S399|I3S399_MEDTR	sp|Q9Y5Z4|HEBP2_HUMAN	XP_013445472.1
MS.gene022673	2.79686	4.93416	2.12076	2.75297	-	-	-	tr|B5SX65|B5SX65_MEDTR	sp|Q9AR73|HQGT_RAUSE	ACC38470.1
MS.gene007562	-1.02993	-0.297172	-0.577816	-1.2401	GO:0000159;GO:0003674;GO:0005575;GO:0007165;GO:0008150;GO:0008287;GO:0009987;GO:0019208;GO:0019888;GO:0030234;GO:0032991;GO:0050789;GO:0050794;GO:0065007;GO:0098772;GO:1902494;GO:1903293	-	IPR002554	tr|A0A396H5I5|A0A396H5I5_MEDTR	sp|O04376|2A5B_ARATH	XP_013450015.2
MS.gene057543	3.88372	-5.7638	2.6771	-0.824329	GO:0003674;GO:0003824;GO:0005488;GO:0005515;GO:0008168;GO:0008171;GO:0016740;GO:0016741;GO:0046983	-	IPR001077	tr|G7L365|G7L365_MEDTR	sp|P93324|CHOMT_MEDSA	XP_003621337.1
MS.gene26307	2.01403	1.21484	0.400565	1.09644	GO:0003674;GO:0005488;GO:0008270;GO:0043167;GO:0043169;GO:0046872;GO:0046914	K22377	IPR001841	tr|A0A072UEK1|A0A072UEK1_MEDTR	sp|Q9FGI1|LTN1_ARATH	XP_013454168.1
MS.gene47077	#NAME?	-1.9173	Inf	0.311086	GO:0003674;GO:0003824;GO:0006464;GO:0006508;GO:0006511;GO:0006807;GO:0008150;GO:0008152;GO:0008233;GO:0008234;GO:0009056;GO:0009057;GO:0009987;GO:0016579;GO:0016787;GO:0019538;GO:0019783;GO:0019941;GO:0036211;GO:0036459;GO:0043170;GO:0043412;GO:0043632;GO:0044237;GO:0044238;GO:0044248;GO:0044260;GO:0044265;GO:0044267;GO:0051603;GO:0070011;GO:0070646;GO:0070647;GO:0071704;GO:0101005;GO:0140096;GO:…	K11855	IPR001394	tr|A0A072UHZ2|A0A072UHZ2_MEDTR	sp|Q9FPS7|UBP20_ARATH	XP_013451355.1
MS.gene61417	4.10134	Inf	#NAME?	Inf	GO:0003674;GO:0003824;GO:0008150;GO:0008152;GO:0016491;GO:0016620;GO:0016903;GO:0055114	K12355	IPR016163	tr|G7KNI6|G7KNI6_MEDTR	sp|Q56YU0|AL2C4_ARATH	XP_003620522.1
MS.gene034380	-1.99527	0.0765012	-1.83005	-2.6385	-	-	IPR036869	tr|G7IRF3|G7IRF3_MEDTR	sp|O75937|DNJC8_HUMAN	XP_003596904.1
MS.gene55499	-4.51083	-1.20187	0.303675	-1.8975	GO:0003674;GO:0003824;GO:0016491	-	IPR002347	tr|G7KNM7|G7KNM7_MEDTR	sp|Q5C9I9|ISPD_MENPI	XP_003618832.1
MS.gene063922	-1.33927	0.0624599	0.781756	0.505351	GO:0006629;GO:0006644;GO:0006650;GO:0006793;GO:0006796;GO:0008150;GO:0008152;GO:0009987;GO:0016311;GO:0019637;GO:0030258;GO:0044237;GO:0044238;GO:0044255;GO:0046486;GO:0046488;GO:0046839;GO:0046856;GO:0071704	-	IPR000300	tr|G7L6W2|G7L6W2_MEDTR	sp|A8MR21|IP5PA_ARATH	XP_003628096.2
MS.gene024033	3.98075	Inf	-0.486945	3.13134	GO:0003674;GO:0003824;GO:0004721;GO:0004725;GO:0006793;GO:0006796;GO:0008150;GO:0008152;GO:0009987;GO:0016311;GO:0016787;GO:0016788;GO:0016791;GO:0042578;GO:0044237;GO:0140096	-	IPR000387	tr|Q2HVZ9|Q2HVZ9_MEDTR	sp|Q681Z2|DSP3_ARATH	XP_003624167.1
MS.gene060498	-4.50337	0.0150419	-0.612031	-0.969293	GO:0003674;GO:0003712;GO:0003713;GO:0140110	-	IPR007726	tr|A0A072TYG4|A0A072TYG4_MEDTR	sp|Q93VH6|GIF3_ARATH	XP_013444570.1
MS.gene85108	-1.08991	-0.446626	-0.527794	-1.23418	GO:0003674;GO:0003735;GO:0005198;GO:0005575;GO:0005840;GO:0006412;GO:0006518;GO:0006807;GO:0008150;GO:0008152;GO:0009058;GO:0009059;GO:0009987;GO:0019538;GO:0034641;GO:0034645;GO:0043043;GO:0043170;GO:0043226;GO:0043228;GO:0043229;GO:0043232;GO:0043603;GO:0043604;GO:0044237;GO:0044238;GO:0044249;GO:0044260;GO:0044267;GO:0044271;GO:0071704;GO:0110165;GO:1901564;GO:1901566;GO:1901576	K02922	IPR011331	tr|B7FGF1|B7FGF1_MEDTR	sp|Q8LEM8|RL373_ARATH	XP_003597753.2
MS.gene77439	2.50985	0.563897	1.59565	-0.512361	GO:0005575;GO:0006810;GO:0008150;GO:0016021;GO:0031224;GO:0051179;GO:0051234;GO:0055085;GO:0110165	-	IPR011009	tr|G7J8X0|G7J8X0_MEDTR	sp|Q8VYT3|Y4052_ARATH	AES71801.2
MS.gene043241	1.94408	1.1202	0.801347	0.354822	GO:0003674;GO:0003676;GO:0003677;GO:0005488;GO:0097159;GO:1901363	-	IPR006456	tr|A2Q1B8|A2Q1B8_MEDTR	sp|Q9SEZ1|ZHD11_ARATH	XP_003621193.1
MS.gene66561	Inf	2.6777	2.37126	0.88177	GO:0003674;GO:0003824;GO:0005575;GO:0008194;GO:0008375;GO:0016020;GO:0016740;GO:0016757;GO:0016758;GO:0110165	-	IPR003406	tr|A0A072V4K7|A0A072V4K7_MEDTR	sp|Q65XS5|BC10_ORYSJ	XP_013462884.1
MS.gene051049	1.06875	0.912196	-0.0170727	0.825079	GO:0003674;GO:0003824;GO:0016787;GO:0016788;GO:0042578	-	IPR002013	tr|G7L934|G7L934_MEDTR	sp|Q94A27|SAC2_ARATH	AET01888.2
MS.gene60512	Inf	Inf	1.86538	Inf	GO:0000155;GO:0000160;GO:0003674;GO:0003824;GO:0004672;GO:0004673;GO:0006793;GO:0006796;GO:0007165;GO:0008150;GO:0008152;GO:0009987;GO:0016301;GO:0016310;GO:0016740;GO:0016772;GO:0016773;GO:0016775;GO:0035556;GO:0044237;GO:0050789;GO:0050794;GO:0065007;GO:0140096;GO:0140299	-	IPR001789	tr|A0A072VZ96|A0A072VZ96_MEDTR	sp|O22267|CKI1_ARATH	XP_013469312.1
MS.gene27367	-1.81443	-0.590588	-0.897562	-0.757433	-	-	-	tr|A0A444EQ69|A0A444EQ69_ENSVE	sp|Q941I2|KAN3_ARATH	RWW12568.1
MS.gene49935	2.41018	1.91399	0.0659711	1.56545	GO:0000166;GO:0003674;GO:0005488;GO:0005524;GO:0008144;GO:0017076;GO:0030554;GO:0032553;GO:0032555;GO:0032559;GO:0035639;GO:0036094;GO:0043167;GO:0043168;GO:0097159;GO:0097367;GO:1901265;GO:1901363	-	IPR038492	tr|G7KNK7|G7KNK7_MEDTR	sp|Q6STH5|HF101_ARATH	XP_003620543.2
MS.gene41419	2.53392	0.899341	-1.47699	3.46599	GO:0000166;GO:0003674;GO:0003676;GO:0003677;GO:0003690;GO:0005488;GO:0005524;GO:0006139;GO:0006259;GO:0006281;GO:0006298;GO:0006725;GO:0006807;GO:0006950;GO:0006974;GO:0008144;GO:0008150;GO:0008152;GO:0009987;GO:0017076;GO:0030554;GO:0030983;GO:0032553;GO:0032555;GO:0032559;GO:0033554;GO:0034641;GO:0035639;GO:0036094;GO:0043167;GO:0043168;GO:0043170;GO:0044237;GO:0044238;GO:0044260;GO:0046483;GO:…	K08736	IPR036678	tr|A0A072VPI7|A0A072VPI7_MEDTR	sp|O65607|MSH3_ARATH	XP_013469685.1
MS.gene63539	1.09973	0.554038	-0.0595665	0.357005	GO:0003674;GO:0005488;GO:0005515	-	IPR017986	tr|G7J0E2|G7J0E2_MEDTR	sp|Q9Y7K5|YGI3_SCHPO	XP_024635317.1
MS.gene020540	-1.83161	-0.764291	-0.434469	-0.362159	-	-	-	tr|A0A396HCI7|A0A396HCI7_MEDTR	-	RHN48637.1
MS.gene22075	3.49837	1.05046	1.66401	1.44125	-	-	IPR019557	tr|A0A396IQG0|A0A396IQG0_MEDTR	sp|F4IFD0|MAIL2_ARATH	XP_024635227.1
MS.gene018905	2.74372	Inf	-0.8818	2.35116	-	-	IPR009305	tr|A0A072UTY5|A0A072UTY5_MEDTR	sp|O13737|YDR2_SCHPO	RHN66515.1
MS.gene44434	-1.33258	0.126984	-0.490383	-1.07581	-	-	-	tr|A0A072UNX6|A0A072UNX6_MEDTR	sp|Q9FLH0|CRWN4_ARATH	XP_013457513.1
MS.gene83908	1.13634	0.343841	-0.478097	0.916666	-	K17278	IPR036400	tr|G7KPK4|G7KPK4_MEDTR	sp|Q9M2Z4|MSBP2_ARATH	XP_003618943.1
MS.gene31535	2.27609	0.327032	-2.16579	Inf	-	-	IPR022251	tr|A0A072VB82|A0A072VB82_MEDTR	-	XP_013465017.1
MS.gene93408	-1.07346	-0.858778	1.29008	-0.517679	GO:0000287;GO:0003674;GO:0003824;GO:0004743;GO:0005488;GO:0005975;GO:0006082;GO:0006090;GO:0006091;GO:0006096;GO:0006139;GO:0006163;GO:0006165;GO:0006725;GO:0006753;GO:0006757;GO:0006793;GO:0006796;GO:0006807;GO:0008150;GO:0008152;GO:0009056;GO:0009117;GO:0009132;GO:0009135;GO:0009150;GO:0009179;GO:0009185;GO:0009259;GO:0009987;GO:0016052;GO:0016310;GO:0016740;GO:0016772;GO:0016773;GO:0019637;GO:…	K00873	IPR040442	tr|A0A072VQQ3|A0A072VQQ3_MEDTR	sp|Q43117|KPYA_RICCO	XP_013469953.1
MS.gene064151	-1.04614	-0.185506	0.103483	-0.33044	GO:0003674;GO:0005215;GO:0005488;GO:0005515;GO:0005575;GO:0005634;GO:0005737;GO:0006606;GO:0006810;GO:0006886;GO:0006913;GO:0008104;GO:0008150;GO:0015031;GO:0015833;GO:0017038;GO:0033036;GO:0033365;GO:0034504;GO:0034613;GO:0042886;GO:0043226;GO:0043227;GO:0043229;GO:0043231;GO:0045184;GO:0046907;GO:0051169;GO:0051170;GO:0051179;GO:0051234;GO:0051641;GO:0061608;GO:0070727;GO:0071702;GO:0071705;GO:…	-	IPR032413	tr|A0A1S2XDU8|A0A1S2XDU8_CICAR	sp|Q9SLX0|IMA1B_ORYSJ	XP_004487798.1
MS.gene81838	2.64629	1.64528	-0.143183	2.22706	-	-	IPR004864	tr|G7KQ92|G7KQ92_MEDTR	sp|Q9SJ52|NHL10_ARATH	AES76072.2
MS.gene84605	1.14469	0.580908	-0.085195	-1.64081	-	-	IPR007750	tr|A0A072U0X6|A0A072U0X6_MEDTR	-	XP_013449059.1
MS.gene87309	-1.03056	-0.345337	0.439533	-0.433518	GO:0003674;GO:0003735;GO:0005198;GO:0005575;GO:0005840;GO:0006412;GO:0006518;GO:0006807;GO:0008150;GO:0008152;GO:0009058;GO:0009059;GO:0009987;GO:0019538;GO:0034641;GO:0034645;GO:0043043;GO:0043170;GO:0043226;GO:0043228;GO:0043229;GO:0043232;GO:0043603;GO:0043604;GO:0044237;GO:0044238;GO:0044249;GO:0044260;GO:0044267;GO:0044271;GO:0071704;GO:0110165;GO:1901564;GO:1901566;GO:1901576	K02920	IPR038097	tr|A0A2Z6PQF7|A0A2Z6PQF7_TRISU	sp|Q9LZ57|RL363_ARATH	GAU48477.1
MS.gene78455	4.07144	-0.712472	1.0136	3.03847	GO:0000166;GO:0003674;GO:0003824;GO:0004672;GO:0005488;GO:0005515;GO:0005524;GO:0006464;GO:0006468;GO:0006793;GO:0006796;GO:0006807;GO:0008144;GO:0008150;GO:0008152;GO:0009987;GO:0016301;GO:0016310;GO:0016740;GO:0016772;GO:0016773;GO:0017076;GO:0019538;GO:0030554;GO:0032553;GO:0032555;GO:0032559;GO:0035639;GO:0036094;GO:0036211;GO:0043167;GO:0043168;GO:0043170;GO:0043412;GO:0044237;GO:0044238;GO:…	-	IPR032675	tr|G7KRB1|G7KRB1_MEDTR	sp|C0LGP4|Y3475_ARATH	AES79453.1
MS.gene83688	Inf	Inf	-1.17749	2.34255	-	K17756	IPR036188	tr|G7K421|G7K421_MEDTR	sp|O65709|FAO4A_ARATH	XP_003612495.2
MS.gene013740	1.45691	4.76128	0.331782	0.935831	-	-	-	tr|A0A072V211|A0A072V211_MEDTR	-	KEH35363.1
MS.gene021056	-1.05836	-0.508767	0.389233	-0.543255	GO:0003674;GO:0003676;GO:0003677;GO:0005488;GO:0097159;GO:1901363	-	IPR001356	tr|G7JTN6|G7JTN6_MEDTR	sp|F4JI44|NDX_ARATH	XP_003606608.2
MS.gene024741	-3.67389	-1.38672	-0.338611	0.697374	GO:0003674;GO:0005488;GO:0005515;GO:0008270;GO:0043167;GO:0043169;GO:0046872;GO:0046914	-	IPR002885	tr|G7K7V0|G7K7V0_MEDTR	sp|Q9C9H9|PP114_ARATH	XP_003610897.1
MS.gene056837	-2.32332	-1.08499	0.974111	-0.723301	-	-	-	tr|A0A4Y5ULN2|A0A4Y5ULN2_MEDSA	-	QDC33487.1
MS.gene013857	4.05345	0.578567	0.0345226	1.85384	-	-	IPR023214	tr|I3T4K4|I3T4K4_MEDTR	-	XP_013450083.1
MS.gene011722	-1.90513	-1.39056	-0.306545	0.064918	-	-	IPR042201	tr|A0A072UQA1|A0A072UQA1_MEDTR	sp|Q9FJX6|FH6_ARATH	XP_013457500.1
MS.gene061845	-1.4523	-1.26421	-1.27957	-1.16371	GO:0003674;GO:0003824;GO:0016301;GO:0016740;GO:0016772;GO:0016773	-	IPR011611	tr|G7KZI2|G7KZI2_MEDTR	sp|P32143|SQUV_ECOLI	XP_003625449.2
MS.gene27432	4.6488	Inf	0.81916	2.1234	GO:0003674;GO:0003824;GO:0008150;GO:0008152;GO:0016491;GO:0055114	K22374	IPR023210	tr|A0A2Z6PC20|A0A2Z6PC20_TRISU	sp|E7C196|MER_ERYCB	GAU40887.1
MS.gene61107	-1.5902	-2.49726	0.0657677	-2.05798	GO:0000786;GO:0003674;GO:0003676;GO:0003677;GO:0005488;GO:0005515;GO:0005575;GO:0005634;GO:0032991;GO:0032993;GO:0043226;GO:0043227;GO:0043229;GO:0043231;GO:0044815;GO:0046982;GO:0046983;GO:0097159;GO:0110165;GO:1901363	K11251	IPR032454	tr|A0A396I838|A0A396I838_MEDTR	sp|Q2HU65|H2A2_MEDTR	RHN60978.1
MS.gene29218	4.8598	Inf	-0.179703	Inf	-	-	-	tr|A0A072UAZ0|A0A072UAZ0_MEDTR	-	KEH26596.1
MS.gene66226	1.31445	0.973698	1.12907	2.3025	GO:0003674;GO:0003824;GO:0005488;GO:0005506;GO:0008150;GO:0008152;GO:0016491;GO:0016705;GO:0020037;GO:0043167;GO:0043169;GO:0046872;GO:0046906;GO:0046914;GO:0048037;GO:0055114;GO:0097159;GO:1901363	-	IPR017972	tr|G7IUY2|G7IUY2_MEDTR	sp|P98183|C71DC_CATRO	XP_003600319.1
MS.gene93606	2.07495	-0.461066	0.377463	0.00864778	GO:0003674;GO:0005488;GO:0005515	-	IPR001810	tr|G7KTW7|G7KTW7_MEDTR	sp|Q8H1R7|FDL27_ARATH	AES77931.2
MS.gene07743	#NAME?	-3.6994	Inf	-1.50356	GO:0000271;GO:0003674;GO:0003824;GO:0005575;GO:0005975;GO:0005976;GO:0006073;GO:0008150;GO:0008152;GO:0008194;GO:0009058;GO:0009059;GO:0009250;GO:0009987;GO:0016020;GO:0016051;GO:0016740;GO:0016757;GO:0016758;GO:0016759;GO:0016760;GO:0030243;GO:0030244;GO:0033692;GO:0034637;GO:0034645;GO:0035251;GO:0043170;GO:0044042;GO:0044237;GO:0044238;GO:0044249;GO:0044260;GO:0044262;GO:0044264;GO:0046527;GO:…	-	IPR029044	tr|G7INL0|G7INL0_MEDTR	sp|Q570S7|CSLG1_ARATH	XP_003595051.1
MS.gene010749	#NAME?	-1.46419	0.307497	-1.95526	GO:0003674;GO:0003824;GO:0004553;GO:0004650;GO:0005975;GO:0008150;GO:0008152;GO:0016787;GO:0016798;GO:0044238;GO:0071704	-	IPR000743	tr|A0A396GWB1|A0A396GWB1_MEDTR	sp|P48979|PGLR_PRUPE	RHN45416.1
MS.gene39660	1.43441	1.59261	0.304703	0.681668	GO:0003674;GO:0003824;GO:0008150;GO:0008152;GO:0009058	K01627	IPR006218	tr|A0A072U120|A0A072U120_MEDTR	sp|O50044|KDSA_PEA	ABN05924.1
MS.gene064297	1.06357	0.322567	-0.934833	0.582196	-	-	-	-	-	-
MS.gene69945	3.90524	0.389773	3.18851	3.6369	GO:0006950;GO:0006952;GO:0008150;GO:0009605;GO:0009607;GO:0009617;GO:0009620;GO:0042742;GO:0043207;GO:0050832;GO:0050896;GO:0051704;GO:0051707;GO:0098542	-	IPR001153	tr|A0A072VN05|A0A072VN05_MEDTR	sp|P29062|PR4A_TOBAC	XP_013468974.1
MS.gene53557	3.16865	-0.565599	0.0064409	5.1958	-	-	-	tr|G7I6P2|G7I6P2_MEDTR	-	XP_003590175.2
MS.gene038972	#NAME?	-0.955032	#NAME?	-0.00945815	GO:0000041;GO:0003674;GO:0005215;GO:0005385;GO:0005575;GO:0006810;GO:0006811;GO:0006812;GO:0006829;GO:0008150;GO:0008324;GO:0015075;GO:0015318;GO:0016020;GO:0016021;GO:0022857;GO:0022890;GO:0030001;GO:0031224;GO:0034220;GO:0046873;GO:0046915;GO:0051179;GO:0051234;GO:0055085;GO:0070838;GO:0071577;GO:0072509;GO:0072511;GO:0098655;GO:0098660;GO:0098662;GO:0110165	-	IPR003689	tr|Q6VM20|Q6VM20_MEDTR	sp|O81123|ZIP1_ARATH	XP_013464193.1
MS.gene49202	2.70137	0.403004	0.0973426	1.12532	GO:0003674;GO:0003824;GO:0016740;GO:0016757;GO:0016758	-	IPR002213	tr|G7KED9|G7KED9_MEDTR	sp|O64732|U87A1_ARATH	XP_003615832.1
MS.gene23766	-1.95444	-2.25679	0.821558	-0.336064	GO:0006139;GO:0006259;GO:0006270;GO:0006725;GO:0006807;GO:0008150;GO:0008152;GO:0009987;GO:0034641;GO:0043170;GO:0044237;GO:0044238;GO:0044260;GO:0046483;GO:0071704;GO:0090304;GO:1901360	K06628	IPR003874	tr|A0A072TYP8|A0A072TYP8_MEDTR	sp|Q55GA4|CDC45_DICDI	XP_013448602.1
MS.gene91081	2.51448	1.73625	-0.953562	Inf	GO:0003674;GO:0003824	-	IPR036380	tr|G7IBE1|G7IBE1_MEDTR	sp|Q9FMX7|NIC2_ARATH	XP_003589724.1
MS.gene052441	4.56218	0.838593	-3.92004	4.42388	GO:0003674;GO:0003824;GO:0008150;GO:0008152;GO:0016491;GO:0016620;GO:0016903;GO:0055114	-	IPR015590	tr|G7KNI6|G7KNI6_MEDTR	sp|Q56YU0|AL2C4_ARATH	XP_003620522.1
MS.gene019663	#NAME?	-3.03033	Inf	-0.849419	-	-	-	tr|A0A396GMD0|A0A396GMD0_MEDTR	-	XP_024628004.1
MS.gene45534	#NAME?	-0.832928	1.45471	-0.970042	GO:0003674;GO:0005215;GO:0005575;GO:0006810;GO:0006886;GO:0008104;GO:0008150;GO:0008320;GO:0015031;GO:0015399;GO:0015450;GO:0015833;GO:0016020;GO:0019867;GO:0022804;GO:0022857;GO:0022884;GO:0033036;GO:0042886;GO:0042887;GO:0045184;GO:0046907;GO:0051179;GO:0051234;GO:0051641;GO:0071702;GO:0071705;GO:0110165;GO:0140318;GO:1904680	-	IPR005689	tr|G7IRX8|G7IRX8_MEDTR	sp|Q43715|TOC75_PEA	AES67651.2
MS.gene60448	-3.27636	-3.17725	-0.981749	-0.805522	GO:0003674;GO:0005488;GO:0005515	-	IPR013210	tr|G7IWJ8|G7IWJ8_MEDTR	sp|Q00874|DR100_ARATH	XP_003599106.1
MS.gene039987	2.1803	0.0783124	0.872426	-0.130188	GO:0003674;GO:0005488;GO:0005515;GO:0006810;GO:0006886;GO:0008104;GO:0008150;GO:0015031;GO:0015833;GO:0033036;GO:0042886;GO:0045184;GO:0046907;GO:0051179;GO:0051234;GO:0051641;GO:0071702;GO:0071705	-	IPR019734	tr|V7B753|V7B753_PHAVU	sp|P93798|SNAA_VITVI	XP_007141718.1
MS.gene053364	4.82841	1.28128	-0.571978	3.41139	-	-	-	tr|A0A072TQQ1|A0A072TQQ1_MEDTR	-	KEH15850.1
MS.gene80421	4.82841	1.67128	1.4034	Inf	-	-	-	-	-	XP_024641377.1
MS.gene007950	1.38814	0.418443	0.448266	0.659843	GO:0000439;GO:0001671;GO:0003674;GO:0005575;GO:0005667;GO:0006139;GO:0006259;GO:0006281;GO:0006289;GO:0006725;GO:0006807;GO:0006950;GO:0006974;GO:0008047;GO:0008150;GO:0008152;GO:0009987;GO:0030234;GO:0032991;GO:0033554;GO:0034641;GO:0043170;GO:0044237;GO:0044238;GO:0044260;GO:0044798;GO:0046483;GO:0050896;GO:0051716;GO:0060589;GO:0060590;GO:0071704;GO:0090304;GO:0090575;GO:0098772;GO:1901360	-	IPR040662	tr|G7J329|G7J329_MEDTR	sp|Q680U9|TFB2_ARATH	XP_003601071.1
MS.gene48528	1.12669	1.01159	0.120019	2.25276	GO:0000166;GO:0003674;GO:0005488;GO:0017076;GO:0030554;GO:0032553;GO:0032555;GO:0032559;GO:0036094;GO:0043167;GO:0043168;GO:0043531;GO:0097159;GO:0097367;GO:1901265;GO:1901363	-	IPR041118	tr|A0A072TW48|A0A072TW48_MEDTR	sp|Q9SX38|DRL4_ARATH	XP_013447653.1
MS.gene75825	2.33169	2.08971	-0.317138	2.07774	GO:0003674;GO:0005488;GO:0030246;GO:0030247	-	IPR025287	tr|A0A072VF30|A0A072VF30_MEDTR	-	KEH40362.1
MS.gene010549	4.82311	1.87701	-1.36692	1.47749	-	-	-	tr|G7KF00|G7KF00_MEDTR	-	XP_003612062.1
MS.gene78941	-4.46277	0.492683	-1.44895	0.0390409	-	-	-	tr|G7KCE8|G7KCE8_MEDTR	-	XP_003612835.1
MS.gene48016	3.5405	1.85051	0.345467	0.6054	-	-	IPR027417	tr|G7K393|G7K393_MEDTR	-	AET00318.1
MS.gene054565	#NAME?	#NAME?	#N/A	#N/A	#N/A	#N/A	#N/A	#N/A	#N/A	#N/A
MS.gene38115	-1.07973	-0.444526	0.0136685	-0.403595	GO:0005575;GO:0016021;GO:0031224;GO:0110165	K17086	IPR004240	tr|G7K0Q1|G7K0Q1_MEDTR	sp|F4JRE0|TMN12_ARATH	XP_003618077.2
MS.gene67819	2.34023	-1.46409	0.580682	-0.3411	-	-	-	tr|A2Q669|A2Q669_MEDTR	sp|P22242|DRPE_CRAPL	XP_003594693.1
MS.gene49864	2.18383	2.27427	0.896031	2.45315	-	-	IPR002902	tr|G7IKM1|G7IKM1_MEDTR	sp|Q9LRJ9|CRR38_ARATH	XP_003597040.2
MS.gene053931	1.34807	1.10463	0.551066	1.36547	-	-	-	tr|A0A072ULL0|A0A072ULL0_MEDTR	-	XP_013452692.1
MS.gene75138	3.81561	1.70362	0.167044	Inf	-	-	IPR006566	tr|A0A072VS10|A0A072VS10_MEDTR	-	KEH44456.1
MS.gene62802	1.19578	1.18152	0.394542	2.21009	GO:0003674;GO:0005488;GO:0005515	-	IPR029071	tr|A0A072UPD8|A0A072UPD8_MEDTR	sp|F4JPR7|PUX8_ARATH	XP_013457678.1
MS.gene019891	-1.47939	-0.640634	-0.176541	0.18076	-	-	IPR021489	tr|A0A072U8R2|A0A072U8R2_MEDTR	-	XP_013451743.1
MS.gene020498	3.91965	1.80745	-0.388596	2.63159	GO:0003674;GO:0005488;GO:0005515	-	IPR036047	tr|G7LAI1|G7LAI1_MEDTR	sp|Q9ZU90|SKI28_ARATH	XP_003630913.1
MS.gene91231	-1.7943	-0.00631114	-0.0709483	0.453358	GO:0001522;GO:0003674;GO:0003676;GO:0003723;GO:0003824;GO:0005488;GO:0006139;GO:0006396;GO:0006399;GO:0006400;GO:0006725;GO:0006807;GO:0008033;GO:0008150;GO:0008152;GO:0009451;GO:0009982;GO:0009987;GO:0016070;GO:0016853;GO:0016866;GO:0031119;GO:0034470;GO:0034641;GO:0034660;GO:0043170;GO:0043412;GO:0044237;GO:0044238;GO:0046483;GO:0071704;GO:0090304;GO:0097159;GO:1901360;GO:1901363	K06173	IPR041708	tr|G7KFJ8|G7KFJ8_MEDTR	sp|O22928|PUSH_ARATH	XP_003615971.1
MS.gene057293	3.90783	2.01178	-0.166007	0.91659	GO:0003674;GO:0005488;GO:0005509;GO:0043167;GO:0043169;GO:0046872	-	IPR011992	tr|I3SJF9|I3SJF9_MEDTR	sp|P0DH97|CALM2_ARATH	XP_013467010.1
MS.gene01863	3.91038	1.44941	-0.409807	1.25205	-	-	IPR025846	tr|A0A072VF68|A0A072VF68_MEDTR	sp|Q9LDG2|TBL10_ARATH	XP_013462760.1
MS.gene82179	2.40801	1.88999	1.94097	0.97639	-	-	IPR014002	tr|G7JH32|G7JH32_MEDTR	-	XP_003605238.2
MS.gene011643	1.03339	0.344215	-0.736185	0.538538	GO:0003674;GO:0003824	-	IPR036457	tr|G7JGI0|G7JGI0_MEDTR	sp|O82302|P2C29_ARATH	XP_003608636.2
MS.gene49374	Inf	2.41195	1.95474	Inf	GO:0003674;GO:0003676;GO:0003677;GO:0003700;GO:0005488;GO:0005575;GO:0005634;GO:0006355;GO:0008150;GO:0009889;GO:0010468;GO:0010556;GO:0019219;GO:0019222;GO:0031323;GO:0031326;GO:0043226;GO:0043227;GO:0043229;GO:0043231;GO:0043565;GO:0050789;GO:0050794;GO:0051171;GO:0051252;GO:0060255;GO:0065007;GO:0080090;GO:0097159;GO:0110165;GO:0140110;GO:1901363;GO:1903506;GO:2000112;GO:2001141	K09419	IPR000232	tr|A0A072VKS2|A0A072VKS2_MEDTR	sp|Q9LUH8|HFA6B_ARATH	XP_013468592.1
MS.gene90538	1.32911	0.0831576	-0.863506	0.356656	GO:0000166;GO:0003674;GO:0003824;GO:0004017;GO:0005488;GO:0005524;GO:0006139;GO:0006725;GO:0006807;GO:0008144;GO:0008150;GO:0008152;GO:0009987;GO:0016301;GO:0016740;GO:0016772;GO:0016776;GO:0017076;GO:0019205;GO:0030554;GO:0032553;GO:0032555;GO:0032559;GO:0034641;GO:0035639;GO:0036094;GO:0043167;GO:0043168;GO:0044237;GO:0044238;GO:0046483;GO:0050145;GO:0071704;GO:0097159;GO:0097367;GO:1901265;GO:…	K00939	IPR006259	tr|A0A072V8Z3|A0A072V8Z3_MEDTR	sp|Q8VYL1|KAD5_ARATH	XP_013464066.1
MS.gene07594	1.51287	1.33617	0.251892	0.00902782	GO:0003674;GO:0005488;GO:0005515	K09667	IPR011990	tr|G7I5N5|G7I5N5_MEDTR	sp|Q9M8Y0|SEC_ARATH	RHN80585.1
MS.gene22999	1.91035	1.55132	0.947143	1.20009	GO:0000151;GO:0003674;GO:0005488;GO:0005515;GO:0005575;GO:0006508;GO:0006511;GO:0006807;GO:0008150;GO:0008152;GO:0009056;GO:0009057;GO:0009987;GO:0019538;GO:0019899;GO:0019941;GO:0031461;GO:0031625;GO:0032991;GO:0043170;GO:0043632;GO:0044237;GO:0044238;GO:0044248;GO:0044260;GO:0044265;GO:0044389;GO:0051603;GO:0071704;GO:1901564;GO:1901575;GO:1902494;GO:1990234	K03347	IPR036317	tr|G7KRT0|G7KRT0_MEDTR	sp|Q94AH6|CUL1_ARATH	XP_024626404.1
MS.gene76918	1.13938	0.854608	0.268207	0.323921	GO:0003674;GO:0003824;GO:0004476;GO:0005488;GO:0005975;GO:0006139;GO:0006725;GO:0006807;GO:0008150;GO:0008152;GO:0008270;GO:0009058;GO:0009225;GO:0009226;GO:0009298;GO:0009987;GO:0016853;GO:0016860;GO:0016861;GO:0018130;GO:0019438;GO:0019673;GO:0034641;GO:0034654;GO:0043167;GO:0043169;GO:0044237;GO:0044238;GO:0044249;GO:0044271;GO:0044281;GO:0046483;GO:0046872;GO:0046914;GO:0055086;GO:0071704;GO:…	K01809	IPR001250	tr|A0A072TVL2|A0A072TVL2_MEDTR	sp|Q9M884|MPI1_ARATH	XP_013447468.1
MS.gene99989	1.37066	0.748576	0.864753	1.43705	GO:0000166;GO:0003674;GO:0003824;GO:0005488;GO:0005524;GO:0008144;GO:0016462;GO:0016787;GO:0016817;GO:0016818;GO:0016887;GO:0017076;GO:0017111;GO:0030554;GO:0032553;GO:0032555;GO:0032559;GO:0035639;GO:0036094;GO:0043167;GO:0043168;GO:0097159;GO:0097367;GO:1901265;GO:1901363	-	IPR025723	tr|G7I505|G7I505_MEDTR	sp|A8JGB0|ASNA1_CHLRE	XP_003591867.2
MS.gene02325	1.7462	0.222745	0.944077	2.2259	-	-	IPR027356	tr|G7IK28|G7IK28_MEDTR	sp|Q9C5J4|Y3210_ARATH	XP_003593387.1
MS.gene032943	2.05996	Inf	-0.222794	0.450821	-	-	-	tr|A0A072V9Y5|A0A072V9Y5_MEDTR	sp|Q9LKA5|MORF8_ARATH	XP_013464597.1
MS.gene013743	2.11935	0.573106	-0.147764	1.31522	-	-	IPR019787	tr|A0A072V042|A0A072V042_MEDTR	sp|Q6ZJM9|EHD3_ORYSJ	KEH35359.1
MS.gene63389	-1.58715	0.155861	0.659964	-0.904241	GO:0003674;GO:0003824;GO:0008233;GO:0008238;GO:0008242;GO:0016787;GO:0070011;GO:0140096	K01307	IPR029062	tr|G7ITD9|G7ITD9_MEDTR	sp|O65355|GGH2_ARATH	XP_003596306.1
MS.gene057961	Inf	Inf	#NAME?	Inf	-	-	-	tr|G7KW77|G7KW77_MEDTR	-	XP_024628836.1
MS.gene51735	2.98257	2.08607	1.53036	Inf	GO:0000166;GO:0003674;GO:0005488;GO:0017076;GO:0030554;GO:0032553;GO:0032555;GO:0032559;GO:0036094;GO:0043167;GO:0043168;GO:0043531;GO:0097159;GO:0097367;GO:1901265;GO:1901363	K13457	IPR041118	tr|G7IVT2|G7IVT2_MEDTR	sp|Q39214|RPM1_ARATH	GAU16419.1
MS.gene023253	-1.70248	-1.15834	-1.61283	-1.78871	GO:0003674;GO:0003676;GO:0005488;GO:0097159;GO:1901363	-	IPR013087	tr|A0A396GMJ1|A0A396GMJ1_MEDTR	sp|Q9C9X7|IDD14_ARATH	RHN42312.1
MS.gene55979	1.60176	1.16763	0.348587	1.16571	GO:0003674;GO:0003676;GO:0003677;GO:0003700;GO:0005488;GO:0006355;GO:0008150;GO:0009889;GO:0010468;GO:0010556;GO:0019219;GO:0019222;GO:0031323;GO:0031326;GO:0043565;GO:0050789;GO:0050794;GO:0051171;GO:0051252;GO:0060255;GO:0065007;GO:0080090;GO:0097159;GO:0140110;GO:1901363;GO:1903506;GO:2000112;GO:2001141	-	IPR003657	tr|G7IMS4|G7IMS4_MEDTR	sp|Q9FGZ4|WRK48_ARATH	XP_003594714.2
MS.gene92170	Inf	#NAME?	Inf	-1.78435	GO:0003674;GO:0003824;GO:0004175;GO:0004190;GO:0006508;GO:0006807;GO:0008150;GO:0008152;GO:0008233;GO:0016787;GO:0019538;GO:0043170;GO:0044238;GO:0070001;GO:0070011;GO:0071704;GO:0140096;GO:1901564	-	IPR032861	tr|A0A072TIW2|A0A072TIW2_MEDTR	sp|Q6XBF8|CDR1_ARATH	RHN74473.1
MS.gene058827	-1.07293	-0.406695	0.064103	-0.940773	GO:0000166;GO:0003674;GO:0005488;GO:0005515;GO:0005524;GO:0006457;GO:0008144;GO:0008150;GO:0009987;GO:0017076;GO:0030554;GO:0032553;GO:0032555;GO:0032559;GO:0035639;GO:0036094;GO:0043167;GO:0043168;GO:0051082;GO:0097159;GO:0097367;GO:1901265;GO:1901363	-	IPR027410	tr|G7L831|G7L831_MEDTR	sp|P28769|TCPA_ARATH	XP_003629912.1
MS.gene002259	4.60328	0.628545	0.0997912	1.29169	GO:0003674;GO:0003700;GO:0005575;GO:0005634;GO:0006355;GO:0008150;GO:0009889;GO:0010468;GO:0010556;GO:0019219;GO:0019222;GO:0031323;GO:0031326;GO:0043226;GO:0043227;GO:0043229;GO:0043231;GO:0050789;GO:0050794;GO:0051171;GO:0051252;GO:0060255;GO:0065007;GO:0080090;GO:0110165;GO:0140110;GO:1903506;GO:2000112;GO:2001141	-	IPR002487	tr|G7IS85|G7IS85_MEDTR	sp|Q9SZJ6|AGL21_ARATH	XP_024632394.1
MS.gene036626	3.12864	0.032598	0.999725	2.48402	GO:0003674;GO:0003824;GO:0004553;GO:0005488;GO:0005975;GO:0008061;GO:0008144;GO:0008150;GO:0008152;GO:0016787;GO:0016798;GO:0044238;GO:0071704;GO:0097367	-	IPR017853	tr|A0A2K3P1D5|A0A2K3P1D5_TRIPR	sp|O81862|CHIC_ARATH	PNY09053.1
MS.gene50507	Inf	0.982674	2.03844	3.42247	-	K10395	IPR004252	tr|A0A072U366|A0A072U366_MEDTR	-	XP_024626036.1
MS.gene78269	Inf	Inf	1.46918	3.83198	-	-	IPR027806	tr|A0A072UCZ0|A0A072UCZ0_MEDTR	sp|B0BN95|HARB1_RAT	XP_024639697.1
MS.gene08129	1.39201	2.29062	0.685349	1.78116	-	-	-	tr|G7L4S3|G7L4S3_MEDTR	sp|Q8GUU2|RIE1_ARATH	XP_003624869.1
MS.gene31203	2.10853	-1.9518	0.645127	-0.0683563	GO:0000166;GO:0003674;GO:0003774;GO:0003777;GO:0003824;GO:0005488;GO:0005515;GO:0005524;GO:0006928;GO:0007017;GO:0007018;GO:0008017;GO:0008092;GO:0008144;GO:0008150;GO:0009987;GO:0015631;GO:0016462;GO:0016787;GO:0016817;GO:0016818;GO:0017076;GO:0017111;GO:0030554;GO:0032553;GO:0032555;GO:0032559;GO:0035639;GO:0036094;GO:0043167;GO:0043168;GO:0097159;GO:0097367;GO:1901265;GO:1901363	K10398	IPR027417	tr|A0A396JCM8|A0A396JCM8_MEDTR	sp|Q9LZU5|KN5D_ARATH	XP_024632520.1
MS.gene072742	1.12908	0.321942	0.246516	1.59153	GO:0003674;GO:0005488;GO:0005515	-	IPR019775	tr|G7KAM7|G7KAM7_MEDTR	sp|Q9T014|SPA2_ARATH	XP_003611015.2
MS.gene038159	1.03925	0.57528	0.394384	0.885803	-	-	-	tr|G7KCU4|G7KCU4_MEDTR	-	AFK43666.1
MS.gene033372	Inf	#N/A	1.14673	Inf	GO:0003674;GO:0003824;GO:0004175;GO:0004252;GO:0006508;GO:0006807;GO:0008150;GO:0008152;GO:0008233;GO:0008236;GO:0016787;GO:0016825;GO:0017171;GO:0019538;GO:0043170;GO:0044238;GO:0070011;GO:0071704;GO:0140096;GO:1901564	-	IPR037045	tr|G7JLD4|G7JLD4_MEDTR	sp|F4JXC5|SBT54_ARATH	AES91023.1
MS.gene012012	1.2804	2.25131	-0.445023	1.53556	-	-	-	tr|A0A072TSF8|A0A072TSF8_MEDTR	-	XP_013446392.1
MS.gene068391	1.20937	-1.13324	0.949365	-0.395016	-	-	IPR007750	tr|A0A072UGZ2|A0A072UGZ2_MEDTR	-	XP_013454884.1
MS.gene030199	1.01431	0.1467	0.697532	0.0125403	GO:0003674;GO:0003824;GO:0004175;GO:0004252;GO:0005575;GO:0008233;GO:0008236;GO:0016021;GO:0016787;GO:0016825;GO:0017171;GO:0031224;GO:0070011;GO:0110165;GO:0140096	-	IPR001876	tr|I3SPB7|I3SPB7_MEDTR	sp|Q8RXW0|RBL14_ARATH	XP_013458370.1
MS.gene02375	4.79896	6.5701	3.40792	2.61557	-	-	IPR027949	tr|A0A396J6N0|A0A396J6N0_MEDTR	sp|O65451|FB333_ARATH	RHN72524.1
MS.gene70616	-2.50825	-0.0349388	-0.0700536	-1.02615	-	-	IPR004873	tr|G7J5I4|G7J5I4_MEDTR	sp|P92982|PGL1_ARATH	XP_003601289.1
MS.gene004026	2.24558	-0.00383612	0.13727	-1.25284	-	-	IPR005202	tr|G7JUT7|G7JUT7_MEDTR	sp|Q9XE58|SCL14_ARATH	XP_003606670.1
MS.gene029810	2.32819	0.475426	-0.447064	-1.22139	GO:0000166;GO:0003674;GO:0003824;GO:0004672;GO:0005488;GO:0005524;GO:0006464;GO:0006468;GO:0006793;GO:0006796;GO:0006807;GO:0008144;GO:0008150;GO:0008152;GO:0009987;GO:0016301;GO:0016310;GO:0016740;GO:0016772;GO:0016773;GO:0017076;GO:0019538;GO:0030554;GO:0032553;GO:0032555;GO:0032559;GO:0035639;GO:0036094;GO:0036211;GO:0043167;GO:0043168;GO:0043170;GO:0043412;GO:0044237;GO:0044238;GO:0044260;GO:…	-	IPR017441	tr|A0A072VKQ3|A0A072VKQ3_MEDTR	sp|Q9SF86|PCRK1_ARATH	KEH42211.1
MS.gene07668	-2.47691	-0.991392	2.00004	-0.3494	GO:0003674;GO:0005488;GO:0005515	-	IPR001810	tr|A0A072ULI1|A0A072ULI1_MEDTR	sp|Q8L7H1|FBL75_ARATH	XP_013455876.2
MS.gene42207	1.71231	3.36948	0.931616	1.28003	-	K00847	IPR023314	tr|G7L1F5|G7L1F5_MEDTR	sp|Q9FLH8|SCRK7_ARATH	XP_003623806.1
MS.gene30135	2.26196	0.976007	0.623089	Inf	GO:0000166;GO:0001882;GO:0001883;GO:0003674;GO:0003824;GO:0003924;GO:0005488;GO:0005525;GO:0016462;GO:0016787;GO:0016817;GO:0016818;GO:0017076;GO:0017111;GO:0019001;GO:0032549;GO:0032550;GO:0032553;GO:0032555;GO:0032561;GO:0035639;GO:0036094;GO:0043167;GO:0043168;GO:0097159;GO:0097367;GO:1901265;GO:1901363	K07889	IPR001806	tr|G7J7Y2|G7J7Y2_MEDTR	sp|P29687|RAB5_TOBAC	XP_003600625.1
MS.gene06643	1.02066	0.705251	-0.309772	1.13724	GO:0003674;GO:0003676;GO:0003677;GO:0003700;GO:0005488;GO:0006355;GO:0008150;GO:0009889;GO:0010468;GO:0010556;GO:0019219;GO:0019222;GO:0031323;GO:0031326;GO:0043565;GO:0050789;GO:0050794;GO:0051171;GO:0051252;GO:0060255;GO:0065007;GO:0080090;GO:0097159;GO:0140110;GO:1901363;GO:1903506;GO:2000112;GO:2001141	-	IPR001356	tr|G7J874|G7J874_MEDTR	sp|Q9M276|ATB12_ARATH	XP_003602321.2
MS.gene66161	-1.97916	-0.696762	-1.3177	-1.83592	GO:0003674;GO:0005488;GO:0005515	-	IPR001611	tr|A0A396IWF8|A0A396IWF8_MEDTR	sp|Q9FJ57|TRN1_ARATH	XP_003600250.2
MS.gene066271	-3.2645	-2.15826	-1.43016	-1.58069	GO:0003674;GO:0005488;GO:0006810;GO:0006811;GO:0006812;GO:0008150;GO:0030001;GO:0043167;GO:0043169;GO:0046872;GO:0051179;GO:0051234	-	IPR036163	tr|G7IDY5|G7IDY5_MEDTR	sp|O03982|HIP39_ARATH	XP_003592187.1
MS.gene69383	-3.25873	-0.680871	-0.290774	-1.43091	-	-	-	tr|G7J5A6|G7J5A6_MEDTR	-	XP_003603783.1
MS.gene007394	-2.81987	0.160381	-0.742069	1.09939	GO:0003674;GO:0003824	-	IPR001453	tr|G7L3W8|G7L3W8_MEDTR	sp|O74841|FAD1_SCHPO	XP_003625689.1
MS.gene83413	-4.41904	-2.17884	#N/A	-4.04899	GO:0003674;GO:0005488;GO:0005515	K21843	IPR019734	tr|A0A072TS32|A0A072TS32_MEDTR	sp|Q8GZN1|NPG1_ARATH	XP_013446297.2
MS.gene023902	2.26376	0.80527	-1.23616	0.39778	GO:0006508;GO:0006511;GO:0006807;GO:0008150;GO:0008152;GO:0009056;GO:0009057;GO:0009987;GO:0019538;GO:0019941;GO:0043170;GO:0043632;GO:0044237;GO:0044238;GO:0044248;GO:0044260;GO:0044265;GO:0051603;GO:0071704;GO:1901564;GO:1901575	-	IPR016073	tr|A0A396H716|A0A396H716_MEDTR	sp|Q8LF97|ASK21_ARATH	RHN46965.1
MS.gene012358	-2.90991	-2.03458	1.1812	-0.190347	GO:0001401;GO:0005575;GO:0032991;GO:0098796;GO:0098798;GO:0098799	-	IPR012336	tr|G7JUC4|G7JUC4_MEDTR	sp|O64471|MTX_ARATH	XP_003610072.1
MS.gene74072	-1.42689	-0.420674	-0.439197	1.33966	GO:0003674;GO:0003824;GO:0005488;GO:0005515;GO:0008168;GO:0008171;GO:0016740;GO:0016741;GO:0046983	-	IPR001077	tr|G7KWV7|G7KWV7_MEDTR	sp|O22308|7OMT6_MEDSA	XP_003621878.2
MS.gene94709	2.88784	Inf	-0.260809	0.0834785	GO:0000166;GO:0003674;GO:0003676;GO:0003723;GO:0003824;GO:0004345;GO:0004809;GO:0005488;GO:0005975;GO:0005996;GO:0006006;GO:0006139;GO:0006396;GO:0006399;GO:0006725;GO:0006807;GO:0008033;GO:0008150;GO:0008152;GO:0008168;GO:0008170;GO:0008173;GO:0008175;GO:0008757;GO:0009987;GO:0016070;GO:0016423;GO:0016491;GO:0016614;GO:0016616;GO:0016740;GO:0016741;GO:0019318;GO:0034470;GO:0034641;GO:0034660;GO:…	K00036	IPR012340	tr|G7KUS5|G7KUS5_MEDTR	sp|Q9FY99|G6PD2_ARATH	XP_003621754.2
MS.gene002742	-1.14266	-1.69485	-0.655415	-2.12942	-	-	IPR006946	tr|G7IPX6|G7IPX6_MEDTR	-	XP_003593943.1
MS.gene09986	-1.09589	-1.00278	1.02475	-0.623355	GO:0003674;GO:0003824;GO:0004721;GO:0006464;GO:0006470;GO:0006793;GO:0006796;GO:0006807;GO:0008138;GO:0008150;GO:0008152;GO:0009987;GO:0016311;GO:0016787;GO:0016788;GO:0016791;GO:0019538;GO:0036211;GO:0042578;GO:0043170;GO:0043412;GO:0044237;GO:0044238;GO:0044260;GO:0044267;GO:0071704;GO:0140096;GO:1901564	-	IPR000340	tr|A0A072VN06|A0A072VN06_MEDTR	sp|G4LTX4|DSP4_CASSA	XP_013469316.1
MS.gene44587	-4.41108	-2.56339	#N/A	-2.67545	-	-	IPR036375	tr|A0A1S2XHS6|A0A1S2XHS6_CICAR	sp|P08688|ALB2_PEA	XP_004488690.1
MS.gene43997	3.88198	0.813517	0.511697	1.23631	GO:0006950;GO:0006952;GO:0008150;GO:0009605;GO:0009607;GO:0009617;GO:0009620;GO:0042742;GO:0043207;GO:0050832;GO:0050896;GO:0051704;GO:0051707;GO:0098542	-	IPR001153	tr|A0A072VN05|A0A072VN05_MEDTR	sp|P29062|PR4A_TOBAC	XP_013468974.1
MS.gene011348	-1.94581	-1.47447	-0.91643	-0.607311	GO:0003674;GO:0003824;GO:0005488;GO:0005506;GO:0008150;GO:0008152;GO:0016491;GO:0016705;GO:0020037;GO:0043167;GO:0043169;GO:0046872;GO:0046906;GO:0046914;GO:0048037;GO:0055114;GO:0097159;GO:1901363	-	IPR001128	tr|A0A072V0V4|A0A072V0V4_MEDTR	sp|Q9STK7|C71AQ_ARATH	XP_013457724.1
MS.gene85553	3.77084	0.33799	3.40669	0.568168	-	-	IPR006936	tr|G7I5I7|G7I5I7_MEDTR	sp|Q9LW68|LSH4_ARATH	XP_003590857.2
MS.gene041872	1.80592	0.0747025	-0.531147	2.64136	GO:0003674;GO:0004857;GO:0004864;GO:0005488;GO:0006950;GO:0006952;GO:0007165;GO:0008150;GO:0008289;GO:0009738;GO:0009755;GO:0009987;GO:0010427;GO:0019208;GO:0019212;GO:0019840;GO:0019888;GO:0030234;GO:0031406;GO:0033293;GO:0036094;GO:0038023;GO:0042562;GO:0043167;GO:0043168;GO:0043177;GO:0043178;GO:0050789;GO:0050794;GO:0050896;GO:0060089;GO:0065007;GO:0098772	-	IPR024949	tr|A0A396IFH7|A0A396IFH7_MEDTR	sp|Q06930|ABR18_PEA	RHN64329.1
MS.gene070098	#NAME?	-0.33713	-1.54153	Inf	-	-	IPR013591	tr|G7K6V5|G7K6V5_MEDTR	sp|O82281|BRXL1_ARATH	XP_003612617.2
MS.gene35298	-1.55069	-2.2706	-0.587949	-1.08866	GO:0003674;GO:0003676;GO:0005488;GO:0097159;GO:1901363	-	IPR036236	tr|A0A072VA47|A0A072VA47_MEDTR	sp|Q681X4|ZAT5_ARATH	KEH38879.1
MS.gene004432	0.484171	0.646476	0.0357805	2.1597	GO:0003674;GO:0003676;GO:0003723;GO:0005488;GO:0005575;GO:0005634;GO:0006139;GO:0006396;GO:0006725;GO:0006807;GO:0008150;GO:0008152;GO:0009987;GO:0016070;GO:0032991;GO:0034641;GO:0043170;GO:0043226;GO:0043227;GO:0043229;GO:0043231;GO:0044237;GO:0044238;GO:0046483;GO:0071704;GO:0090304;GO:0097159;GO:0110165;GO:1901360;GO:1901363;GO:1990904	-	IPR034878	tr|G7IPX8|G7IPX8_MEDTR	sp|Q94A38|LRP6A_ARATH	XP_003593945.1
MS.gene043387	0.877242	-1.36868	#NAME?	4.46967	GO:0003674;GO:0003824;GO:0016491	-	IPR002347	tr|A0A072VCB0|A0A072VCB0_MEDTR	sp|Q94K41|SDR3B_ARATH	XP_013465058.1
MS.gene056632	0.770389	0.699216	0.127027	1.93129	GO:0000166;GO:0003674;GO:0003824;GO:0004672;GO:0005488;GO:0005515;GO:0005524;GO:0006464;GO:0006468;GO:0006793;GO:0006796;GO:0006807;GO:0008144;GO:0008150;GO:0008152;GO:0009987;GO:0016301;GO:0016310;GO:0016740;GO:0016772;GO:0016773;GO:0017076;GO:0019538;GO:0030554;GO:0032553;GO:0032555;GO:0032559;GO:0035639;GO:0036094;GO:0036211;GO:0043167;GO:0043168;GO:0043170;GO:0043412;GO:0044237;GO:0044238;GO:…	-	IPR001611	tr|A0A072UX07|A0A072UX07_MEDTR	sp|Q9ZQ31|STY13_ARATH	XP_013456334.1
MS.gene028093	0.519785	0.711092	0.203091	2.14162	GO:0003674;GO:0005488;GO:0005515	-	IPR000626	tr|A0A396HMV4|A0A396HMV4_MEDTR	sp|Q8LRK9|TAF1_ARATH	RHN54649.1
MS.gene94111	0.696275	0.970827	-0.136551	2.07302	GO:0000166;GO:0003674;GO:0003824;GO:0004672;GO:0005488;GO:0005524;GO:0006464;GO:0006468;GO:0006793;GO:0006796;GO:0006807;GO:0008144;GO:0008150;GO:0008152;GO:0009987;GO:0016301;GO:0016310;GO:0016740;GO:0016772;GO:0016773;GO:0017076;GO:0019538;GO:0030554;GO:0032553;GO:0032555;GO:0032559;GO:0035639;GO:0036094;GO:0036211;GO:0043167;GO:0043168;GO:0043170;GO:0043412;GO:0044237;GO:0044238;GO:0044260;GO:…	K13414	IPR000719	tr|Q7XTK4|Q7XTK4_MEDSA	sp|Q39008|M3K1_ARATH	CAE00640.1
MS.gene054209	0.546545	0.322995	-0.356979	1.78277	-	-	IPR000008	tr|B7FJG9|B7FJG9_MEDTR	-	XP_013452154.1
MS.gene27515	0.733126	1.70251	0.959799	1.66022	GO:0000166;GO:0003674;GO:0003824;GO:0004672;GO:0005488;GO:0005524;GO:0006464;GO:0006468;GO:0006793;GO:0006796;GO:0006807;GO:0008144;GO:0008150;GO:0008152;GO:0009987;GO:0016301;GO:0016310;GO:0016740;GO:0016772;GO:0016773;GO:0017076;GO:0019538;GO:0030554;GO:0032553;GO:0032555;GO:0032559;GO:0035639;GO:0036094;GO:0036211;GO:0043167;GO:0043168;GO:0043170;GO:0043412;GO:0044237;GO:0044238;GO:0044260;GO:…	-	IPR013210	tr|G7KY75|G7KY75_MEDTR	sp|C0LGD7|Y1684_ARATH	XP_003623645.2
MS.gene26466	0.978941	1.08498	-0.0508199	1.55223	-	K10661	-	tr|G7JK10|G7JK10_MEDTR	sp|F4JKK0|SUD1_ARATH	XP_003607923.1
MS.gene87999	0.585912	0.338708	-0.240469	1.4475	GO:0003674;GO:0005198;GO:0005199;GO:0005575;GO:0005576;GO:0110165	-	IPR003883	tr|A0A072UHS8|A0A072UHS8_MEDTR	sp|Q43564|PRP1_MEDTR	RHN59447.1
MS.gene26255	0.627846	0.926071	-0.638545	1.45376	GO:0003674;GO:0003824;GO:0005488;GO:0005506;GO:0008150;GO:0008152;GO:0016491;GO:0016705;GO:0020037;GO:0043167;GO:0043169;GO:0046872;GO:0046906;GO:0046914;GO:0048037;GO:0055114;GO:0097159;GO:1901363	K00487	IPR001128	tr|Q2MJ09|Q2MJ09_MEDTR	sp|P37114|TCMO_MEDSA	XP_003616037.1
MS.gene042131	0.55375	0.761627	0.0387483	1.60938	-	-	-	-	-	-
MS.gene073400	0.140035	0.291979	-0.0490602	1.56875	GO:0005575;GO:0031224;GO:0031225;GO:0031226;GO:0046658;GO:0110165	-	IPR008469	tr|B7FH09|B7FH09_MEDTR	sp|Q96262|PCAP1_ARATH	XP_013463310.1
MS.gene36749	0.90931	0.960752	0.194776	1.49303	GO:0000166;GO:0003674;GO:0003824;GO:0005488;GO:0005524;GO:0005575;GO:0008144;GO:0016020;GO:0016462;GO:0016787;GO:0016817;GO:0016818;GO:0016887;GO:0017076;GO:0017111;GO:0030554;GO:0032553;GO:0032555;GO:0032559;GO:0035639;GO:0036094;GO:0043167;GO:0043168;GO:0097159;GO:0097367;GO:0110165;GO:1901265;GO:1901363	-	IPR003439	tr|G7LGN0|G7LGN0_MEDTR	sp|Q9XIE2|AB36G_ARATH	XP_003627034.2
MS.gene45286	0.962281	1.1639	-0.309619	1.64854	GO:0003674;GO:0005488;GO:0005515	-	IPR032675	tr|A0A072TSM4|A0A072TSM4_MEDTR	-	XP_013442530.1
MS.gene83555	0.426836	0.233882	-0.0585942	1.62822	GO:0003674;GO:0005488;GO:0005515	-	IPR017986	tr|G7II95|G7II95_MEDTR	sp|Q0WV90|TPR1_ARATH	XP_024633020.1
MS.gene27729	0.0689804	0.300766	0.562384	1.67043	GO:0000166;GO:0003674;GO:0003824;GO:0004672;GO:0005488;GO:0005515;GO:0005524;GO:0006464;GO:0006468;GO:0006793;GO:0006796;GO:0006807;GO:0008144;GO:0008150;GO:0008152;GO:0009987;GO:0016301;GO:0016310;GO:0016740;GO:0016772;GO:0016773;GO:0017076;GO:0019538;GO:0030554;GO:0032553;GO:0032555;GO:0032559;GO:0035639;GO:0036094;GO:0036211;GO:0043167;GO:0043168;GO:0043170;GO:0043412;GO:0044237;GO:0044238;GO:…	K14500	IPR011990	tr|G7L3M7|G7L3M7_MEDTR	sp|Q9FHD7|BSK8_ARATH	XP_003623929.1
MS.gene048798	0.573456	0.440748	-0.465775	1.54669	GO:0003674;GO:0003824;GO:0004601;GO:0004602;GO:0006950;GO:0006979;GO:0008150;GO:0008152;GO:0016209;GO:0016491;GO:0016684;GO:0050896;GO:0055114	-	IPR000889	tr|T1PQX1|T1PQX1_MEDSA	sp|P30708|GPX4_NICSY	AFP99878.1
MS.gene016704	0.907191	0.956697	0.483698	1.61766	GO:0003674;GO:0003676;GO:0003723;GO:0005488;GO:0006139;GO:0006396;GO:0006725;GO:0006807;GO:0008150;GO:0008152;GO:0009987;GO:0016070;GO:0034641;GO:0043170;GO:0044237;GO:0044238;GO:0046483;GO:0071704;GO:0090304;GO:0097159;GO:1901360;GO:1901363	-	IPR000467	tr|G7LDP5|G7LDP5_MEDTR	sp|Q94C11|SUGP1_ARATH	XP_003627716.2
MS.gene002557	-3.21484	0.716019	-0.916039	3.62893	-	-	IPR026057	tr|G7IKB9|G7IKB9_MEDTR	sp|Q8VY22|TBL38_ARATH	XP_003593750.1
MS.gene049680	0.646449	0.343763	-0.115292	1.67252	GO:0000166;GO:0001882;GO:0001883;GO:0003674;GO:0003824;GO:0003924;GO:0005488;GO:0005525;GO:0016462;GO:0016787;GO:0016817;GO:0016818;GO:0017076;GO:0017111;GO:0019001;GO:0032549;GO:0032550;GO:0032553;GO:0032555;GO:0032561;GO:0035639;GO:0036094;GO:0043167;GO:0043168;GO:0097159;GO:0097367;GO:1901265;GO:1901363	-	IPR001806	tr|G7J7Y2|G7J7Y2_MEDTR	sp|P31583|RHN1_NICPL	XP_003600625.1
MS.gene75219	0.488421	0.522457	0.21564	1.67756	GO:0003674;GO:0003676;GO:0003677;GO:0003824;GO:0003916;GO:0003917;GO:0005488;GO:0005575;GO:0005694;GO:0006139;GO:0006259;GO:0006265;GO:0006725;GO:0006807;GO:0006996;GO:0008150;GO:0008152;GO:0009987;GO:0016043;GO:0016853;GO:0034641;GO:0043170;GO:0043226;GO:0043228;GO:0043229;GO:0043232;GO:0044237;GO:0044238;GO:0044260;GO:0046483;GO:0051276;GO:0071103;GO:0071704;GO:0071840;GO:0090304;GO:0097159;GO:…	K03163	IPR036202	tr|A0A072VH94|A0A072VH94_MEDTR	sp|Q9FJ79|TOP1B_ARATH	XP_013466945.1
MS.gene55750	0.755574	0.948152	0.200056	1.74031	GO:0003674;GO:0003824;GO:0016787	K06269	IPR029052	tr|B7FHM9|B7FHM9_MEDTR	sp|P48488|PP1_MEDSV	P48488.1
MS.gene21372	0.923628	1.27809	-0.157091	1.48247	-	-	-	tr|G7I308|G7I308_MEDTR	sp|Q9CAF4|NUP1_ARATH	XP_003591662.2
MS.gene76374	0.933142	0.91467	0.0823704	1.54364	GO:0003674;GO:0003676;GO:0003723;GO:0005488;GO:0017069;GO:0030619;GO:0097159;GO:1901363	K11093	IPR022023	tr|G7LEU2|G7LEU2_MEDTR	sp|Q42404|RU17_ARATH	XP_003629469.1
MS.gene016863	0.660051	0.729175	0.214919	1.3888	GO:0003674;GO:0003700;GO:0005575;GO:0005634;GO:0043226;GO:0043227;GO:0043229;GO:0043231;GO:0110165;GO:0140110	-	IPR023278	tr|G7K2Y0|G7K2Y0_MEDTR	sp|O24606|EIN3_ARATH	XP_003617086.1
MS.gene011286	0.392598	0.315756	0.123579	1.74656	GO:0003674;GO:0003824;GO:0006629;GO:0008150;GO:0008152;GO:0008374;GO:0016740;GO:0016746;GO:0016747;GO:0044238;GO:0071704	-	IPR029058	tr|A0A5J5BEU0|A0A5J5BEU0_9ASTE	sp|Q9FNA9|PDAT1_ARATH	KAA8541653.1
MS.gene006261	-0.504604	-0.61993	-0.435849	-1.67537	GO:0000166;GO:0003674;GO:0003824;GO:0004672;GO:0005488;GO:0005524;GO:0006464;GO:0006468;GO:0006793;GO:0006796;GO:0006807;GO:0008144;GO:0008150;GO:0008152;GO:0009987;GO:0016301;GO:0016310;GO:0016740;GO:0016772;GO:0016773;GO:0017076;GO:0019538;GO:0030554;GO:0032553;GO:0032555;GO:0032559;GO:0035639;GO:0036094;GO:0036211;GO:0043167;GO:0043168;GO:0043170;GO:0043412;GO:0044237;GO:0044238;GO:0044260;GO:…	-	IPR000719	tr|G7IEP0|G7IEP0_MEDTR	sp|Q9CAD5|YODA_ARATH	XP_003592222.1
MS.gene060593	-0.805126	-0.412226	0.0404216	-1.63594	-	-	IPR001480	tr|I3SZ22|I3SZ22_MEDTR	sp|Q9ZVA5|EP1L4_ARATH	XP_024632249.1
MS.gene77032	0.489292	1.47768	0.628131	1.65822	GO:0003674;GO:0003824;GO:0004601;GO:0005488;GO:0006950;GO:0006979;GO:0008150;GO:0008152;GO:0009056;GO:0009987;GO:0016209;GO:0016491;GO:0016684;GO:0016999;GO:0017001;GO:0017144;GO:0020037;GO:0042737;GO:0042743;GO:0042744;GO:0044237;GO:0044248;GO:0046906;GO:0048037;GO:0050896;GO:0051186;GO:0051187;GO:0055114;GO:0072593;GO:0097159;GO:1901363	K00430	IPR010255	tr|A0A072UHR9|A0A072UHR9_MEDTR	sp|Q9FLC0|PER52_ARATH	RHN59427.1
MS.gene27767	0.317949	0.851193	0.113066	1.4716	GO:0000166;GO:0003674;GO:0003824;GO:0004672;GO:0004842;GO:0005488;GO:0005524;GO:0006464;GO:0006468;GO:0006793;GO:0006796;GO:0006807;GO:0008144;GO:0008150;GO:0008152;GO:0009987;GO:0016301;GO:0016310;GO:0016567;GO:0016740;GO:0016772;GO:0016773;GO:0017076;GO:0019538;GO:0019787;GO:0030554;GO:0032446;GO:0032553;GO:0032555;GO:0032559;GO:0035639;GO:0036094;GO:0036211;GO:0043167;GO:0043168;GO:0043170;GO:…	-	IPR003613	tr|G7L4P0|G7L4P0_MEDTR	sp|Q8GUH1|PUB33_ARATH	XP_024625319.1
MS.gene81416	-0.801974	-0.6503	-2.64671	-2.86047	-	-	IPR016140	tr|O24101|O24101_MEDTR	sp|Q8W453|DIRL1_ARATH	CAA75593.1
MS.gene33885	0.676988	0.0828155	-0.191613	1.47534	GO:0000166;GO:0003674;GO:0003824;GO:0005488;GO:0005506;GO:0006082;GO:0006520;GO:0006536;GO:0006537;GO:0006807;GO:0008150;GO:0008152;GO:0008652;GO:0009058;GO:0009064;GO:0009084;GO:0009987;GO:0010181;GO:0015930;GO:0016040;GO:0016053;GO:0016491;GO:0016638;GO:0016639;GO:0019752;GO:0032553;GO:0036094;GO:0043167;GO:0043168;GO:0043169;GO:0043436;GO:0043648;GO:0043650;GO:0044237;GO:0044238;GO:0044249;GO:…	K00264	IPR002489	tr|A0A072VE66|A0A072VE66_MEDTR	sp|Q03460|GLSN_MEDSA	Q03460.1
MS.gene008731	0.516255	0.790731	0.235432	1.51278	-	-	IPR007146	tr|G7JNK9|G7JNK9_MEDTR	sp|Q6AXX4|SAS10_RAT	XP_003608060.1
MS.gene40157	0.908192	0.747482	0.120667	1.51645	GO:0003674;GO:0005488;GO:0005515;GO:0043167;GO:0043169;GO:0046872	-	IPR019734	tr|A0A072UP74|A0A072UP74_MEDTR	sp|Q960X8|HRS_DROME	XP_013457145.1
MS.gene073461	-3.19611	-0.30976	-0.13025	#NAME?	GO:0003674;GO:0003824;GO:0008168;GO:0016740;GO:0016741	-	IPR029063	tr|G7INF4|G7INF4_MEDTR	sp|Q8N6R0|EFNMT_HUMAN	XP_003594886.1
MS.gene78438	0.947263	0.349646	0.111543	1.33949	-	K10802	IPR009071	tr|A0A2Z6N780|A0A2Z6N780_TRISU	sp|O49595|HMGB1_ARATH	GAU27459.1
MS.gene22005	-0.997916	-0.877794	0.438972	-1.62563	GO:0000162;GO:0003674;GO:0003824;GO:0004834;GO:0006082;GO:0006520;GO:0006568;GO:0006576;GO:0006586;GO:0006725;GO:0006807;GO:0008150;GO:0008152;GO:0008652;GO:0009058;GO:0009072;GO:0009073;GO:0009308;GO:0009309;GO:0009987;GO:0016053;GO:0016829;GO:0016835;GO:0016836;GO:0018130;GO:0019438;GO:0019752;GO:0034641;GO:0042401;GO:0042430;GO:0042435;GO:0043436;GO:0044106;GO:0044237;GO:0044238;GO:0044249;GO:…	K01696	IPR006654	tr|G7J1A1|G7J1A1_MEDTR	sp|P25269|TRBP2_ARATH	XP_003599947.1
MS.gene49704	0.453053	0.663558	0.0679008	1.27766	-	-	IPR036869	tr|A0A072TTU0|A0A072TTU0_MEDTR	sp|Q0WQ57|AUXI2_ARATH	XP_013446887.1
MS.gene58998	-0.737606	-0.275899	0.102668	-1.6404	GO:0000166;GO:0003674;GO:0005488;GO:0005515;GO:0005524;GO:0006457;GO:0008144;GO:0008150;GO:0009987;GO:0017076;GO:0030554;GO:0032553;GO:0032555;GO:0032559;GO:0035639;GO:0036094;GO:0043167;GO:0043168;GO:0051082;GO:0097159;GO:0097367;GO:1901265;GO:1901363	K09487	IPR019805	tr|A0A072TVH5|A0A072TVH5_MEDTR	sp|Q9SIF2|HS905_ARATH	XP_013443515.1
MS.gene051961	0.554021	0.6979	-0.26133	1.52538	GO:0000166;GO:0003674;GO:0003824;GO:0004672;GO:0005488;GO:0005524;GO:0006464;GO:0006468;GO:0006793;GO:0006796;GO:0006807;GO:0008144;GO:0008150;GO:0008152;GO:0009987;GO:0016301;GO:0016310;GO:0016740;GO:0016772;GO:0016773;GO:0017076;GO:0019538;GO:0030554;GO:0032553;GO:0032555;GO:0032559;GO:0035639;GO:0036094;GO:0036211;GO:0043167;GO:0043168;GO:0043170;GO:0043412;GO:0044237;GO:0044238;GO:0044260;GO:…	-	IPR008271	tr|A0A2Z6LS55|A0A2Z6LS55_TRISU	sp|Q9CAI5|CKL2_ARATH	GAU22001.1
MS.gene36686	0.148718	0.0128793	0.146708	1.62125	GO:0006810;GO:0006886;GO:0008104;GO:0008150;GO:0015031;GO:0015833;GO:0033036;GO:0042886;GO:0045184;GO:0046907;GO:0051179;GO:0051234;GO:0051641;GO:0071702;GO:0071705	K18466	IPR014752	tr|A0A072TM21|A0A072TM21_MEDTR	sp|Q9T091|VP26B_ARATH	XP_013444239.1
MS.gene26954	0.516893	0.510897	-0.785024	1.27916	GO:0003674;GO:0003824;GO:0004553;GO:0005975;GO:0008150;GO:0008152;GO:0016787;GO:0016798;GO:0044238;GO:0071704	-	IPR000490	tr|A0A072VF96|A0A072VF96_MEDTR	sp|Q9M069|E137_ARATH	XP_013466085.1
MS.gene43488	-0.864328	-0.664268	-0.485014	-1.69669	GO:0003674;GO:0003676;GO:0003723;GO:0003746;GO:0005488;GO:0005515;GO:0006414;GO:0008135;GO:0008150;GO:0008152;GO:0009058;GO:0009059;GO:0009987;GO:0034645;GO:0043170;GO:0044237;GO:0044249;GO:0044260;GO:0045182;GO:0071704;GO:0090079;GO:0097159;GO:1901363;GO:1901576	K03233	IPR040079	tr|A0A072USZ0|A0A072USZ0_MEDTR	sp|Q9FUM1|EF1G_PRUAV	XP_013458730.1
MS.gene046990	-0.781537	-0.479651	-0.893935	-2.10814	-	-	IPR017949	tr|G7LDC8|G7LDC8_MEDTR	sp|P50699|TLPH_ARATH	XP_003631101.1
MS.gene66795	2.37191	-3.954	#NAME?	5.46693	GO:0003674;GO:0003824;GO:0005575;GO:0006082;GO:0006629;GO:0006631;GO:0006633;GO:0008150;GO:0008152;GO:0008610;GO:0009058;GO:0009987;GO:0016020;GO:0016053;GO:0016740;GO:0016746;GO:0016747;GO:0019752;GO:0032787;GO:0043436;GO:0044237;GO:0044238;GO:0044249;GO:0044255;GO:0044281;GO:0044283;GO:0046394;GO:0071704;GO:0072330;GO:0110165;GO:1901576	K15397	IPR013747	tr|A0A072UVL7|A0A072UVL7_MEDTR	sp|Q5XEP9|KCS2_ARATH	KEH29885.1
MS.gene04296	-0.53949	-0.686132	-0.608186	-1.48998	GO:0003674;GO:0003676;GO:0003723;GO:0003746;GO:0005488;GO:0005515;GO:0006414;GO:0008135;GO:0008150;GO:0008152;GO:0009058;GO:0009059;GO:0009987;GO:0034645;GO:0043170;GO:0044237;GO:0044249;GO:0044260;GO:0045182;GO:0071704;GO:0090079;GO:0097159;GO:1901363;GO:1901576	K03233	IPR001662	tr|A0A072UXB1|A0A072UXB1_MEDTR	sp|Q9FUM1|EF1G_PRUAV	XP_013460045.1
MS.gene073948	0.407469	0.62522	0.165986	1.26817	GO:0003674;GO:0003824;GO:0003861;GO:0016829;GO:0016835;GO:0016836	-	IPR036008	tr|G7I6Q7|G7I6Q7_MEDTR	sp|Q94AR8|LEUC_ARATH	XP_003590190.1
MS.gene66877	-0.73345	-0.558941	-0.516819	-1.61147	GO:0003674;GO:0003824;GO:0005488;GO:0009055;GO:0016491;GO:0048037;GO:0051536;GO:0051540	K22071	IPR012675	tr|G7KWY5|G7KWY5_MEDTR	sp|P37193|ADXH1_DROME	XP_003622717.1
MS.gene044173	0.542798	0.432095	0.548631	1.52185	GO:0003674;GO:0003824;GO:0005488;GO:0005515;GO:0006464;GO:0006508;GO:0006511;GO:0006807;GO:0008150;GO:0008152;GO:0008233;GO:0008234;GO:0009056;GO:0009057;GO:0009987;GO:0016579;GO:0016787;GO:0019538;GO:0019783;GO:0019941;GO:0036211;GO:0036459;GO:0043170;GO:0043412;GO:0043632;GO:0044237;GO:0044238;GO:0044248;GO:0044260;GO:0044265;GO:0044267;GO:0051603;GO:0070011;GO:0070646;GO:0070647;GO:0071704;GO:…	-	IPR002083	tr|G7J6M6|G7J6M6_MEDTR	sp|Q84WU2|UBP13_ARATH	XP_003601357.2
MS.gene31067	0.724846	0.875745	-0.110982	1.60902	GO:0000166;GO:0003674;GO:0003676;GO:0003824;GO:0004386;GO:0005488;GO:0005524;GO:0008144;GO:0016462;GO:0016787;GO:0016817;GO:0016818;GO:0016887;GO:0017076;GO:0017111;GO:0030554;GO:0032553;GO:0032555;GO:0032559;GO:0035639;GO:0036094;GO:0042623;GO:0043167;GO:0043168;GO:0097159;GO:0097367;GO:1901265;GO:1901363	K12815	IPR011545	tr|G7IUG0|G7IUG0_MEDTR	sp|F4K2E9|PRP16_ARATH	XP_003597474.1
MS.gene043768	0.818196	0.464769	-0.573231	1.32866	GO:0003674;GO:0003676;GO:0003677;GO:0005488;GO:0005575;GO:0005634;GO:0006355;GO:0008150;GO:0009889;GO:0010468;GO:0010556;GO:0019219;GO:0019222;GO:0031323;GO:0031326;GO:0043226;GO:0043227;GO:0043229;GO:0043231;GO:0050789;GO:0050794;GO:0051171;GO:0051252;GO:0060255;GO:0065007;GO:0080090;GO:0097159;GO:0110165;GO:1901363;GO:1903506;GO:2000112;GO:2001141	-	IPR005539	tr|A0A072V8D4|A0A072V8D4_MEDTR	sp|O04136|KNAP3_MALDO	XP_013464062.1
MS.gene27779	0.592257	0.269364	-0.684003	1.19418	GO:0003674;GO:0003824;GO:0005488;GO:0048037;GO:0050662	K13265	IPR036291	tr|A2Q3W4|A2Q3W4_MEDTR	sp|Q40316|VESTR_MEDSA	Q40316.1
MS.gene50878	0.720936	1.15307	-0.0984169	1.33442	-	K18211	-	tr|A0A072V4J0|A0A072V4J0_MEDTR	sp|Q9S7P9|SNP33_ARATH	XP_013459052.1
MS.gene06462	0.273588	0.347706	0.0551602	1.48735	GO:0003674;GO:0003676;GO:0003723;GO:0005488;GO:0005575;GO:0005634;GO:0006139;GO:0006396;GO:0006397;GO:0006725;GO:0006807;GO:0008150;GO:0008152;GO:0009987;GO:0016070;GO:0016071;GO:0034641;GO:0043170;GO:0043226;GO:0043227;GO:0043229;GO:0043231;GO:0044237;GO:0044238;GO:0046483;GO:0071704;GO:0090304;GO:0097159;GO:0110165;GO:1901360;GO:1901363	K13091	IPR012677	tr|A0A2P5EDC2|A0A2P5EDC2_TREOI	sp|Q5RC80|RBM39_PONAB	PON83538.1
MS.gene052371	0.0864766	0.310754	-0.0127121	1.28533	-	-	IPR006968	tr|G7JRR8|G7JRR8_MEDTR	sp|Q93YU2|RUS6_ARATH	XP_003607404.1
MS.gene060396	0.762361	0.835564	-0.109773	1.5154	GO:0003674;GO:0003676;GO:0003723;GO:0005488;GO:0097159;GO:1901363	-	IPR001313	tr|G7IN26|G7IN26_MEDTR	sp|Q9C5E7|PUM6_ARATH	XP_003594978.1
MS.gene84631	-0.145954	-0.228394	-0.586583	-1.51199	GO:0003674;GO:0003676;GO:0003824;GO:0004518;GO:0004527;GO:0005488;GO:0006139;GO:0006725;GO:0006807;GO:0008150;GO:0008152;GO:0008408;GO:0009987;GO:0016787;GO:0016788;GO:0034641;GO:0044237;GO:0044238;GO:0046483;GO:0071704;GO:0097159;GO:1901360;GO:1901363	K07466	IPR012337	tr|A0A2Z6NW07|A0A2Z6NW07_TRISU	sp|O49453|Y4844_ARATH	GAU34167.1
MS.gene08405	1.07442	-1.54718	-1.68267	2.5	GO:0003674;GO:0003824;GO:0005488;GO:0005506;GO:0008150;GO:0008152;GO:0016491;GO:0016705;GO:0020037;GO:0043167;GO:0043169;GO:0046872;GO:0046906;GO:0046914;GO:0048037;GO:0055114;GO:0097159;GO:1901363	K13260	IPR002401	tr|A0A396IJ45|A0A396IJ45_MEDTR	sp|P93147|C81E1_GLYEC	XP_024638543.1
MS.gene46629	-0.971295	-0.432266	-0.725226	-1.84036	GO:0003674;GO:0003824;GO:0006629;GO:0006694;GO:0008150;GO:0008152;GO:0008168;GO:0008202;GO:0008610;GO:0009058;GO:0016740;GO:0016741;GO:0044238;GO:0071704;GO:1901360;GO:1901362;GO:1901576	K00559	IPR030384	tr|B7FHU0|B7FHU0_MEDTR	sp|Q9LM02|SMT1_ARATH	XP_003599380.1
MS.gene042285	0.283886	0.521387	0.594471	1.62867	GO:0003674;GO:0005488;GO:0005515	-	IPR000626	tr|A0A396IH19|A0A396IH19_MEDTR	sp|Q9BY42|RTF2_HUMAN	XP_024638540.1
MS.gene36019	0.448226	0.677744	0.0396901	1.29756	GO:0003674;GO:0003676;GO:0005488;GO:0097159;GO:1901363	K12741	IPR035979	tr|A0A072TQR0|A0A072TQR0_MEDTR	sp|Q9LKA4|UBA2C_ARATH	XP_013445530.1
MS.gene82564	-0.763718	-0.800379	-0.306977	-1.43745	-	K03966	-	tr|G7KNF5|G7KNF5_MEDTR	sp|Q94C12|NDBAB_ARATH	AES76709.1
MS.gene003532	0.891766	0.751431	0.753243	1.6523	GO:0000413;GO:0003674;GO:0003755;GO:0003824;GO:0006457;GO:0006464;GO:0006807;GO:0008150;GO:0008152;GO:0009987;GO:0016853;GO:0016859;GO:0018193;GO:0018208;GO:0019538;GO:0036211;GO:0043170;GO:0043412;GO:0044237;GO:0044238;GO:0044260;GO:0044267;GO:0071704;GO:0140096;GO:1901564	-	IPR002130	tr|I3S543|I3S543_MEDTR	sp|O49605|CP21A_ARATH	XP_013456473.1
MS.gene77285	0.402873	0.546005	0.0559419	1.2741	GO:0005575;GO:0016020;GO:0110165	K23544	IPR005016	tr|A0A072U0W8|A0A072U0W8_MEDTR	sp|A7S4N4|SERIC_NEMVE	XP_013448771.1
MS.gene025483	-0.500167	-0.153512	0.165186	-1.58056	GO:0003674;GO:0003676;GO:0005488;GO:0043167;GO:0043169;GO:0046872;GO:0097159;GO:1901363	-	IPR000571	tr|G7JUR4|G7JUR4_MEDTR	sp|Q0D3J9|C3H53_ORYSJ	XP_003605843.1
MS.gene42580	-0.0783284	0.51307	-0.0868968	2.05912	GO:0000166;GO:0003674;GO:0003824;GO:0004672;GO:0004674;GO:0005488;GO:0005524;GO:0008144;GO:0016301;GO:0016740;GO:0016772;GO:0016773;GO:0017076;GO:0030554;GO:0032553;GO:0032555;GO:0032559;GO:0035639;GO:0036094;GO:0043167;GO:0043168;GO:0097159;GO:0097367;GO:0140096;GO:1901265;GO:1901363	K07178	IPR018935	tr|Q2HRF6|Q2HRF6_MEDTR	sp|Q54VD8|RIO1_DICDI	XP_003625080.1
MS.gene56421	0.891071	0.650567	0.324796	1.69089	-	-	IPR013989	tr|A0A396I909|A0A396I909_MEDTR	sp|P37707|B2_DAUCA	ABN04848.1
MS.gene032215	0.699955	0.810088	0.682067	1.60972	GO:0003674;GO:0003676;GO:0003677;GO:0003700;GO:0005488;GO:0005575;GO:0005667;GO:0006355;GO:0008150;GO:0009889;GO:0010468;GO:0010556;GO:0016602;GO:0019219;GO:0019222;GO:0031323;GO:0031326;GO:0032991;GO:0044798;GO:0050789;GO:0050794;GO:0051171;GO:0051252;GO:0060255;GO:0065007;GO:0080090;GO:0090575;GO:0097159;GO:0140110;GO:1901363;GO:1903506;GO:2000112;GO:2001141	-	IPR001289	tr|A0A396JG16|A0A396JG16_MEDTR	sp|Q93ZH2|NFYA3_ARATH	XP_024633082.1
MS.gene005354	-2.31503	0.172324	-2.53027	-2.46288	GO:0003674;GO:0003824;GO:0004175;GO:0004190;GO:0006508;GO:0006629;GO:0006807;GO:0008150;GO:0008152;GO:0008233;GO:0016787;GO:0019538;GO:0043170;GO:0044238;GO:0070001;GO:0070011;GO:0071704;GO:0140096;GO:1901564	-	IPR008139	tr|A0A072VYH6|A0A072VYH6_MEDTR	sp|P42211|ASPRX_ORYSJ	XP_013469092.1
MS.gene40055	0.458555	0.512769	-0.0809584	1.26452	GO:0003674;GO:0003676;GO:0003723;GO:0005488;GO:0097159;GO:1901363	K14411	IPR012677	tr|A0A072VX62|A0A072VX62_MEDTR	sp|Q8W034|RNP1_ARATH	XP_013468648.1
MS.gene95049	0.339134	1.02722	0.818164	1.68629	GO:0000075;GO:0007088;GO:0007093;GO:0007094;GO:0007346;GO:0008150;GO:0009987;GO:0010564;GO:0010639;GO:0010948;GO:0010965;GO:0022402;GO:0030071;GO:0031577;GO:0033043;GO:0033044;GO:0033045;GO:0033046;GO:0033047;GO:0033048;GO:0045786;GO:0045839;GO:0045841;GO:0045930;GO:0048519;GO:0048523;GO:0050789;GO:0050794;GO:0051128;GO:0051129;GO:0051726;GO:0051783;GO:0051784;GO:0051983;GO:0051985;GO:0065007;GO:…	K06679	IPR008672	tr|A0A072UUK2|A0A072UUK2_MEDTR	sp|Q9LTY1|MAD1_ARATH	XP_013458716.1
MS.gene26792	-0.734582	-0.206425	-0.662142	-1.16738	-	K02883	IPR036227	tr|A0A072U5K2|A0A072U5K2_MEDTR	sp|Q940B0|RL183_ARATH	XP_013450365.1
MS.gene050173	0.717037	1.0419	-0.402682	2.11088	GO:0003674;GO:0003824;GO:0004842;GO:0005488;GO:0005515;GO:0006464;GO:0006807;GO:0008150;GO:0008152;GO:0009987;GO:0016567;GO:0016740;GO:0019538;GO:0019787;GO:0032446;GO:0036211;GO:0043170;GO:0043412;GO:0044237;GO:0044238;GO:0044260;GO:0044267;GO:0070647;GO:0071704;GO:0140096;GO:1901564	-	IPR013083	tr|G7I306|G7I306_MEDTR	sp|D1FP53|LIN_MEDTR	XP_013469258.1
MS.gene034805	-0.142106	-0.0371369	-0.38839	-1.20805	GO:0000166;GO:0003674;GO:0003824;GO:0004812;GO:0004821;GO:0005488;GO:0005524;GO:0006082;GO:0006139;GO:0006399;GO:0006418;GO:0006427;GO:0006520;GO:0006725;GO:0006807;GO:0008144;GO:0008150;GO:0008152;GO:0009987;GO:0016070;GO:0016874;GO:0016875;GO:0017076;GO:0019752;GO:0030554;GO:0032553;GO:0032555;GO:0032559;GO:0034641;GO:0034660;GO:0035639;GO:0036094;GO:0043038;GO:0043039;GO:0043167;GO:0043168;GO:…	-	IPR006195	tr|A0A072VJI1|A0A072VJI1_MEDTR	sp|F4IYF8|SYHC_ARATH	XP_013467905.1
MS.gene28870	0.462813	0.372824	0.515632	1.59389	GO:0000166;GO:0001882;GO:0001883;GO:0003674;GO:0003824;GO:0003924;GO:0005488;GO:0005525;GO:0007165;GO:0007264;GO:0008150;GO:0009987;GO:0016462;GO:0016787;GO:0016817;GO:0016818;GO:0017076;GO:0017111;GO:0019001;GO:0032549;GO:0032550;GO:0032553;GO:0032555;GO:0032561;GO:0035556;GO:0035639;GO:0036094;GO:0043167;GO:0043168;GO:0050789;GO:0050794;GO:0065007;GO:0097159;GO:0097367;GO:1901265;GO:1901363	K04392	IPR027417	tr|G7LB74|G7LB74_MEDTR	sp|Q35638|RHO1_PEA	XP_003629271.1
MS.gene76102	0.512072	0.488824	-0.30609	1.44802	GO:0003674;GO:0005488;GO:0005543;GO:0008289;GO:0035091;GO:0043167;GO:0043168	-	IPR001683	tr|G7K781|G7K781_MEDTR	sp|Q8L5Z7|SNX2A_ARATH	XP_003616703.1
MS.gene035082	-0.744437	-0.527159	-0.275744	-1.2498	GO:0000166;GO:0003674;GO:0003824;GO:0004672;GO:0005488;GO:0005524;GO:0006464;GO:0006468;GO:0006793;GO:0006796;GO:0006807;GO:0008144;GO:0008150;GO:0008152;GO:0009987;GO:0016301;GO:0016310;GO:0016740;GO:0016772;GO:0016773;GO:0017076;GO:0019538;GO:0030554;GO:0032553;GO:0032555;GO:0032559;GO:0035639;GO:0036094;GO:0036211;GO:0043167;GO:0043168;GO:0043170;GO:0043412;GO:0044237;GO:0044238;GO:0044260;GO:…	-	IPR011009	tr|A0A072TY65|A0A072TY65_MEDTR	sp|P15792|KPK1_PHAVU	XP_013448114.1
MS.gene31281	-0.981029	-0.789206	-0.679113	-2.19532	GO:0003674;GO:0003676;GO:0003677;GO:0005488;GO:0006355;GO:0008150;GO:0008270;GO:0009889;GO:0010468;GO:0010556;GO:0019219;GO:0019222;GO:0031323;GO:0031326;GO:0043167;GO:0043169;GO:0043565;GO:0046872;GO:0046914;GO:0050789;GO:0050794;GO:0051171;GO:0051252;GO:0060255;GO:0065007;GO:0080090;GO:0097159;GO:1901363;GO:1903506;GO:2000112;GO:2001141	-	IPR000679	tr|G7IRU3|G7IRU3_MEDTR	sp|Q6DBP8|GAT11_ARATH	XP_003597258.1
MS.gene09078	0.0376231	0.152758	0.270589	1.23203	GO:0003674;GO:0005488;GO:0005515;GO:0006810;GO:0006886;GO:0008104;GO:0008150;GO:0008536;GO:0015031;GO:0015833;GO:0017016;GO:0019899;GO:0031267;GO:0033036;GO:0042886;GO:0045184;GO:0046907;GO:0051020;GO:0051179;GO:0051234;GO:0051641;GO:0071702;GO:0071705	K20222	IPR041653	tr|A0A396GNB0|A0A396GNB0_MEDTR	sp|Q8BKC5|IPO5_MOUSE	RHN42616.1
MS.gene76381	0.722096	1.04776	0.0654556	1.29536	GO:0003674;GO:0003676;GO:0005488;GO:0097159;GO:1901363	-	IPR013087	tr|A0A396GNR0|A0A396GNR0_MEDTR	sp|Q9SCQ6|IDD2_ARATH	XP_024629013.1
MS.gene035172	0.948494	0.733656	-0.129193	1.49904	GO:0003674;GO:0003824;GO:0005488;GO:0005515;GO:0008150;GO:0009987;GO:0016043;GO:0016787;GO:0016788;GO:0030599;GO:0042545;GO:0045229;GO:0046983;GO:0052689;GO:0071554;GO:0071555;GO:0071840	-	IPR011598	tr|G7JZB3|G7JZB3_MEDTR	sp|Q9CAA4|BIM2_ARATH	XP_003614339.1
MS.gene034948	0.354095	0.500958	-0.773049	1.30862	GO:0000287;GO:0003674;GO:0003824;GO:0004743;GO:0005488;GO:0005975;GO:0006082;GO:0006090;GO:0006091;GO:0006096;GO:0006139;GO:0006163;GO:0006165;GO:0006725;GO:0006753;GO:0006757;GO:0006793;GO:0006796;GO:0006807;GO:0008150;GO:0008152;GO:0009056;GO:0009117;GO:0009132;GO:0009135;GO:0009150;GO:0009179;GO:0009185;GO:0009259;GO:0009987;GO:0016052;GO:0016310;GO:0016740;GO:0016772;GO:0016773;GO:0019637;GO:…	-	IPR015806	tr|Q1SN32|Q1SN32_MEDTR	sp|B8BJ39|KPYC1_ORYSI	XP_003590395.1
MS.gene071960	-0.00915002	-0.0400842	0.0327848	1.47572	GO:0003674;GO:0003676;GO:0005488;GO:0008270;GO:0043167;GO:0043169;GO:0046872;GO:0046914;GO:0097159;GO:1901363	-	IPR001878	tr|A0A396J0R1|A0A396J0R1_MEDTR	sp|Q9LIN3|RZ1A_ARATH	XP_024633248.1
MS.gene40369	0.834838	0.484084	0.187289	1.4407	GO:0003674;GO:0003676;GO:0005488;GO:0097159;GO:1901363	K13201	IPR012677	tr|G7J2U2|G7J2U2_MEDTR	sp|Q9M427|UBP1_NICPL	XP_003603560.2
MS.gene047657	1.19963	0.4422	1.64667	3.55267	GO:0003674;GO:0003824;GO:0008146;GO:0016740;GO:0016782	-	IPR000863	tr|G7K807|G7K807_MEDTR	-	XP_003611774.1
MS.gene017270	-0.861741	-0.479396	-0.601413	-1.40754	-	-	IPR000644	tr|G7K5X3|G7K5X3_MEDTR	sp|Q9LEV3|CBSX3_ARATH	AES99055.1
MS.gene012399	0.399796	0.19983	0.511313	1.45342	GO:0000166;GO:0003674;GO:0005488;GO:0005524;GO:0008144;GO:0017076;GO:0030554;GO:0032553;GO:0032555;GO:0032559;GO:0035639;GO:0036094;GO:0043167;GO:0043168;GO:0097159;GO:0097367;GO:1901265;GO:1901363	-	IPR027417	tr|G7JVH0|G7JVH0_MEDTR	sp|Q8RY66|AATPD_ARATH	XP_003610132.1
MS.gene036292	0.0762509	0.418629	0.338108	1.24529	GO:0003674;GO:0005488;GO:0005515;GO:0046983	-	IPR036638	tr|G7KF32|G7KF32_MEDTR	sp|A0A3Q7HRZ6|MYC2_SOLLC	XP_003612909.1
MS.gene85271	0.534411	0.671392	0.62273	1.41282	GO:0003674;GO:0003700;GO:0006355;GO:0008150;GO:0009889;GO:0010468;GO:0010556;GO:0019219;GO:0019222;GO:0031323;GO:0031326;GO:0050789;GO:0050794;GO:0051171;GO:0051252;GO:0060255;GO:0065007;GO:0080090;GO:0140110;GO:1903506;GO:2000112;GO:2001141	-	IPR004827	tr|G7IHV8|G7IHV8_MEDTR	sp|Q04088|POF21_ARATH	XP_003597529.1
MS.gene005165	0.74709	0.132872	0.427862	3.25905	GO:0000096;GO:0000097;GO:0003674;GO:0003824;GO:0004124;GO:0006082;GO:0006520;GO:0006534;GO:0006535;GO:0006563;GO:0006790;GO:0006807;GO:0008150;GO:0008152;GO:0008652;GO:0009058;GO:0009069;GO:0009070;GO:0009987;GO:0016053;GO:0016740;GO:0016765;GO:0019344;GO:0019752;GO:0043436;GO:0044237;GO:0044238;GO:0044249;GO:0044272;GO:0044281;GO:0044283;GO:0046394;GO:0071704;GO:1901564;GO:1901566;GO:1901576;GO:…	-	IPR001926	tr|A0A2K3L876|A0A2K3L876_TRIPR	sp|Q43317|CYSK_CITLA	PNX74741.1
MS.gene043247	-0.942459	-0.770852	-0.458051	-1.1275	GO:0003674;GO:0003735;GO:0005198;GO:0005575;GO:0005840;GO:0006412;GO:0006518;GO:0006807;GO:0008150;GO:0008152;GO:0009058;GO:0009059;GO:0009987;GO:0019538;GO:0034641;GO:0034645;GO:0043043;GO:0043170;GO:0043226;GO:0043228;GO:0043229;GO:0043232;GO:0043603;GO:0043604;GO:0044237;GO:0044238;GO:0044249;GO:0044260;GO:0044267;GO:0044271;GO:0071704;GO:0110165;GO:1901564;GO:1901566;GO:1901576	-	IPR008195	tr|Q2HVS4|Q2HVS4_MEDTR	sp|P40590|RL34_PEA	XP_003621182.2
MS.gene048978	0.674497	0.698218	0.0616104	1.09791	GO:0000166;GO:0003674;GO:0003824;GO:0004672;GO:0005488;GO:0005524;GO:0006464;GO:0006468;GO:0006793;GO:0006796;GO:0006807;GO:0008144;GO:0008150;GO:0008152;GO:0009987;GO:0016301;GO:0016310;GO:0016740;GO:0016772;GO:0016773;GO:0017076;GO:0019538;GO:0030554;GO:0032553;GO:0032555;GO:0032559;GO:0035639;GO:0036094;GO:0036211;GO:0043167;GO:0043168;GO:0043170;GO:0043412;GO:0044237;GO:0044238;GO:0044260;GO:…	-	IPR000719	tr|A0A072U637|A0A072U637_MEDTR	sp|Q9ZQ31|STY13_ARATH	XP_013447273.1
MS.gene074418	0.420864	0.470321	0.483968	1.24583	GO:0003674;GO:0003676;GO:0005488;GO:0043167;GO:0043169;GO:0046872;GO:0097159;GO:1901363	-	IPR036855	tr|G7J609|G7J609_MEDTR	sp|Q5SNN4|C3H40_ORYSJ	XP_003601302.1
MS.gene011525	0.683172	0.999158	-0.303207	1.53109	GO:0003674;GO:0003676;GO:0005488;GO:0008270;GO:0043167;GO:0043169;GO:0046872;GO:0046914;GO:0097159;GO:1901363	-	IPR001878	tr|A0A396ICG0|A0A396ICG0_MEDTR	sp|Q0E2Z7|RH41_ORYSJ	XP_024638358.1
MS.gene04371	0.355617	0.437149	0.0607092	1.1866	GO:0003674;GO:0005488;GO:0005515	K12616	IPR015943	tr|G7IY76|G7IY76_MEDTR	sp|Q9LTT8|VCS_ARATH	XP_003600439.1
MS.gene72794	-0.769493	-0.586422	-0.707494	-1.34522	GO:0000166;GO:0003674;GO:0003824;GO:0004672;GO:0005488;GO:0005524;GO:0006464;GO:0006468;GO:0006793;GO:0006796;GO:0006807;GO:0008144;GO:0008150;GO:0008152;GO:0009987;GO:0016301;GO:0016310;GO:0016740;GO:0016772;GO:0016773;GO:0017076;GO:0019538;GO:0030554;GO:0032553;GO:0032555;GO:0032559;GO:0035639;GO:0036094;GO:0036211;GO:0043167;GO:0043168;GO:0043170;GO:0043412;GO:0044237;GO:0044238;GO:0044260;GO:…	-	IPR008271	tr|G7K5H7|G7K5H7_MEDTR	sp|C0LGF4|FEI1_ARATH	XP_003612569.2
MS.gene72417	0.108609	0.898144	-0.904184	1.67406	GO:0003674;GO:0003824;GO:0004332;GO:0005975;GO:0006082;GO:0006090;GO:0006091;GO:0006096;GO:0006139;GO:0006163;GO:0006165;GO:0006725;GO:0006753;GO:0006757;GO:0006793;GO:0006796;GO:0006807;GO:0008150;GO:0008152;GO:0009056;GO:0009117;GO:0009132;GO:0009135;GO:0009150;GO:0009179;GO:0009185;GO:0009259;GO:0009987;GO:0016052;GO:0016310;GO:0016829;GO:0016830;GO:0016832;GO:0019637;GO:0019693;GO:0019752;GO:…	K01623	IPR000741	tr|A0A072VVG3|A0A072VVG3_MEDTR	sp|Q9SJQ9|ALFC6_ARATH	XP_013468053.1
MS.gene058158	-0.457307	-0.0714608	-0.943629	-1.28659	GO:0003674;GO:0005488;GO:0005515;GO:0046983	-	IPR011598	tr|A0A072VPZ1|A0A072VPZ1_MEDTR	sp|Q9FYJ6|BH111_ARATH	XP_013469430.1
MS.gene76738	0.582503	1.49505	0.978102	1.3381	GO:0003674;GO:0003824;GO:0004601;GO:0005488;GO:0006950;GO:0006979;GO:0008150;GO:0008152;GO:0009056;GO:0009987;GO:0016209;GO:0016491;GO:0016684;GO:0016999;GO:0017001;GO:0017144;GO:0020037;GO:0042737;GO:0042743;GO:0042744;GO:0044237;GO:0044248;GO:0046906;GO:0048037;GO:0050896;GO:0051186;GO:0051187;GO:0055114;GO:0072593;GO:0097159;GO:1901363	K00430	IPR002016	tr|A0A072UHR9|A0A072UHR9_MEDTR	sp|Q9FLC0|PER52_ARATH	RHN59427.1
MS.gene052279	0.405505	0.621299	0.637711	1.12721	-	-	IPR018849	tr|A0A072UNF5|A0A072UNF5_MEDTR	-	XP_013456562.1
MS.gene22706	-0.0477144	-0.327118	-0.647967	-1.24319	GO:0003674;GO:0003824;GO:0004175;GO:0004190;GO:0006508;GO:0006807;GO:0008150;GO:0008152;GO:0008233;GO:0016787;GO:0019538;GO:0043170;GO:0044238;GO:0070001;GO:0070011;GO:0071704;GO:0140096;GO:1901564	K22683	IPR033121	tr|A0A072U5I5|A0A072U5I5_MEDTR	sp|Q9LNJ3|APF2_ARATH	XP_013450613.1
MS.gene05731	1.5114	1.88985	0.243833	Inf	GO:0003674;GO:0003824;GO:0005488;GO:0043167;GO:0043169	K17506	IPR001932	tr|A0A396IPM5|A0A396IPM5_MEDTR	sp|O80871|P2C25_ARATH	XP_024634055.1
MS.gene34151	0.725731	0.307115	0.0661333	1.47521	GO:0003674;GO:0003824;GO:0004175;GO:0004190;GO:0005575;GO:0008233;GO:0016021;GO:0016787;GO:0031224;GO:0070001;GO:0070011;GO:0110165;GO:0140096	K09598	IPR007369	tr|G7IAL9|G7IAL9_MEDTR	sp|Q93Z32|SIPL1_ARATH	AES62522.1
MS.gene84414	0.519004	0.735493	0.48151	1.37317	GO:0003674;GO:0005488;GO:0005515	K06693	IPR001478	tr|A0A072V9K9|A0A072V9K9_MEDTR	sp|O94393|PSMD9_SCHPO	XP_013464038.1
MS.gene048293	-0.226017	-0.422761	-0.565535	-1.22076	GO:0003674;GO:0003676;GO:0003677;GO:0005488;GO:0097159;GO:1901363	-	IPR025756	tr|A2Q5E6|A2Q5E6_MEDTR	sp|Q94A57|PHL2_ARATH	XP_003594367.1
MS.gene034279	-0.946021	-0.718786	-0.713058	-1.39177	-	-	-	tr|A0A072UHD8|A0A072UHD8_MEDTR	sp|Q9FZ45|Y1686_ARATH	XP_013454502.1
MS.gene06509	-0.804381	-0.599718	-0.393911	-1.15035	GO:0003674;GO:0003824;GO:0004784;GO:0005488;GO:0006801;GO:0008150;GO:0008152;GO:0009987;GO:0016209;GO:0016491;GO:0016721;GO:0043167;GO:0043169;GO:0044237;GO:0046872;GO:0055114;GO:0072593	K04564	IPR019831	tr|I3T560|I3T560_MEDTR	sp|P27084|SODM_PEA	XP_013461533.1
MS.gene55628	-2.29225	-1.21869	-2.791	#NAME?	-	-	-	tr|A0A072U710|A0A072U710_MEDTR	-	XP_013451526.1
MS.gene85418	0.850517	0.88927	-0.315496	1.06412	-	-	IPR024788	tr|Q2HUD4|Q2HUD4_MEDTR	sp|Q9FLW0|Y5241_ARATH	XP_003624010.1
MS.gene005667	0.977737	0.689997	0.185462	1.89419	-	-	-	tr|A0A072VYZ6|A0A072VYZ6_MEDTR	sp|F4IN58|PIEZO_ARATH	KEH43285.1
MS.gene024615	-0.426782	-0.861826	0.0316185	3.01977	-	-	-	tr|G7L0S2|G7L0S2_MEDTR	-	XP_003626375.2
MS.gene34165	0.370402	1.62609	1.62022	3.44528	-	-	IPR012442	tr|I3SES6|I3SES6_MEDTR	-	AFK38768.1
MS.gene066642	0.214878	1.1059	0.158947	1.54953	GO:0000166;GO:0003674;GO:0005488;GO:0005515;GO:0007165;GO:0008150;GO:0009987;GO:0017076;GO:0030554;GO:0032553;GO:0032555;GO:0032559;GO:0036094;GO:0043167;GO:0043168;GO:0043531;GO:0050789;GO:0050794;GO:0065007;GO:0097159;GO:0097367;GO:1901265;GO:1901363	-	IPR036390	tr|A0A396I698|A0A396I698_MEDTR	sp|Q40392|TMVRN_NICGU	RHN59185.1
MS.gene059821	0.597715	0.970939	0.365397	1.59011	-	-	IPR000608	tr|G7I332|G7I332_MEDTR	sp|Q8GY87|UBC26_ARATH	AES61990.2
MS.gene064431	-0.433493	-0.227545	-0.379184	-1.59379	GO:0003674;GO:0005488;GO:0005515	-	IPR015915	tr|G7J5X9|G7J5X9_MEDTR	sp|Q9FII2|FK117_ARATH	XP_003603846.1
MS.gene045622	1.46925	2.62384	1.09736	3.22226	GO:0003674;GO:0003824;GO:0008168;GO:0016740;GO:0016741	-	IPR029063	tr|G7KGP9|G7KGP9_MEDTR	sp|Q9H8H3|MET7A_HUMAN	XP_003613857.2
MS.gene65922	0.772308	0.324358	0.49645	1.66326	GO:0003674;GO:0005488;GO:0005515	K14962	IPR015943	tr|B7FLB2|B7FLB2_MEDTR	sp|Q9LYK6|APRF1_ARATH	XP_013446074.1
MS.gene014509	-3.81779	-0.370688	-3.35756	#NAME?	-	-	-	tr|A0A072V297|A0A072V297_MEDTR	-	XP_013462129.1
MS.gene028062	-0.303382	-0.133536	-0.857357	-1.19394	GO:0003674;GO:0003824;GO:0008168;GO:0016740;GO:0016741	-	IPR029063	tr|G7K6V0|G7K6V0_MEDTR	sp|Q9C6S7|PMTK_ARATH	XP_003612612.1
MS.gene061243	-0.104061	0.630901	0.901417	1.20274	GO:0003674;GO:0004857;GO:0008150;GO:0030234;GO:0043086;GO:0044092;GO:0050790;GO:0065007;GO:0065009;GO:0098772	-	IPR035513	tr|B7FMH8|B7FMH8_MEDTR	sp|F4HWQ8|CVIF1_ARATH	XP_003609816.1
MS.gene90539	0.795933	0.838827	0.163797	1.44236	-	-	-	tr|A0A072V8D9|A0A072V8D9_MEDTR	-	XP_013464067.1
MS.gene54803	0.499518	0.267636	-0.317319	2.48919	GO:0003674;GO:0003676;GO:0003677;GO:0005488;GO:0005575;GO:0005634;GO:0006355;GO:0008150;GO:0008270;GO:0009889;GO:0009891;GO:0009893;GO:0010468;GO:0010556;GO:0010557;GO:0010604;GO:0010628;GO:0019219;GO:0019222;GO:0031323;GO:0031325;GO:0031326;GO:0031328;GO:0043167;GO:0043169;GO:0043226;GO:0043227;GO:0043229;GO:0043231;GO:0043565;GO:0045893;GO:0045935;GO:0046872;GO:0046914;GO:0048518;GO:0048522;GO:…	-	IPR013088	tr|G7I378|G7I378_MEDTR	sp|Q9SV30|GATA8_ARATH	XP_003591890.1
MS.gene01629	0.737897	0.508407	0.595879	1.75065	-	K22547	IPR001763	tr|G7ILL1|G7ILL1_MEDTR	sp|Q8RUD6|HARC1_ARATH	XP_003593790.1
MS.gene82807	-0.928076	-0.351399	0.144725	-1.52812	GO:0003674;GO:0003824;GO:0005488;GO:0005975;GO:0008150;GO:0008152;GO:0016853;GO:0030246;GO:0044238;GO:0071704	K01792	IPR025532	tr|A0A072U4Z1|A0A072U4Z1_MEDTR	sp|Q40784|AAPC_CENCI	XP_013450738.2
MS.gene71128	0.974195	1.20023	0.596085	1.12971	GO:0006810;GO:0008104;GO:0008150;GO:0015031;GO:0015833;GO:0033036;GO:0042886;GO:0045184;GO:0051179;GO:0051234;GO:0071702;GO:0071705	K19476	IPR005061	tr|A0A072U868|A0A072U868_MEDTR	sp|Q54I39|IST1L_DICDI	XP_013451911.1
MS.gene89816	-0.382474	-0.321964	-0.388121	-1.34027	-	-	IPR007750	tr|A0A072UB04|A0A072UB04_MEDTR	-	XP_013448993.1
MS.gene036281	0.690548	0.845854	0.361949	1.06422	GO:0003674;GO:0005488;GO:0005515	-	IPR000048	tr|A0A396HQK0|A0A396HQK0_MEDTR	sp|Q0WVX5|SSY4_ARATH	RHN54858.1
MS.gene74948	-0.212559	-0.579157	-0.638907	-1.12957	GO:0003674;GO:0003824;GO:0003954;GO:0005575;GO:0005739;GO:0008137;GO:0016491;GO:0016651;GO:0016655;GO:0043226;GO:0043227;GO:0043229;GO:0043231;GO:0050136;GO:0110165	K03963	IPR008698	tr|A0A072VQV0|A0A072VQV0_MEDTR	sp|Q9SKC9|NDUB7_ARATH	XP_013470311.1
MS.gene04304	1.84579	0.997265	0.573421	2.6693	GO:0003674;GO:0003824;GO:0016787	-	IPR020476	tr|A0A072UW81|A0A072UW81_MEDTR	sp|Q6NPD7|NUD10_ARATH	XP_013460058.1
MS.gene061581	0.714687	0.684113	-0.0258617	1.09315	GO:0003674;GO:0003824;GO:0008150;GO:0008152;GO:0016491;GO:0055114	-	IPR002937	tr|G7J7X8|G7J7X8_MEDTR	sp|Q8H191|PAO4_ARATH	XP_003600621.1
MS.gene58806	-0.752451	-0.72631	-1.28546	-1.55838	-	-	IPR038499	tr|G7KK83|G7KK83_MEDTR	-	XP_003620119.2
MS.gene90274	0.702612	0.68143	-0.280426	1.27583	GO:0003674;GO:0003824;GO:0005488;GO:0005515;GO:0016409;GO:0016740;GO:0016746;GO:0016747	K20032	IPR002110	tr|G7JTZ6|G7JTZ6_MEDTR	sp|Q3EC11|ZDHC2_ARATH	XP_003608333.2
MS.gene87040	0.116246	-0.250023	-1.50345	-2.00645	-	-	IPR007612	tr|G7KW17|G7KW17_MEDTR	sp|Q9LZX1|LOR15_ARATH	XP_003623535.1
MS.gene042304	0.371329	0.293571	0.333292	1.2603	-	-	-	tr|A0A396IFI3|A0A396IFI3_MEDTR	sp|Q9CX48|ZCH10_MOUSE	XP_024638642.1
MS.gene002669	0.595966	0.609283	0.0586121	1.68852	-	-	-	tr|A0A072V4C0|A0A072V4C0_MEDTR	-	XP_013462642.1
MS.gene76690	0.751668	0.874331	-0.36433	1.60807	GO:0003674;GO:0003824;GO:0016740;GO:0016772;GO:0016779	-	IPR002934	tr|A0A072UHM8|A0A072UHM8_MEDTR	sp|Q7KVS9|TRF41_DROME	XP_024637774.1
MS.gene025530	#N/A	-1.95751	#N/A	#NAME?	GO:0000250;GO:0003674;GO:0003824;GO:0005575;GO:0005811;GO:0006629;GO:0006720;GO:0006721;GO:0006722;GO:0008150;GO:0008152;GO:0008299;GO:0008610;GO:0009058;GO:0009987;GO:0016104;GO:0016114;GO:0016853;GO:0016866;GO:0031559;GO:0042300;GO:0043226;GO:0043228;GO:0043229;GO:0043232;GO:0044237;GO:0044238;GO:0044249;GO:0044255;GO:0071704;GO:0110165;GO:1901576	-	IPR032697	tr|A0A072TJY2|A0A072TJY2_MEDTR	sp|Q9MB42|BAMS_GLYGL	XP_013443446.1
MS.gene028978	0.864325	0.485667	0.191333	1.64541	GO:0000166;GO:0003674;GO:0005488;GO:0017076;GO:0030554;GO:0032553;GO:0032555;GO:0032559;GO:0036094;GO:0043167;GO:0043168;GO:0043531;GO:0097159;GO:0097367;GO:1901265;GO:1901363	-	IPR032675	tr|A0A396JH71|A0A396JH71_MEDTR	sp|Q9T048|DRL27_ARATH	RHN75663.1
MS.gene37567	-1.08842	0.595711	-1.119	4.84604	-	-	-	tr|G7KCU3|G7KCU3_MEDTR	-	XP_003617205.1
MS.gene92043	0.0837361	-0.192275	-1.23197	-2.00611	GO:0003674;GO:0003700;GO:0006355;GO:0008150;GO:0009889;GO:0010468;GO:0010556;GO:0019219;GO:0019222;GO:0031323;GO:0031326;GO:0050789;GO:0050794;GO:0051171;GO:0051252;GO:0060255;GO:0065007;GO:0080090;GO:0140110;GO:1903506;GO:2000112;GO:2001141	-	IPR004827	tr|A0A072UVE3|A0A072UVE3_MEDTR	sp|O48946|CESA1_ARATH	XP_013459310.1
MS.gene059290	0.190482	0.624718	0.204037	1.01722	GO:0000166;GO:0003674;GO:0005488;GO:0005515;GO:0005524;GO:0006457;GO:0006950;GO:0008144;GO:0008150;GO:0009266;GO:0009408;GO:0009628;GO:0009987;GO:0017076;GO:0030554;GO:0031072;GO:0032553;GO:0032555;GO:0032559;GO:0035639;GO:0036094;GO:0043167;GO:0043168;GO:0050896;GO:0051082;GO:0097159;GO:0097367;GO:1901265;GO:1901363	-	IPR036869	tr|G7IRG5|G7IRG5_MEDTR	sp|P42824|DNJH2_ALLPO	XP_003596916.1
MS.gene74767	-0.362461	-0.270991	-0.573761	-1.59888	GO:0003674;GO:0005488;GO:0005515	K02146	IPR000626	tr|A0A371G1R2|A0A371G1R2_MUCPR	sp|Q9LHA4|VA0D2_ARATH	RDX84496.1
MS.gene54170	1.38212	2.06137	0.1647	3.65199	GO:0003674;GO:0005215;GO:0005575;GO:0006810;GO:0006811;GO:0006812;GO:0006813;GO:0008150;GO:0008324;GO:0015075;GO:0015077;GO:0015079;GO:0015318;GO:0015672;GO:0016020;GO:0022857;GO:0022890;GO:0030001;GO:0034220;GO:0046873;GO:0051179;GO:0051234;GO:0055085;GO:0071805;GO:0098655;GO:0098660;GO:0098662;GO:0110165	K03549	IPR003855	tr|G7K729|G7K729_MEDTR	sp|O22397|POT1_ARATH	XP_003615750.2
MS.gene012089	-1.1452	-2.03558	0.214443	-5.95481	GO:0003674;GO:0005215;GO:0005575;GO:0006810;GO:0006811;GO:0006812;GO:0008150;GO:0008324;GO:0015075;GO:0015077;GO:0015078;GO:0015318;GO:0015672;GO:0022857;GO:0022890;GO:0032991;GO:0033177;GO:0033179;GO:0034220;GO:0051179;GO:0051234;GO:0055085;GO:0098655;GO:0098660;GO:0098662;GO:0098796;GO:1902600	-	IPR035921	tr|A0A445A8E2|A0A445A8E2_ARAHY	sp|P0DH92|VATL1_ARATH	XP_003607079.1
MS.gene83882	0.391037	0.389093	-0.149849	1.30228	-	K15044	IPR037278	tr|A0A072U6Y7|A0A072U6Y7_MEDTR	sp|Q8RXE7|AGD14_ARATH	XP_013451499.1
MS.gene036653	-0.823279	-0.638359	-0.197629	-1.34973	GO:0000166;GO:0001882;GO:0001883;GO:0003674;GO:0003824;GO:0003924;GO:0005488;GO:0005525;GO:0016462;GO:0016787;GO:0016817;GO:0016818;GO:0017076;GO:0017111;GO:0019001;GO:0032549;GO:0032550;GO:0032553;GO:0032555;GO:0032561;GO:0035639;GO:0036094;GO:0043167;GO:0043168;GO:0097159;GO:0097367;GO:1901265;GO:1901363	-	IPR027417	tr|G7JHS5|G7JHS5_MEDTR	sp|Q9LNC5|CLO_ARATH	XP_003609507.2
MS.gene28664	-0.467217	-0.185124	0.506994	-1.33061	GO:0003674;GO:0005488;GO:0005515	-	IPR000225	tr|G7JRW0|G7JRW0_MEDTR	-	XP_003608254.1
MS.gene043038	0.332064	0.391185	0.163948	1.70674	GO:0000166;GO:0003674;GO:0003824;GO:0004672;GO:0005488;GO:0005524;GO:0006464;GO:0006468;GO:0006793;GO:0006796;GO:0006807;GO:0008144;GO:0008150;GO:0008152;GO:0009987;GO:0016301;GO:0016310;GO:0016740;GO:0016772;GO:0016773;GO:0017076;GO:0019538;GO:0030554;GO:0032553;GO:0032555;GO:0032559;GO:0035639;GO:0036094;GO:0036211;GO:0043167;GO:0043168;GO:0043170;GO:0043412;GO:0044237;GO:0044238;GO:0044260;GO:…	-	IPR016024	tr|G7JKS9|G7JKS9_MEDTR	sp|Q8CFE4|SCYL2_MOUSE	XP_003605398.2
MS.gene37517	1.17626	-1.21515	#NAME?	#NAME?	GO:0003674;GO:0003824;GO:0016740;GO:0016757	K13648	IPR029044	tr|A0A396GIV4|A0A396GIV4_MEDTR	sp|Q9LE59|GAUT1_ARATH	RHN40101.1
MS.gene89346	-0.294438	-0.972497	-0.893444	-1.55472	GO:0000166;GO:0003674;GO:0003824;GO:0004672;GO:0005488;GO:0005524;GO:0006464;GO:0006468;GO:0006793;GO:0006796;GO:0006807;GO:0008144;GO:0008150;GO:0008152;GO:0009987;GO:0016301;GO:0016310;GO:0016740;GO:0016772;GO:0016773;GO:0017076;GO:0019538;GO:0030246;GO:0030554;GO:0032553;GO:0032555;GO:0032559;GO:0035639;GO:0036094;GO:0036211;GO:0043167;GO:0043168;GO:0043170;GO:0043412;GO:0044237;GO:0044238;GO:…	-	IPR008271	tr|A0A072U1D7|A0A072U1D7_MEDTR	sp|O80939|LRK41_ARATH	XP_013448926.1
MS.gene70888	0.739739	0.999725	0.834765	2.48654	GO:0000166;GO:0003674;GO:0005488;GO:0017076;GO:0030554;GO:0032553;GO:0032555;GO:0032559;GO:0036094;GO:0043167;GO:0043168;GO:0043531;GO:0097159;GO:0097367;GO:1901265;GO:1901363	K13457	IPR038005	tr|A0A072UX30|A0A072UX30_MEDTR	sp|Q39214|RPM1_ARATH	XP_013459955.1
MS.gene031884	0.259599	-0.10897	-0.0944188	1.20701	-	-	IPR019098	tr|G7J309|G7J309_MEDTR	-	XP_003601051.1
MS.gene010109	0.577139	0.691367	0.364754	1.2289	-	-	IPR006016	tr|G7KBJ3|G7KBJ3_MEDTR	sp|Q8LGG8|USPAL_ARATH	XP_003615271.1
MS.gene82857	0.536303	1.9749	1.84985	1.9457	GO:0003674;GO:0005488;GO:0030145;GO:0043167;GO:0043169;GO:0045735;GO:0046872;GO:0046914	-	IPR014710	tr|G7KQ17|G7KQ17_MEDTR	sp|Q6K5Q0|GL21_ORYSJ	XP_003618164.1
MS.gene27645	0.784683	0.825088	0.0314032	1.27341	GO:0003674;GO:0005488;GO:0005515	-	IPR036047	tr|A2Q5C7|A2Q5C7_MEDTR	sp|Q8LG03|FB345_ARATH	ABN08827.1
MS.gene067319	0.362266	0.599539	0.674401	1.10677	GO:0003674;GO:0003712;GO:0003713;GO:0140110	-	IPR007726	tr|A0A072TYG4|A0A072TYG4_MEDTR	sp|Q93VH6|GIF3_ARATH	XP_013444570.1
MS.gene32929	0.698003	1.87327	-0.136088	2.2912	GO:0003674;GO:0005488;GO:0005515	-	IPR003877	tr|G7J6Y7|G7J6Y7_MEDTR	-	XP_003603080.1
MS.gene22214	1.70678	1.29988	1.35863	Inf	-	-	IPR006447	tr|A0A072UUY9|A0A072UUY9_MEDTR	-	KEH33664.1
MS.gene018706	-0.537368	-0.410914	-0.552425	-1.47583	GO:0003674;GO:0003779;GO:0005488;GO:0005515;GO:0005575;GO:0005856;GO:0007015;GO:0008092;GO:0008150;GO:0008154;GO:0009987;GO:0015629;GO:0016043;GO:0022411;GO:0030042;GO:0032984;GO:0043226;GO:0043228;GO:0043229;GO:0043232;GO:0043624;GO:0043933;GO:0051261;GO:0071840;GO:0097435;GO:0110165	-	IPR002108	tr|I3SXB9|I3SXB9_MEDTR	sp|Q8SAG3|ADF_VITVI	XP_013449894.1
MS.gene94013	1.54045	2.67923	2.19621	Inf	-	-	-	-	-	-
MS.gene21814	-2.68447	0.347062	-1.88504	#NAME?	GO:0003674;GO:0003824;GO:0016787;GO:0016817	K17675	IPR027417	tr|G7K3R2|G7K3R2_MEDTR	sp|Q9SMX1|SUV3M_ARATH	XP_003610757.1
MS.gene063625	-0.577244	-0.773315	-0.665194	-1.10689	GO:0003674;GO:0003824;GO:0003983;GO:0006011;GO:0006139;GO:0006725;GO:0006793;GO:0006807;GO:0008150;GO:0008152;GO:0009225;GO:0009987;GO:0016740;GO:0016772;GO:0016779;GO:0034641;GO:0044237;GO:0044238;GO:0044281;GO:0046483;GO:0051748;GO:0055086;GO:0070569;GO:0071704;GO:1901135;GO:1901360	-	IPR016267	tr|G7KFV1|G7KFV1_MEDTR	sp|Q9LKG7|UGPA_ASTPN	XP_003616180.1
MS.gene002957	0.143675	-0.067537	-0.114954	1.19602	GO:0003674;GO:0003824;GO:0004373;GO:0005488;GO:0008194;GO:0016740;GO:0016757;GO:0016758;GO:0030246;GO:0030247;GO:0035251;GO:0046527;GO:2001070	-	IPR005085	tr|A0A072V4Z9|A0A072V4Z9_MEDTR	sp|Q43846|SSY3_SOLTU	XP_013462828.1
MS.gene98977	0.642027	0.555631	0.315852	1.615	-	-	IPR001841	tr|A0A072VGQ3|A0A072VGQ3_MEDTR	sp|Q8GUU2|RIE1_ARATH	XP_013466581.1
MS.gene26225	-0.681988	-1.06321	-0.332276	-1.13351	-	-	IPR000644	tr|G7K5X3|G7K5X3_MEDTR	sp|Q9LEV3|CBSX3_ARATH	AES99055.1
MS.gene052072	0.629593	0.648532	0.399444	1.40175	-	-	-	tr|Q2HS23|Q2HS23_MEDTR	sp|Q9FLE8|Y5986_ARATH	XP_003597408.1
MS.gene020786	1.02631	0.852416	-0.103776	3.2065	GO:0000096;GO:0000097;GO:0006082;GO:0006520;GO:0006534;GO:0006535;GO:0006563;GO:0006790;GO:0006807;GO:0008150;GO:0008152;GO:0008652;GO:0009058;GO:0009069;GO:0009070;GO:0009987;GO:0016053;GO:0019344;GO:0019752;GO:0043436;GO:0044237;GO:0044238;GO:0044249;GO:0044272;GO:0044281;GO:0044283;GO:0046394;GO:0071704;GO:1901564;GO:1901566;GO:1901576;GO:1901605;GO:1901607	-	IPR001926	tr|G7K4P9|G7K4P9_MEDTR	sp|P87131|CYSKL_SCHPO	XP_003617806.2
MS.gene78569	0.479959	0.171729	0.0770783	1.15629	-	-	IPR008581	tr|G7JXU4|G7JXU4_MEDTR	-	XP_003613987.2
MS.gene013604	0.225463	0.27536	0.0687631	1.264	-	-	-	tr|G7J6U7|G7J6U7_MEDTR	-	XP_003602228.2
MS.gene036553	-0.767667	0.614639	0.0052921	-1.03358	-	-	-	tr|I3SXV9|I3SXV9_MEDTR	-	AFK45101.1
MS.gene070519	1.09081	4.57062	1.45838	Inf	GO:0003674;GO:0003824;GO:0004553;GO:0004559;GO:0005488;GO:0005975;GO:0005996;GO:0006013;GO:0008150;GO:0008152;GO:0015923;GO:0016787;GO:0016798;GO:0019318;GO:0030246;GO:0044238;GO:0044281;GO:0071704	-	IPR011013	tr|G7J3A3|G7J3A3_MEDTR	sp|Q8LPJ3|MANA2_ARATH	XP_003602752.1
MS.gene032625	0.41403	0.436676	0.33201	1.0942	-	-	IPR010820	tr|A0A072U4W9|A0A072U4W9_MEDTR	-	XP_013450766.1
MS.gene62880	-0.121285	-0.319335	-0.33506	-2.40674	-	K22904	IPR036938	tr|I3S5D2|I3S5D2_MEDTR	sp|Q9SUW4|LPPB_ARATH	XP_013457623.1
MS.gene056986	0.0419132	0.295619	0.224741	1.47638	GO:0003674;GO:0005488;GO:0005515;GO:0006355;GO:0008150;GO:0009889;GO:0010468;GO:0010556;GO:0019219;GO:0019222;GO:0031323;GO:0031326;GO:0042393;GO:0050789;GO:0050794;GO:0051171;GO:0051252;GO:0060255;GO:0065007;GO:0080090;GO:1903506;GO:2000112;GO:2001141	-	IPR019787	tr|A0FK63|A0FK63_MEDTR	sp|O81488|ALFL4_ARATH	XP_003597552.1
MS.gene073513	0.0221256	-0.527958	-0.00807659	-1.3503	GO:0003674;GO:0003824;GO:0004180;GO:0004185;GO:0006508;GO:0006807;GO:0008150;GO:0008152;GO:0008233;GO:0008236;GO:0008238;GO:0016787;GO:0016825;GO:0017171;GO:0019538;GO:0043170;GO:0044238;GO:0070008;GO:0070011;GO:0071704;GO:0140096;GO:1901564	-	IPR029058	tr|G7JTG0|G7JTG0_MEDTR	sp|O81009|SCP12_ARATH	AES87126.2
MS.gene28326	1.87464	-1.48346	0.27172	-3.78236	GO:0003674;GO:0005488;GO:0005509;GO:0005515;GO:0005575;GO:0005783;GO:0006457;GO:0008150;GO:0009987;GO:0043167;GO:0043169;GO:0043226;GO:0043227;GO:0043229;GO:0043231;GO:0046872;GO:0051082;GO:0110165	K08057	IPR013320	tr|G7JEV8|G7JEV8_MEDTR	sp|O04153|CALR3_ARATH	XP_003606819.1
MS.gene98589	0.0532049	-0.570311	-0.503665	-1.86965	-	-	-	tr|A0A072UJH3|A0A072UJH3_MEDTR	sp|Q66GQ2|Y5162_ARATH	XP_013455791.1
MS.gene06561	0.689983	0.598304	0.195201	1.08577	GO:0003674;GO:0005488;GO:0005515	-	IPR015943	tr|G7J9R1|G7J9R1_MEDTR	-	XP_003602452.1
MS.gene034933	0.577582	0.593922	0.356691	1.15276	GO:0000166;GO:0003674;GO:0003824;GO:0004672;GO:0005488;GO:0005524;GO:0006464;GO:0006468;GO:0006793;GO:0006796;GO:0006807;GO:0008144;GO:0008150;GO:0008152;GO:0009987;GO:0016301;GO:0016310;GO:0016740;GO:0016772;GO:0016773;GO:0017076;GO:0019538;GO:0030554;GO:0032553;GO:0032555;GO:0032559;GO:0035639;GO:0036094;GO:0036211;GO:0043167;GO:0043168;GO:0043170;GO:0043412;GO:0044237;GO:0044238;GO:0044260;GO:…	-	IPR000719	tr|A0A072VKZ4|A0A072VKZ4_MEDTR	sp|Q05609|CTR1_ARATH	XP_013468066.1
MS.gene94630	0.855931	1.45428	-1.08834	#NAME?	GO:0003674;GO:0003824;GO:0006629;GO:0008150;GO:0008152;GO:0016298;GO:0016787;GO:0016788;GO:0044238;GO:0071704	-	IPR035669	tr|A0A072VBZ2|A0A072VBZ2_MEDTR	sp|Q9FFC6|GDL78_ARATH	XP_013464883.1
MS.gene014703	0.931863	0.828502	-1.41206	1.27499	GO:0003674;GO:0003824;GO:0003839;GO:0006518;GO:0006575;GO:0006749;GO:0006751;GO:0006790;GO:0006807;GO:0008150;GO:0008152;GO:0009056;GO:0009987;GO:0016829;GO:0016840;GO:0016842;GO:0034641;GO:0042219;GO:0043171;GO:0043603;GO:0044237;GO:0044248;GO:0044273;GO:0051186;GO:0051187;GO:0071704;GO:1901564;GO:1901565;GO:1901575	-	IPR013024	tr|G7J2V4|G7J2V4_MEDTR	sp|Q84MC1|GCT22_ARATH	XP_003603572.2
MS.gene67431	-0.61221	-0.477164	0.117742	-1.09095	GO:0003674;GO:0003676;GO:0003723;GO:0003743;GO:0005488;GO:0008135;GO:0045182;GO:0090079;GO:0097159;GO:1901363	K03237	IPR012340	tr|B7FKJ0|B7FKJ0_MEDTR	sp|Q9SIZ2|IF2AH_ARATH	XP_003600968.1
MS.gene026127	0.702138	0.139402	-0.673142	1.2323	GO:0003674;GO:0005488;GO:0005515	-	IPR033389	tr|G7ZZQ0|G7ZZQ0_MEDTR	sp|P32294|AX22B_VIGRR	XP_013466973.1
MS.gene024082	-0.464324	-0.706902	-1.47405	-1.62038	GO:0006082;GO:0006629;GO:0006631;GO:0006633;GO:0008150;GO:0008152;GO:0008610;GO:0009058;GO:0009987;GO:0016053;GO:0019752;GO:0032787;GO:0043436;GO:0044237;GO:0044238;GO:0044249;GO:0044255;GO:0044281;GO:0044283;GO:0046394;GO:0071704;GO:0072330;GO:1901576	-	IPR003231	tr|G7KSG3|G7KSG3_MEDTR	sp|P53665|ACPM1_ARATH	XP_003624234.1
MS.gene71399	0.237479	0.051333	1.63649	3.74763	-	-	IPR006869	tr|G7K815|G7K815_MEDTR	-	XP_003611782.2
MS.gene67210	-0.944025	-0.863876	-0.956603	-1.55454	GO:0003674;GO:0003824;GO:0005975;GO:0006082;GO:0006108;GO:0008150;GO:0008152;GO:0009987;GO:0016491;GO:0016614;GO:0016615;GO:0016616;GO:0019752;GO:0030060;GO:0043436;GO:0043648;GO:0044237;GO:0044238;GO:0044281;GO:0055114;GO:0071704	K00025	IPR011274	tr|B7FJQ4|B7FJQ4_MEDTR	sp|O48905|MDHC_MEDSA	O48905.1
MS.gene036613	-0.158944	-0.329392	-0.386897	-1.24378	GO:0003674;GO:0005488;GO:0006810;GO:0006811;GO:0006812;GO:0008150;GO:0030001;GO:0043167;GO:0043169;GO:0046872;GO:0051179;GO:0051234	-	IPR036163	tr|A0A072UQS4|A0A072UQS4_MEDTR	sp|Q9M8K5|HIP32_ARATH	RHN64114.1
MS.gene63433	-0.587391	-0.27935	-0.0747326	-1.06564	-	K03456	IPR021133	tr|Q9FVD6|Q9FVD6_MEDSV	sp|Q38950|2AAB_ARATH	AAG29594.1
MS.gene52545	0.893369	1.38645	-0.897073	2.74861	GO:0003674;GO:0003824;GO:0006629;GO:0008081;GO:0008150;GO:0008152;GO:0016787;GO:0016788;GO:0042578;GO:0044238;GO:0071704	-	IPR017946	tr|A0A072USJ9|A0A072USJ9_MEDTR	sp|F4I8H8|GDPD4_ARATH	XP_013458762.1
MS.gene024557	0.645642	0.814414	0.473832	1.33301	-	-	-	tr|A0A072U5Z8|A0A072U5Z8_MEDTR	sp|F4HXQ7|MYOB1_ARATH	XP_024627340.1
MS.gene86072	0.87944	0.810775	0.178577	1.90701	GO:0003674;GO:0005488;GO:0005515;GO:0005516	-	IPR012417	tr|A0A072U7E1|A0A072U7E1_MEDTR	-	XP_013450993.1
MS.gene83094	0.22909	0.704718	0.884642	2.49749	GO:0003674;GO:0005488;GO:0005515	-	IPR000225	tr|A0A396JKY1|A0A396JKY1_MEDTR	-	XP_024631321.1
MS.gene026865	0.861341	0.289143	-0.0517345	1.66114	-	-	-	tr|Q2HSD4|Q2HSD4_MEDTR	-	XP_003596333.2
MS.gene053510	0.416031	-0.0126383	-1.94518	-3.74664	GO:0003674;GO:0003712;GO:0005575;GO:0006355;GO:0006357;GO:0008150;GO:0009889;GO:0010468;GO:0010556;GO:0016592;GO:0019219;GO:0019222;GO:0031323;GO:0031326;GO:0032991;GO:0050789;GO:0050794;GO:0051171;GO:0051252;GO:0060255;GO:0065007;GO:0080090;GO:0140110;GO:1903506;GO:2000112;GO:2001141	-	IPR013947	tr|A0A072UFI8|A0A072UFI8_MEDTR	sp|Q9SR02|MED14_ARATH	XP_013450527.1
MS.gene008478	#NAME?	-0.118501	#NAME?	#NAME?	GO:0003674;GO:0003824;GO:0005488;GO:0005506;GO:0008150;GO:0008152;GO:0016491;GO:0016705;GO:0020037;GO:0043167;GO:0043169;GO:0046872;GO:0046906;GO:0046914;GO:0048037;GO:0055114;GO:0097159;GO:1901363	-	IPR036396	tr|A0A072UYH2|A0A072UYH2_MEDTR	sp|Q6WG30|T5H_TAXCU	XP_013460448.1
MS.gene022366	-0.686208	-0.778327	-0.866969	-1.15947	GO:0000166;GO:0001882;GO:0001883;GO:0003674;GO:0003676;GO:0003723;GO:0003746;GO:0003824;GO:0003924;GO:0005488;GO:0005525;GO:0006414;GO:0008135;GO:0008150;GO:0008152;GO:0009058;GO:0009059;GO:0009987;GO:0016462;GO:0016787;GO:0016817;GO:0016818;GO:0017076;GO:0017111;GO:0019001;GO:0032549;GO:0032550;GO:0032553;GO:0032555;GO:0032561;GO:0034645;GO:0035639;GO:0036094;GO:0043167;GO:0043168;GO:0043170;GO:…	-	IPR004541	tr|G7J486|G7J486_MEDTR	sp|O24310|EFTU_PEA	XP_003601160.1
MS.gene81471	-0.441525	-0.815698	-0.793468	-1.05028	GO:0005575;GO:0005747;GO:0006091;GO:0008150;GO:0008152;GO:0009987;GO:0022900;GO:0022904;GO:0030964;GO:0032991;GO:0044237;GO:0045271;GO:0055114;GO:0098796;GO:0098798;GO:0098800;GO:0098803;GO:1902494;GO:1990204	K03949	IPR006806	tr|A0A072UKP4|A0A072UKP4_MEDTR	sp|Q9FLX7|NDUA5_ARATH	KEH26375.1
MS.gene58903	-0.600847	-0.267027	0.420273	-1.14181	GO:0000786;GO:0003674;GO:0003676;GO:0003677;GO:0005488;GO:0005575;GO:0005634;GO:0006325;GO:0006334;GO:0008150;GO:0009987;GO:0016043;GO:0022607;GO:0032991;GO:0032993;GO:0034622;GO:0034728;GO:0043226;GO:0043227;GO:0043229;GO:0043231;GO:0043933;GO:0044815;GO:0065003;GO:0065004;GO:0071824;GO:0071840;GO:0097159;GO:0110165;GO:1901363	-	IPR017956	tr|A0A072UBH0|A0A072UBH0_MEDTR	sp|Q9FYS5|HMGYA_MAIZE	XP_013452899.1
MS.gene068676	0.641791	0.885474	-0.0239633	1.25444	GO:0003674;GO:0003824;GO:0006464;GO:0006508;GO:0006511;GO:0006807;GO:0008150;GO:0008152;GO:0008233;GO:0008234;GO:0009056;GO:0009057;GO:0009987;GO:0016579;GO:0016787;GO:0019538;GO:0019783;GO:0019941;GO:0036211;GO:0036459;GO:0043170;GO:0043412;GO:0043632;GO:0044237;GO:0044238;GO:0044248;GO:0044260;GO:0044265;GO:0044267;GO:0051603;GO:0070011;GO:0070646;GO:0070647;GO:0071704;GO:0101005;GO:0140096;GO:…	-	IPR018200	tr|A0A072V9D1|A0A072V9D1_MEDTR	sp|Q9FPS2|UBP25_ARATH	XP_013464362.1
MS.gene042586	2.29289	-1.66154	Inf	#NAME?	GO:0003333;GO:0006810;GO:0006811;GO:0006820;GO:0006865;GO:0008150;GO:0015711;GO:0015849;GO:0034220;GO:0046942;GO:0051179;GO:0051234;GO:0055085;GO:0071702;GO:0071705;GO:0098656;GO:1903825;GO:1905039	-	IPR018227	tr|A0A072UIF9|A0A072UIF9_MEDTR	sp|P44747|TYRPB_HAEIN	XP_013451582.1
MS.gene62437	1.74261	1.36872	0.438641	Inf	-	-	-	tr|A0A072TSG0|A0A072TSG0_MEDTR	-	KEH20146.1
MS.gene009163	0.76732	0.482435	0.400377	1.3904	GO:0003674;GO:0003824;GO:0016491	-	IPR036291	tr|G7LBT9|G7LBT9_MEDTR	sp|Q9M2E2|SDR1_ARATH	XP_003627601.2
MS.gene003183	1.13602	0.693902	-0.112591	Inf	GO:0003674;GO:0005488;GO:0005515	-	IPR001810	tr|G7ISR5|G7ISR5_MEDTR	sp|Q9SU30|CPR1_ARATH	XP_003594396.2
MS.gene024071	-0.228792	-0.120575	-0.270145	-1.48568	-	-	-	tr|A0A396H602|A0A396H602_MEDTR	-	XP_024626777.1
MS.gene071957	0.274887	0.940873	-0.0926691	1.61189	GO:0003674;GO:0003824;GO:0004609;GO:0005488;GO:0005509;GO:0006629;GO:0006644;GO:0006793;GO:0006796;GO:0008150;GO:0008152;GO:0008610;GO:0008654;GO:0009058;GO:0009987;GO:0016829;GO:0016830;GO:0016831;GO:0019637;GO:0043167;GO:0043169;GO:0044237;GO:0044238;GO:0044249;GO:0044255;GO:0046872;GO:0071704;GO:0090407;GO:1901576	-	IPR002048	tr|G7ILA2|G7ILA2_MEDTR	sp|F4KAK5|PSD2_ARATH	XP_003593139.1
MS.gene94951	0.140208	0.0112472	0.0370191	1.56921	GO:0003674;GO:0003676;GO:0005488;GO:0097159;GO:1901363	K14398	IPR000504	tr|A0A072UW74|A0A072UW74_MEDTR	sp|Q03250|RBG7_ARATH	RHN67403.1
MS.gene08402	-1.21992	-1.46366	-0.477765	-2.34909	GO:0000166;GO:0003674;GO:0003824;GO:0004672;GO:0005488;GO:0005515;GO:0005524;GO:0006464;GO:0006468;GO:0006793;GO:0006796;GO:0006807;GO:0008144;GO:0008150;GO:0008152;GO:0009987;GO:0016301;GO:0016310;GO:0016740;GO:0016772;GO:0016773;GO:0017076;GO:0019538;GO:0030554;GO:0032553;GO:0032555;GO:0032559;GO:0035639;GO:0036094;GO:0036211;GO:0043167;GO:0043168;GO:0043170;GO:0043412;GO:0044237;GO:0044238;GO:…	-	IPR001611	tr|A0A072UP49|A0A072UP49_MEDTR	sp|C0LGQ5|GSO1_ARATH	XP_013457406.1
MS.gene29374	0.599774	0.255429	0.388305	1.59288	-	-	-	tr|G7J4W9|G7J4W9_MEDTR	-	XP_003601236.2
MS.gene69882	0.279424	0.884707	-0.391937	1.70791	GO:0003674;GO:0005488;GO:0005515	-	IPR001611	tr|A0A396J9G7|A0A396J9G7_MEDTR	sp|Q6JN47|EIX1_SOLLC	RHN73972.1
MS.gene036425	-0.770562	-0.713277	0.036736	-1.88069	GO:0003674;GO:0005488;GO:0005515	-	IPR020683	tr|G7I6T1|G7I6T1_MEDTR	sp|Q86YJ7|AN13B_HUMAN	XP_003590975.1
MS.gene41080	-0.579231	-0.903366	-0.970981	-1.24158	GO:0003674;GO:0003824;GO:0008150;GO:0008152;GO:0009987;GO:0016209;GO:0016491;GO:0016684;GO:0019725;GO:0042592;GO:0045454;GO:0050789;GO:0050794;GO:0051920;GO:0055114;GO:0065007;GO:0065008	K03386	IPR000866	tr|G7IE32|G7IE32_MEDTR	sp|Q96291|BAS1A_ARATH	XP_003592451.2
MS.gene94906	0.0304857	0.511421	0.594005	1.94333	GO:0003674;GO:0005488;GO:0005509;GO:0043167;GO:0043169;GO:0046872	K06268	IPR011992	tr|G8A2Y4|G8A2Y4_MEDTR	sp|O81223|CNBL4_ARATH	XP_024627594.1
MS.gene003324	0.446917	0.982268	0.734778	1.50371	GO:0000166;GO:0003674;GO:0003676;GO:0003824;GO:0004518;GO:0004519;GO:0004521;GO:0004525;GO:0004540;GO:0005488;GO:0005515;GO:0005524;GO:0006139;GO:0006396;GO:0006725;GO:0006807;GO:0008144;GO:0008150;GO:0008152;GO:0009987;GO:0016070;GO:0016787;GO:0016788;GO:0016891;GO:0016893;GO:0017076;GO:0030554;GO:0032296;GO:0032553;GO:0032555;GO:0032559;GO:0034641;GO:0035639;GO:0036094;GO:0043167;GO:0043168;GO:…	-	IPR000999	tr|G7IKX1|G7IKX1_MEDTR	sp|Q3EBC8|DCL2_ARATH	XP_003594551.2
MS.gene56147	1.65356	0.082067	2.83973	4.08237	-	-	IPR036812	tr|A0A540L330|A0A540L330_MALBA	sp|A2XRZ0|AKR2_ORYSI	TQD80894.1
MS.gene29661	-2.38364	-0.122993	#NAME?	-5.77877	GO:0000151;GO:0000152;GO:0005575;GO:0005680;GO:0031461;GO:0032991;GO:1902494;GO:1990234	K03348	IPR024990	tr|G7K258|G7K258_MEDTR	sp|Q9FFF9|APC1_ARATH	XP_003616660.2
MS.gene036601	#NAME?	0.475342	-2.84943	-5.77432	GO:0003674;GO:0003824;GO:0016787	-	IPR002925	tr|A0A072UQU5|A0A072UQU5_MEDTR	sp|Q9ZT66|E134_MAIZE	XP_013458178.1
MS.gene065997	0.35609	0.301119	-0.0491464	3.16697	GO:0003674;GO:0005488;GO:0005515;GO:0006139;GO:0006396;GO:0006725;GO:0006807;GO:0008150;GO:0008152;GO:0009987;GO:0016070;GO:0034641;GO:0043170;GO:0044237;GO:0044238;GO:0046483;GO:0071704;GO:0090304;GO:1901360	-	IPR003107	tr|A0A072TT59|A0A072TT59_MEDTR	sp|O74970|PRP39_SCHPO	XP_013446677.1
MS.gene40134	0.512994	0.654132	0.00751265	1.56829	GO:0003674;GO:0005488;GO:0005515	-	IPR001810	tr|G7JSY8|G7JSY8_MEDTR	sp|Q8GXW6|FBL59_ARATH	XP_003608305.2
MS.gene020135	0.661607	0.793282	0.547614	1.09741	GO:0003674;GO:0003824;GO:0004842;GO:0005488;GO:0005515;GO:0006464;GO:0006807;GO:0008150;GO:0008152;GO:0009987;GO:0016567;GO:0016740;GO:0019538;GO:0019787;GO:0032446;GO:0036211;GO:0043170;GO:0043412;GO:0044237;GO:0044238;GO:0044260;GO:0044267;GO:0070647;GO:0071704;GO:0140096;GO:1901564	-	IPR019734	tr|G7LEE6|G7LEE6_MEDTR	sp|Q9SRS9|CHIP_ARATH	XP_003626893.1
MS.gene72164	-0.512463	-0.328666	0.0125765	-1.41419	GO:0000166;GO:0003674;GO:0003824;GO:0004672;GO:0005488;GO:0005515;GO:0005524;GO:0006464;GO:0006468;GO:0006793;GO:0006796;GO:0006807;GO:0008144;GO:0008150;GO:0008152;GO:0009987;GO:0016301;GO:0016310;GO:0016740;GO:0016772;GO:0016773;GO:0017076;GO:0019538;GO:0030554;GO:0032553;GO:0032555;GO:0032559;GO:0035639;GO:0036094;GO:0036211;GO:0043167;GO:0043168;GO:0043170;GO:0043412;GO:0044237;GO:0044238;GO:…	-	IPR001245	tr|G7LI15|G7LI15_MEDTR	sp|C0LGH8|Y1634_ARATH	XP_003630536.2
MS.gene87344	0.543796	0.645103	0.119028	1.64223	GO:0000166;GO:0003674;GO:0005488;GO:0017076;GO:0030554;GO:0032553;GO:0032555;GO:0032559;GO:0036094;GO:0043167;GO:0043168;GO:0043531;GO:0097159;GO:0097367;GO:1901265;GO:1901363	-	IPR008808	tr|A0A072TSV7|A0A072TSV7_MEDTR	sp|Q9FKZ1|DRL42_ARATH	XP_013446475.1
MS.gene09755	-1.30552	0.131189	-0.808991	-2.10914	GO:0003674;GO:0003676;GO:0003723;GO:0003735;GO:0005198;GO:0005488;GO:0005575;GO:0006412;GO:0006518;GO:0006807;GO:0008150;GO:0008152;GO:0009058;GO:0009059;GO:0009987;GO:0015934;GO:0019538;GO:0032991;GO:0034641;GO:0034645;GO:0043043;GO:0043170;GO:0043603;GO:0043604;GO:0044237;GO:0044238;GO:0044249;GO:0044260;GO:0044267;GO:0044271;GO:0044391;GO:0071704;GO:0097159;GO:1901363;GO:1901564;GO:1901566;GO:…	K02865	IPR028364	tr|G7JXE1|G7JXE1_MEDTR	sp|Q8VZB9|R10A1_ARATH	XP_003611340.1
MS.gene85269	0.651341	0.662853	-0.132795	1.28485	GO:0003674;GO:0003824;GO:0004416;GO:0006081;GO:0006082;GO:0006089;GO:0008150;GO:0008152;GO:0009056;GO:0009438;GO:0009987;GO:0016787;GO:0016788;GO:0016790;GO:0019243;GO:0019752;GO:0032787;GO:0042180;GO:0042182;GO:0043436;GO:0044237;GO:0044248;GO:0044281;GO:0044282;GO:0046185;GO:0051596;GO:0061727;GO:0071704;GO:1901575;GO:1901615	K01069	IPR001279	tr|A0A072VD11|A0A072VD11_MEDTR	sp|Q8LDW8|GLO2D_ARATH	XP_013465451.1
MS.gene005116	-0.0446991	-0.0139184	0.824596	-1.25466	-	-	IPR027329	tr|A0A072VNL0|A0A072VNL0_MEDTR	sp|Q9ASW8|WDL2_ARATH	XP_013468966.1
MS.gene069074	0.801065	0.777522	0.153886	1.52271	-	-	-	tr|G7L261|G7L261_MEDTR	-	XP_003622117.2
MS.gene026400	0.402795	0.441452	0.39053	1.16353	GO:0003674;GO:0003676;GO:0003677;GO:0005488;GO:0097159;GO:1901363	-	IPR003340	tr|A0A072VFE7|A0A072VFE7_MEDTR	sp|Q8L3W1|VRN1_ARATH	XP_013466718.1
MS.gene26914	-0.504229	0.589289	-0.505746	-1.34018	GO:0003674;GO:0003824;GO:0004497;GO:0005488;GO:0005506;GO:0008150;GO:0008152;GO:0016491;GO:0016705;GO:0020037;GO:0043167;GO:0043169;GO:0046872;GO:0046906;GO:0046914;GO:0048037;GO:0055114;GO:0097159;GO:1901363	K01723	IPR002403	tr|Q7X9B4|Q7X9B4_MEDTR	sp|K4BV52|AOS1_SOLLC	XP_013466038.1
MS.gene061964	-0.110832	0.799803	1.0187	1.16495	GO:0003674;GO:0003676;GO:0003723;GO:0005488;GO:0097159;GO:1901363	-	IPR007275	tr|A0A396HC56|A0A396HC56_MEDTR	sp|Q9LJE5|ECT2_ARATH	RHN50806.1
MS.gene38146	0.552152	0.597507	0.0920096	1.3747	GO:0000166;GO:0003674;GO:0005488;GO:0017076;GO:0030554;GO:0032553;GO:0032555;GO:0032559;GO:0036094;GO:0043167;GO:0043168;GO:0043531;GO:0097159;GO:0097367;GO:1901265;GO:1901363	-	IPR041118	tr|A0A072UR12|A0A072UR12_MEDTR	sp|Q7XA40|RGA3_SOLBU	XP_013458243.1
MS.gene25041	0.78305	0.746558	-0.224611	1.03826	GO:0003674;GO:0003824;GO:0005488;GO:0008144;GO:0008150;GO:0008152;GO:0009058;GO:0019842;GO:0030170;GO:0036094;GO:0043167;GO:0043168;GO:0048037;GO:0050662;GO:0070279;GO:0097159;GO:1901363	K00814	IPR004839	tr|G7L970|G7L970_MEDTR	sp|Q9LDV4|ALAT2_ARATH	XP_003627448.1
MS.gene86040	-0.258717	-0.186798	-0.0879339	-1.1363	-	-	-	tr|A8IFN5|A8IFN5_MEDSA	sp|P26863|RT01_MARPO	ABW22423.1
MS.gene45643	0.481718	0.529576	-1.11824	1.67338	GO:0000166;GO:0003674;GO:0003824;GO:0005488;GO:0005524;GO:0008144;GO:0016462;GO:0016787;GO:0016817;GO:0016818;GO:0016887;GO:0017076;GO:0017111;GO:0030554;GO:0032553;GO:0032555;GO:0032559;GO:0035639;GO:0036094;GO:0043167;GO:0043168;GO:0097159;GO:0097367;GO:1901265;GO:1901363	K06174	IPR003439	tr|G7IE72|G7IE72_MEDTR	sp|Q8LPJ4|AB2E_ARATH	XP_003592706.1
MS.gene45142	0.965506	1.88388	0.595952	2.94061	GO:0003674;GO:0005488;GO:0005515	-	IPR015943	tr|G7K5I2|G7K5I2_MEDTR	sp|O48716|JGB_ARATH	XP_003613387.1
MS.gene64007	-1.35839	-1.15191	-0.937636	-2.86493	-	K17338	IPR004345	tr|G7I756|G7I756_MEDTR	sp|Q8LEM6|HA22H_ARATH	XP_003589468.1
MS.gene000225	0.261232	-0.250659	0.248176	-1.19332	GO:0003674;GO:0003824;GO:0008168;GO:0008171;GO:0016740;GO:0016741	-	IPR016461	tr|A0A072VA70|A0A072VA70_MEDTR	sp|Q8W013|COMT1_CATRO	XP_013464471.1
MS.gene58467	0.742933	1.31895	0.150657	1.01488	-	-	-	tr|A0A072UD80|A0A072UD80_MEDTR	-	XP_013453015.1
MS.gene08519	1.05128	0.198652	-0.168427	3.43226	GO:0003674;GO:0005488;GO:0005515;GO:0006810;GO:0006886;GO:0008104;GO:0008150;GO:0015031;GO:0015833;GO:0016192;GO:0033036;GO:0042886;GO:0045184;GO:0046907;GO:0051179;GO:0051234;GO:0051641;GO:0071702;GO:0071705	K20178	IPR036322	tr|A0A396GG53|A0A396GG53_MEDTR	sp|Q0P5W1|VPS8_MOUSE	RHN39633.1
MS.gene49117	0.902058	0.555397	0.330574	1.1112	-	-	IPR036291	tr|A0A072VNU0|A0A072VNU0_MEDTR	sp|Q6RVV4|TIC32_PEA	XP_013469651.1
MS.gene047696	2.67864	Inf	-0.198896	5.88137	GO:0003674;GO:0005488;GO:0005515	-	IPR001680	tr|G7K9G1|G7K9G1_MEDTR	sp|O48716|JGB_ARATH	XP_003611846.1
MS.gene45404	0.51268	0.00843362	0.0348045	1.76972	-	K10695	IPR017907	tr|A0A072UYT1|A0A072UYT1_MEDTR	sp|Q9FKW0|RNG1A_ARATH	XP_013456984.1
MS.gene033007	0.48761	-1.50981	-1.39759	-1.83663	-	-	IPR036873	tr|A0A396IE09|A0A396IE09_MEDTR	sp|Q9FN48|CAS_ARATH	XP_024637061.1
MS.gene69323	-0.983676	-0.73853	-1.51124	-1.71545	GO:0003674;GO:0005488;GO:0005515	-	IPR000270	tr|A0A072V3U8|A0A072V3U8_MEDTR	sp|Q9LE38|NLP4_ARATH	XP_013462281.1
MS.gene055489	0.610301	0.558916	-0.277775	1.08027	GO:0003674;GO:0005488;GO:0005515	-	IPR001810	tr|G7J3X8|G7J3X8_MEDTR	sp|Q9M9E8|FB92_ARATH	XP_003602822.2
MS.gene025463	-1.4263	-0.547227	-1.11421	-3.0679	GO:0003674;GO:0005488;GO:0005515	-	IPR000048	tr|G7ZWB7|G7ZWB7_MEDTR	sp|Q8LPG9|IQD14_ARATH	XP_013443044.1
MS.gene074517	-0.860177	-1.07873	-0.552599	-1.18778	GO:0003674;GO:0005215;GO:0005575;GO:0006810;GO:0008150;GO:0016020;GO:0016021;GO:0022857;GO:0031224;GO:0051179;GO:0051234;GO:0055085;GO:0110165	-	IPR020846	tr|A0A072U7Q1|A0A072U7Q1_MEDTR	sp|Q56ZZ7|PLST4_ARATH	XP_013451321.1
MS.gene57721	1.88513	1.42336	0.739393	Inf	GO:0003674;GO:0003824;GO:0004748;GO:0005488;GO:0005515;GO:0005575;GO:0005971;GO:0006139;GO:0006725;GO:0006753;GO:0006793;GO:0006796;GO:0006807;GO:0008150;GO:0008152;GO:0009058;GO:0009117;GO:0009165;GO:0009262;GO:0009263;GO:0009987;GO:0016491;GO:0016725;GO:0016728;GO:0018130;GO:0019438;GO:0019637;GO:0032991;GO:0034641;GO:0034654;GO:0044237;GO:0044238;GO:0044249;GO:0044271;GO:0044281;GO:0046483;GO:…	K10808	IPR033909	tr|A0A072USZ2|A0A072USZ2_MEDTR	sp|P50651|RIR2A_ARATH	XP_013458177.1
MS.gene75112	0.846849	-0.561823	-0.20444	Inf	-	-	-	tr|A0A072UCE5|A0A072UCE5_MEDTR	sp|Q8W4B2|APEM9_ARATH	XP_013453253.1
MS.gene011420	0.787254	0.671959	0.307118	1.29753	-	-	IPR001841	tr|A0A072UPE3|A0A072UPE3_MEDTR	sp|Q93Z92|RING4_ARATH	XP_013457683.1
MS.gene040690	1.12153	0.310912	1.07907	Inf	GO:0003674;GO:0003676;GO:0003677;GO:0005488;GO:0097159;GO:1901363	-	IPR003340	tr|A0A072VFJ7|A0A072VFJ7_MEDTR	sp|Q8L3W1|VRN1_ARATH	KEH40804.1
MS.gene86113	1.2121	1.67529	-0.515345	3.44127	GO:0003674;GO:0003824;GO:0016740;GO:0016757;GO:0016758	-	IPR002213	tr|G7KM84|G7KM84_MEDTR	sp|F8WKW1|UGT2_GARJA	XP_003618663.1
MS.gene066651	0.216179	0.572866	0.408464	1.32419	GO:0008150;GO:0022613;GO:0042274;GO:0044085;GO:0071840	-	IPR007307	tr|G7JVR1|G7JVR1_MEDTR	-	XP_003605016.1
MS.gene83404	#NAME?	#NAME?	#N/A	#NAME?	-	-	IPR001841	tr|G7L756|G7L756_MEDTR	sp|Q69U49|RMR2_ORYSJ	XP_003628997.2
MS.gene029020	0.0584544	-0.969153	-2.49884	#NAME?	-	-	-	tr|G7IRK4|G7IRK4_MEDTR	sp|O81831|CARP1_ARATH	XP_003597062.2
MS.gene78366	0.214879	0.346192	0.00171175	1.5606	-	-	-	tr|G7IUF0|G7IUF0_MEDTR	-	XP_003597464.1
MS.gene024661	0.227943	-0.0184247	-0.146128	1.01068	-	-	-	tr|B7FMK2|B7FMK2_MEDTR	sp|Q41396|VATE_SPIOL	XP_003611036.1
MS.gene03850	-0.746306	-0.314371	0.425335	-1.35178	GO:0003674;GO:0003676;GO:0005488;GO:0097159;GO:1901363	K13161	IPR000504	tr|A0A072ULD6|A0A072ULD6_MEDTR	sp|Q9ASP6|HNRPQ_ARATH	XP_013455822.1
MS.gene065485	0.1969	0.187884	-0.398239	1.34997	GO:0003674;GO:0003824;GO:0016740;GO:0016746;GO:0016747	-	IPR029058	tr|G7KW54|G7KW54_MEDTR	sp|Q9LW26|Y3684_ARATH	XP_003624436.1
MS.gene010100	-0.440167	-0.045098	-0.131182	-1.12076	-	-	IPR036869	tr|G7KBK7|G7KBK7_MEDTR	sp|Q17438|DNJ1_CAEEL	XP_003615284.1
MS.gene83821	1.82307	0.352704	-0.383656	Inf	-	-	-	tr|A0A072VR74|A0A072VR74_MEDTR	-	KEH43903.1
MS.gene23884	0.661576	-0.57809	1.23109	2.68429	GO:0003674;GO:0003676;GO:0003677;GO:0003700;GO:0005488;GO:0006355;GO:0008150;GO:0009889;GO:0010468;GO:0010556;GO:0019219;GO:0019222;GO:0031323;GO:0031326;GO:0050789;GO:0050794;GO:0051171;GO:0051252;GO:0060255;GO:0065007;GO:0080090;GO:0097159;GO:0140110;GO:1901363;GO:1903506;GO:2000112;GO:2001141	-	IPR001471	tr|G7KSW4|G7KSW4_MEDTR	sp|Q9LY29|EF115_ARATH	XP_003621630.1
MS.gene058142	0.165259	0.378461	-0.27271	3.14065	GO:0003674;GO:0005488;GO:0005515	-	IPR002885	tr|G7K7V3|G7K7V3_MEDTR	sp|Q5G1S8|PP241_ARATH	XP_003610900.1
MS.gene84213	0.664711	0.751	0.255837	1.55665	-	-	-	tr|G7KS85|G7KS85_MEDTR	-	XP_003623288.1
MS.gene74548	-1.10483	1.03563	-1.7542	#NAME?	GO:0003674;GO:0003676;GO:0003677;GO:0005488;GO:0008289;GO:0097159;GO:1901363	K09338	IPR023393	tr|G7IKU0|G7IKU0_MEDTR	sp|O04291|ATB14_ARATH	XP_003594520.2
MS.gene79662	-2.67384	-1.12793	2.2585	3.62373	GO:0006790;GO:0008150;GO:0008152;GO:0009058;GO:0009987;GO:0016043;GO:0016226;GO:0022607;GO:0031163;GO:0044237;GO:0044249;GO:0051186;GO:0051188;GO:0071840	-	IPR000825	tr|A0A2K3NUV3|A0A2K3NUV3_TRIPR	sp|Q9ZS97|AB8I_ARATH	PNY06817.1
MS.gene46292	0.738117	0.755662	-1.04376	1.41339	-	-	-	tr|B7FH71|B7FH71_MEDTR	-	XP_024627753.1
MS.gene045358	-0.0428391	-0.634763	-0.0733276	1.26778	GO:0000723;GO:0003674;GO:0003824;GO:0005575;GO:0005634;GO:0006139;GO:0006259;GO:0006281;GO:0006725;GO:0006807;GO:0006950;GO:0006974;GO:0006996;GO:0008150;GO:0008152;GO:0009987;GO:0016043;GO:0016462;GO:0016787;GO:0016817;GO:0016818;GO:0016887;GO:0017111;GO:0030870;GO:0032200;GO:0032991;GO:0033554;GO:0034641;GO:0042592;GO:0043170;GO:0043226;GO:0043227;GO:0043229;GO:0043231;GO:0044237;GO:0044238;GO:…	-	IPR027417	tr|A0A396IUE8|A0A396IUE8_MEDTR	sp|Q9SL02|RAD50_ARATH	RHN69172.1
MS.gene38294	1.89702	1.71157	0.2897	5.83095	GO:0003674;GO:0003824;GO:0005488;GO:0048037;GO:0050662	K08678	IPR001509	tr|B7FKX2|B7FKX2_MEDTR	sp|Q9FIE8|UXS3_ARATH	XP_003597351.1
MS.gene26348	-1.69664	-0.506859	-1.66683	-5.61982	-	K13963	IPR036186	tr|A0A072UPQ2|A0A072UPQ2_MEDTR	sp|Q9S7T8|SPZX_ARATH	KEH31018.1
MS.gene048169	0.0256283	0.179569	0.229414	1.14396	GO:0003674;GO:0003676;GO:0003677;GO:0005488;GO:0005575;GO:0005634;GO:0006139;GO:0006352;GO:0006355;GO:0006357;GO:0006367;GO:0006725;GO:0006807;GO:0008150;GO:0008152;GO:0009058;GO:0009059;GO:0009889;GO:0009891;GO:0009893;GO:0009987;GO:0010468;GO:0010556;GO:0010557;GO:0010604;GO:0010628;GO:0016070;GO:0018130;GO:0019219;GO:0019222;GO:0019438;GO:0031323;GO:0031325;GO:0031326;GO:0031328;GO:0032774;GO:…	-	IPR036388	tr|Q2HT28|Q2HT28_MEDTR	sp|Q9SU25|T2FA_ARATH	XP_003594206.1
MS.gene27738	-0.447976	-0.26838	-0.246192	-1.27728	-	-	IPR029466	tr|G7JIQ3|G7JIQ3_MEDTR	sp|Q9FHE1|GSTT3_ARATH	XP_024628620.1
MS.gene38692	-0.138752	0.287525	-2.16753	-3.43959	GO:0000166;GO:0003674;GO:0003824;GO:0004672;GO:0005488;GO:0005515;GO:0005524;GO:0006464;GO:0006468;GO:0006793;GO:0006796;GO:0006807;GO:0008144;GO:0008150;GO:0008152;GO:0009987;GO:0016301;GO:0016310;GO:0016740;GO:0016772;GO:0016773;GO:0017076;GO:0019538;GO:0030554;GO:0032553;GO:0032555;GO:0032559;GO:0035639;GO:0036094;GO:0036211;GO:0043167;GO:0043168;GO:0043170;GO:0043412;GO:0044237;GO:0044238;GO:…	-	IPR001611	tr|G7J6Z2|G7J6Z2_MEDTR	sp|Q93Y06|Y5720_ARATH	AES73336.1
MS.gene019832	0.86966	0.868189	-0.308651	1.1248	GO:0003674;GO:0005488;GO:0043167;GO:0043169;GO:0046872	-	IPR013083	tr|A0A072U9R1|A0A072U9R1_MEDTR	sp|Q947D2|PRAF1_ARATH	XP_013451790.1
MS.gene034898	-0.197556	0.200292	-0.318794	-1.23561	GO:0003674;GO:0003735;GO:0005198;GO:0005575;GO:0005840;GO:0006414;GO:0008150;GO:0008152;GO:0009058;GO:0009059;GO:0009987;GO:0034645;GO:0043170;GO:0043226;GO:0043228;GO:0043229;GO:0043232;GO:0044237;GO:0044249;GO:0044260;GO:0071704;GO:0110165;GO:1901576	-	IPR038716	tr|I3S066|I3S066_MEDTR	sp|P41099|RLA2_PARAR	XP_013468028.1
MS.gene27411	0.333761	0.466922	0.462617	1.23384	GO:0000166;GO:0003674;GO:0003824;GO:0004812;GO:0004817;GO:0005488;GO:0005524;GO:0006082;GO:0006139;GO:0006399;GO:0006418;GO:0006423;GO:0006520;GO:0006725;GO:0006807;GO:0008144;GO:0008150;GO:0008152;GO:0009987;GO:0016070;GO:0016874;GO:0016875;GO:0017076;GO:0019752;GO:0030554;GO:0032553;GO:0032555;GO:0032559;GO:0034641;GO:0034660;GO:0035639;GO:0036094;GO:0043038;GO:0043039;GO:0043167;GO:0043168;GO:…	K01883	IPR015803	tr|G7KHW7|G7KHW7_MEDTR	sp|B3LFA4|SYCC2_ARATH	AES76149.2
MS.gene013738	2.02687	4.4851	1.87956	4.26813	-	-	-	tr|A0A2K3L4M2|A0A2K3L4M2_TRIPR	-	PNX73484.1
MS.gene86664	Inf	2.39622	#NAME?	Inf	GO:0003674;GO:0003824;GO:0005488;GO:0005506;GO:0008150;GO:0008152;GO:0016491;GO:0016705;GO:0020037;GO:0043167;GO:0043169;GO:0046872;GO:0046906;GO:0046914;GO:0048037;GO:0055114;GO:0097159;GO:1901363	K23179	IPR017972	tr|Q0ZM38|Q0ZM38_MEDTR	sp|P93149|C93B1_GLYEC	XP_003622129.1
MS.gene81498	-0.853853	-0.417072	-0.109117	-1.52576	GO:0000166;GO:0003674;GO:0003676;GO:0005488;GO:0005524;GO:0008144;GO:0017076;GO:0030554;GO:0032553;GO:0032555;GO:0032559;GO:0035639;GO:0036094;GO:0043167;GO:0043168;GO:0097159;GO:0097367;GO:1901265;GO:1901363	K13179	IPR014001	tr|A0A072V859|A0A072V859_MEDTR	sp|Q84T03|RH27_ORYSJ	XP_013463972.1
MS.gene34094	0.131973	-0.0411448	0.199855	1.12799	GO:0000413;GO:0003674;GO:0003755;GO:0003824;GO:0006464;GO:0006807;GO:0008150;GO:0008152;GO:0009987;GO:0016853;GO:0016859;GO:0018193;GO:0018208;GO:0019538;GO:0036211;GO:0043170;GO:0043412;GO:0044237;GO:0044238;GO:0044260;GO:0044267;GO:0071704;GO:0140096;GO:1901564	-	IPR029000	tr|B7FHA8|B7FHA8_MEDTR	sp|Q9C835|CP21D_ARATH	XP_013469426.1
MS.gene99450	-5.77097	0.531184	#NAME?	-5.49845	GO:0003674;GO:0003824;GO:0008168;GO:0016740;GO:0016741	-	IPR005299	tr|G7JR75|G7JR75_MEDTR	sp|Q9SPV4|SAMT_CLABR	XP_003604791.1
MS.gene70636	#NAME?	-2.50802	Inf	#NAME?	-	-	-	tr|G7J5E4|G7J5E4_MEDTR	-	XP_003601249.1
MS.gene35965	-0.492273	-0.503481	-1.58515	-1.93887	GO:0003674;GO:0003824;GO:0008168;GO:0016740;GO:0016741	-	IPR004159	tr|G7LA55|G7LA55_MEDTR	sp|B9DFI7|PMT2_ARATH	XP_003628361.1
MS.gene032684	0.519648	0.327076	-0.0882164	1.08577	-	-	-	tr|A0A072U5U9|A0A072U5U9_MEDTR	sp|Q9FIJ4|RD522_ARATH	KEH24731.1
MS.gene21529	-1.20102	-0.586216	-0.332843	-1.96766	GO:0005575;GO:0005789;GO:0016020;GO:0031090;GO:0110165	-	IPR000535	tr|G7JYK1|G7JYK1_MEDTR	sp|Q9LVU1|VAP21_ARATH	XP_003611378.1
MS.gene07865	-1.07128	-1.43181	0.162385	-2.87596	GO:0003674;GO:0005488;GO:0005515;GO:0006355;GO:0008150;GO:0009889;GO:0010468;GO:0010556;GO:0019219;GO:0019222;GO:0031323;GO:0031326;GO:0042393;GO:0050789;GO:0050794;GO:0051171;GO:0051252;GO:0060255;GO:0065007;GO:0080090;GO:1903506;GO:2000112;GO:2001141	-	IPR011011	tr|A0FK62|A0FK62_MEDTR	sp|O81488|ALFL4_ARATH	XP_013444421.1
MS.gene012567	-0.00802434	0.989079	-1.06357	-3.52877	GO:0003674;GO:0003824;GO:0006464;GO:0006508;GO:0006511;GO:0006807;GO:0008150;GO:0008152;GO:0008233;GO:0008234;GO:0009056;GO:0009057;GO:0009987;GO:0016579;GO:0016787;GO:0019538;GO:0019783;GO:0019941;GO:0036211;GO:0036459;GO:0043170;GO:0043412;GO:0043632;GO:0044237;GO:0044238;GO:0044248;GO:0044260;GO:0044265;GO:0044267;GO:0051603;GO:0070011;GO:0070646;GO:0070647;GO:0071704;GO:0101005;GO:0140096;GO:…	-	IPR018200	tr|G7JGQ7|G7JGQ7_MEDTR	sp|Q9FPS4|UBP23_ARATH	XP_003610327.1
MS.gene065106	3.49774	Inf	2.61449	4.22571	GO:0003674;GO:0003824;GO:0016787	-	IPR029058	tr|G7ZZC3|G7ZZC3_MEDTR	sp|Q9SX25|CXE6_ARATH	XP_013470213.1
MS.gene063016	0.023544	0.00927134	-0.164483	-1.67285	-	-	-	tr|G7JNF6|G7JNF6_MEDTR	sp|P81393|MYB08_ANTMA	XP_003607200.1
MS.gene27762	0.396965	-0.303608	-0.815279	-1.81239	-	-	IPR025486	tr|Q2HTJ8|Q2HTJ8_MEDTR	-	XP_003623967.1
MS.gene47774	1.67022	1.76856	0.816734	Inf	GO:0000166;GO:0003674;GO:0003824;GO:0004672;GO:0004674;GO:0005488;GO:0005515;GO:0005524;GO:0006464;GO:0006468;GO:0006793;GO:0006796;GO:0006807;GO:0008144;GO:0008150;GO:0008152;GO:0009987;GO:0016301;GO:0016310;GO:0016740;GO:0016772;GO:0016773;GO:0017076;GO:0019538;GO:0030554;GO:0032553;GO:0032555;GO:0032559;GO:0035639;GO:0036094;GO:0036211;GO:0043167;GO:0043168;GO:0043170;GO:0043412;GO:0044237;GO:…	-	IPR036426	tr|A0A072TZ10|A0A072TZ10_MEDTR	sp|Q9LPZ9|SD113_ARATH	KEH22677.1
MS.gene054117	0.25527	0.229285	-0.321925	1.05306	GO:0003674;GO:0005488;GO:0005515	-	IPR001680	tr|A0A072VEI5|A0A072VEI5_MEDTR	sp|Q6ZJX0|FIE2_ORYSJ	XP_013466358.1
MS.gene43480	0.784418	1.10037	0.859327	1.73354	GO:0000075;GO:0007088;GO:0007093;GO:0007094;GO:0007346;GO:0008150;GO:0009987;GO:0010564;GO:0010639;GO:0010948;GO:0010965;GO:0022402;GO:0030071;GO:0031577;GO:0033043;GO:0033044;GO:0033045;GO:0033046;GO:0033047;GO:0033048;GO:0045786;GO:0045839;GO:0045841;GO:0045930;GO:0048519;GO:0048523;GO:0050789;GO:0050794;GO:0051128;GO:0051129;GO:0051726;GO:0051783;GO:0051784;GO:0051983;GO:0051985;GO:0065007;GO:…	K06679	IPR008672	tr|A0A072UUK2|A0A072UUK2_MEDTR	sp|Q9LTY1|MAD1_ARATH	XP_013458716.1
MS.gene021058	-0.405389	-0.0514387	-0.470457	-1.26671	GO:0003674;GO:0003735;GO:0005198;GO:0005575;GO:0005840;GO:0006412;GO:0006518;GO:0006807;GO:0008150;GO:0008152;GO:0009058;GO:0009059;GO:0009987;GO:0019538;GO:0034641;GO:0034645;GO:0043043;GO:0043170;GO:0043226;GO:0043228;GO:0043229;GO:0043232;GO:0043603;GO:0043604;GO:0044237;GO:0044238;GO:0044249;GO:0044260;GO:0044267;GO:0044271;GO:0071704;GO:0110165;GO:1901564;GO:1901566;GO:1901576	-	IPR019985	tr|A0A1S2XC20|A0A1S2XC20_CICAR	sp|Q9AT35|RL23A_DAUCA	XP_004487038.1
MS.gene047522	#NAME?	-1.24405	1.33841	-5.56914	-	-	-	tr|G7ILF9|G7ILF9_MEDTR	-	AES63719.1
MS.gene44111	0.250405	0.197834	-1.25251	-3.38664	GO:0003674;GO:0003676;GO:0003677;GO:0005488;GO:0005515;GO:0005575;GO:0005634;GO:0006355;GO:0008150;GO:0009889;GO:0010468;GO:0010556;GO:0019219;GO:0019222;GO:0031323;GO:0031326;GO:0043226;GO:0043227;GO:0043229;GO:0043231;GO:0043565;GO:0046982;GO:0046983;GO:0050789;GO:0050794;GO:0051171;GO:0051252;GO:0060255;GO:0065007;GO:0080090;GO:0097159;GO:0110165;GO:1901363;GO:1903506;GO:2000112;GO:2001141	K08065	IPR009072	tr|G7I854|G7I854_MEDTR	sp|O04027|NFYB4_ARATH	XP_003591124.1
MS.gene21033	-0.490904	-0.244057	0.77343	-1.05443	GO:0003674;GO:0005488;GO:0005515;GO:0046983	-	IPR036638	tr|A0A072VN91|A0A072VN91_MEDTR	sp|O80482|BH149_ARATH	XP_013469073.1
MS.gene00487	1.00431	0.00840533	0.307724	3.42702	-	K12472	-	tr|G7KFG0|G7KFG0_MEDTR	-	XP_003618118.2
MS.gene044073	-0.535235	-0.609329	-0.289588	-1.03616	GO:0000166;GO:0003674;GO:0003774;GO:0003777;GO:0003824;GO:0005488;GO:0005515;GO:0005524;GO:0006928;GO:0007017;GO:0007018;GO:0008017;GO:0008092;GO:0008144;GO:0008150;GO:0009987;GO:0015631;GO:0016462;GO:0016787;GO:0016817;GO:0016818;GO:0017076;GO:0017111;GO:0030554;GO:0032553;GO:0032555;GO:0032559;GO:0035639;GO:0036094;GO:0043167;GO:0043168;GO:0097159;GO:0097367;GO:1901265;GO:1901363	-	IPR001752	tr|G7I2C6|G7I2C6_MEDTR	sp|A0A068FIK2|KN4A_GOSHI	XP_003589144.1
MS.gene012296	0.107006	1.02156	0.332063	1.90688	-	-	IPR041966	tr|A0A072U2I7|A0A072U2I7_MEDTR	-	XP_013449336.1
MS.gene06731	-1.03927	-1.19628	-0.657833	-2.02362	-	-	IPR032872	tr|G7J6U0|G7J6U0_MEDTR	sp|P0CH02|AT21B_ARATH	XP_003602221.1
MS.gene047677	0.658359	1.27832	0.748064	2.15846	GO:0000166;GO:0003674;GO:0005488;GO:0017076;GO:0030554;GO:0032553;GO:0032555;GO:0032559;GO:0036094;GO:0043167;GO:0043168;GO:0043531;GO:0097159;GO:0097367;GO:1901265;GO:1901363	-	IPR002182	tr|G7K838|G7K838_MEDTR	sp|Q9FKZ1|DRL42_ARATH	XP_003611805.1
MS.gene77068	-1.14436	-1.20686	#NAME?	-5.55801	GO:0003674;GO:0003824;GO:0004748;GO:0005488;GO:0005515;GO:0005575;GO:0005971;GO:0006139;GO:0006725;GO:0006753;GO:0006793;GO:0006796;GO:0006807;GO:0008150;GO:0008152;GO:0009058;GO:0009117;GO:0009165;GO:0009262;GO:0009263;GO:0009987;GO:0016491;GO:0016725;GO:0016728;GO:0018130;GO:0019438;GO:0019637;GO:0032991;GO:0034641;GO:0034654;GO:0044237;GO:0044238;GO:0044249;GO:0044271;GO:0044281;GO:0046483;GO:…	K10808	IPR033909	tr|A0A396GVD1|A0A396GVD1_MEDTR	sp|P49730|RIR2_TOBAC	RHN44990.1
MS.gene019492	0.700355	0.715272	-0.59853	1.49405	GO:0000166;GO:0003674;GO:0003824;GO:0004672;GO:0005488;GO:0005524;GO:0006464;GO:0006468;GO:0006793;GO:0006796;GO:0006807;GO:0008144;GO:0008150;GO:0008152;GO:0009987;GO:0016301;GO:0016310;GO:0016740;GO:0016772;GO:0016773;GO:0017076;GO:0019538;GO:0030554;GO:0032553;GO:0032555;GO:0032559;GO:0035639;GO:0036094;GO:0036211;GO:0043167;GO:0043168;GO:0043170;GO:0043412;GO:0044237;GO:0044238;GO:0044260;GO:…	-	IPR000719	tr|Q9FSG4|Q9FSG4_MEDSA	sp|Q96287|KSG8_ARATH	CAC08564.1
MS.gene60049	1.30722	1.54372	1.02879	6.04842	-	-	-	-	-	-
MS.gene48592	2.54329	2.9777	-0.483496	Inf	GO:0003674;GO:0003824;GO:0008150;GO:0008152;GO:0016491;GO:0055114	K00224	IPR013154	tr|A0A396I9Q5|A0A396I9Q5_MEDTR	sp|Q9SV68|QORH_ARATH	RHN59587.1
MS.gene22423	0.510469	1.4161	-1.76933	1.18446	GO:0003674;GO:0003824;GO:0005575;GO:0005737;GO:0006082;GO:0006520;GO:0006558;GO:0006559;GO:0006725;GO:0006807;GO:0008150;GO:0008152;GO:0009056;GO:0009063;GO:0009072;GO:0009074;GO:0009987;GO:0016054;GO:0016829;GO:0016840;GO:0016841;GO:0017144;GO:0019439;GO:0019752;GO:0042737;GO:0043436;GO:0044237;GO:0044238;GO:0044248;GO:0044281;GO:0044282;GO:0046395;GO:0071704;GO:0110165;GO:1901360;GO:1901361;GO:…	K10775	IPR005922	tr|A0A396H6R9|A0A396H6R9_MEDTR	sp|P27990|PALY_MEDSA	RHN48488.1
MS.gene34224	0.655837	1.0701	-0.743539	2.69206	-	K10581	IPR000608	tr|G7LCW1|G7LCW1_MEDTR	sp|Q8GY87|UBC26_ARATH	XP_003628510.2
MS.gene32444	0.0653936	1.02082	1.03927	1.64317	GO:0000166;GO:0003674;GO:0003824;GO:0004672;GO:0005488;GO:0005524;GO:0006464;GO:0006468;GO:0006793;GO:0006796;GO:0006807;GO:0008144;GO:0008150;GO:0008152;GO:0009987;GO:0016301;GO:0016310;GO:0016740;GO:0016772;GO:0016773;GO:0017076;GO:0019538;GO:0030554;GO:0032553;GO:0032555;GO:0032559;GO:0035639;GO:0036094;GO:0036211;GO:0043167;GO:0043168;GO:0043170;GO:0043412;GO:0044237;GO:0044238;GO:0044260;GO:…	K08960	IPR000719	tr|A0A072VDN0|A0A072VDN0_MEDTR	sp|Q8LPI7|CKL4_ARATH	XP_013465670.1
MS.gene76108	3.43935	-0.936832	2.40083	5.8634	-	-	-	tr|G7K793|G7K793_MEDTR	-	XP_003616715.1
MS.gene060325	0.613163	0.220412	0.424067	1.42067	GO:0000166;GO:0003674;GO:0005215;GO:0005488;GO:0005507;GO:0005575;GO:0006810;GO:0006811;GO:0006812;GO:0008150;GO:0008324;GO:0015075;GO:0015318;GO:0015399;GO:0016021;GO:0019829;GO:0022804;GO:0022853;GO:0022857;GO:0022890;GO:0030001;GO:0031224;GO:0036094;GO:0042625;GO:0042626;GO:0043167;GO:0043169;GO:0046872;GO:0046914;GO:0051179;GO:0051234;GO:0097159;GO:0110165;GO:1901265;GO:1901363	-	IPR001757	tr|G7INF6|G7INF6_MEDTR	sp|Q9S7J8|HMA7_ARATH	RHN73308.1
MS.gene68291	0.256609	0.393186	0.0258594	1.1949	-	-	IPR036869	tr|G7K481|G7K481_MEDTR	sp|Q8VXV4|DNJ16_ARATH	XP_003613368.1
MS.gene08760	0.0227602	0.222441	0.322455	1.15751	GO:0003674;GO:0005488;GO:0005515;GO:0006810;GO:0006886;GO:0008104;GO:0008150;GO:0008536;GO:0015031;GO:0015833;GO:0017016;GO:0019899;GO:0031267;GO:0033036;GO:0042886;GO:0045184;GO:0046907;GO:0051020;GO:0051179;GO:0051234;GO:0051641;GO:0071702;GO:0071705	K20222	IPR016024	tr|A0A396GNB0|A0A396GNB0_MEDTR	sp|Q8BKC5|IPO5_MOUSE	RHN42616.1
MS.gene80921	#N/A	#NAME?	#N/A	#NAME?	-	-	IPR032675	tr|A0A2Z6MQS2|A0A2Z6MQS2_TRISU	sp|Q9LP24|Y1571_ARATH	RHN44101.1
MS.gene73719	0.368698	-1.02228	0.822297	4.48912	GO:0000166;GO:0003674;GO:0003676;GO:0003723;GO:0005488;GO:0005524;GO:0008144;GO:0017076;GO:0030554;GO:0032553;GO:0032555;GO:0032559;GO:0035639;GO:0036094;GO:0043167;GO:0043168;GO:0097159;GO:0097367;GO:1901265;GO:1901363	K13126	IPR014014	tr|A0A396HD83|A0A396HD83_MEDTR	sp|Q56X76|RH39_ARATH	RHN51196.1
MS.gene024372	0.532695	0.474024	-0.0167237	1.23037	-	-	-	tr|A0A072UFV0|A0A072UFV0_MEDTR	-	XP_013450632.1
MS.gene016680	0.601013	0.464923	-0.0468578	1.21524	GO:0000166;GO:0003674;GO:0005488;GO:0005515;GO:0007165;GO:0008150;GO:0009987;GO:0017076;GO:0030554;GO:0032553;GO:0032555;GO:0032559;GO:0036094;GO:0043167;GO:0043168;GO:0043531;GO:0050789;GO:0050794;GO:0065007;GO:0097159;GO:0097367;GO:1901265;GO:1901363	-	IPR035897	tr|A0A072TNJ2|A0A072TNJ2_MEDTR	sp|Q40392|TMVRN_NICGU	XP_024629055.1
MS.gene006620	-0.227457	0.481642	-0.338418	-1.07115	GO:0003674;GO:0003676;GO:0003677;GO:0003700;GO:0005488;GO:0006355;GO:0008150;GO:0009889;GO:0010468;GO:0010556;GO:0019219;GO:0019222;GO:0031323;GO:0031326;GO:0050789;GO:0050794;GO:0051171;GO:0051252;GO:0060255;GO:0065007;GO:0080090;GO:0097159;GO:0140110;GO:1901363;GO:1903506;GO:2000112;GO:2001141	-	IPR001471	tr|Q2I2S8|Q2I2S8_MEDTR	sp|Q40477|ERF4_TOBAC	XP_003607496.1
MS.gene03983	#NAME?	#NAME?	#NAME?	#NAME?	GO:0000166;GO:0003674;GO:0003824;GO:0004672;GO:0005488;GO:0005524;GO:0006464;GO:0006468;GO:0006793;GO:0006796;GO:0006807;GO:0008144;GO:0008150;GO:0008152;GO:0009987;GO:0016301;GO:0016310;GO:0016740;GO:0016772;GO:0016773;GO:0017076;GO:0019538;GO:0030554;GO:0032553;GO:0032555;GO:0032559;GO:0035639;GO:0036094;GO:0036211;GO:0043167;GO:0043168;GO:0043170;GO:0043412;GO:0044237;GO:0044238;GO:0044260;GO:…	-	IPR009091	tr|A0A072UYV1|A0A072UYV1_MEDTR	sp|Q9LY50|ACCR3_ARATH	XP_013460252.1
MS.gene062824	0.43744	0.571223	0.765391	1.01581	-	-	IPR001841	tr|I3SG95|I3SG95_MEDTR	sp|Q93YV5|DA2_ARATH	XP_013464380.1
MS.gene072679	0.392357	0.44229	-0.0241247	1.22823	GO:0003674;GO:0005488;GO:0005506;GO:0006790;GO:0008150;GO:0008152;GO:0009058;GO:0009987;GO:0016043;GO:0016226;GO:0022607;GO:0031163;GO:0043167;GO:0043169;GO:0044237;GO:0044249;GO:0046872;GO:0046914;GO:0048037;GO:0051186;GO:0051188;GO:0051536;GO:0051540;GO:0071840	-	IPR034904	tr|G7KTN7|G7KTN7_MEDTR	sp|Q93W77|NIFU1_ARATH	XP_003625999.1
MS.gene59134	-0.161588	-0.639099	-0.587335	-2.23877	GO:0003674;GO:0003824;GO:0016787	-	IPR000086	tr|G7I948|G7I948_MEDTR	sp|Q9C6Z2|NUD25_ARATH	AFK38604.1
MS.gene039591	-0.594153	-0.260136	-0.514718	-1.42707	GO:0003674;GO:0003735;GO:0005198;GO:0005575;GO:0005840;GO:0006412;GO:0006518;GO:0006807;GO:0008150;GO:0008152;GO:0009058;GO:0009059;GO:0009987;GO:0019538;GO:0034641;GO:0034645;GO:0043043;GO:0043170;GO:0043226;GO:0043228;GO:0043229;GO:0043232;GO:0043603;GO:0043604;GO:0044237;GO:0044238;GO:0044249;GO:0044260;GO:0044267;GO:0044271;GO:0071704;GO:0110165;GO:1901564;GO:1901566;GO:1901576	-	IPR018277	tr|A0A072UT55|A0A072UT55_MEDTR	sp|Q9SGA6|RS191_ARATH	XP_013458956.1
MS.gene09258	-0.810911	-3.37162	#NAME?	-4.70795	-	-	-	tr|G7LH47|G7LH47_MEDTR	-	XP_003629630.2
MS.gene84618	-1.13845	0.172161	0.953448	-3.23776	-	-	IPR007750	tr|A0A072U0X6|A0A072U0X6_MEDTR	-	XP_013449059.1
MS.gene025518	0.00662596	-0.114553	-0.147045	-1.24216	GO:0003674;GO:0003824;GO:0004014;GO:0006576;GO:0006595;GO:0006596;GO:0006597;GO:0006807;GO:0008150;GO:0008152;GO:0008215;GO:0008216;GO:0008295;GO:0009058;GO:0009308;GO:0009309;GO:0009987;GO:0016829;GO:0016830;GO:0016831;GO:0017144;GO:0034641;GO:0042401;GO:0044106;GO:0044237;GO:0044249;GO:0044271;GO:0071704;GO:0097164;GO:1901564;GO:1901566;GO:1901576	-	IPR012511	tr|A0A072TJR3|A0A072TJR3_MEDTR	sp|Q96471|DCAM_IPONI	KEH17677.1
MS.gene53601	-0.833175	-0.784363	-1.04415	-1.24133	-	K11353	IPR009346	tr|I3S100|I3S100_MEDTR	sp|O49313|NDADB_ARATH	XP_013467152.1
MS.gene010216	2.6957	3.16831	3.77447	Inf	GO:0003674;GO:0003676;GO:0003723;GO:0005488;GO:0097159;GO:1901363	-	IPR001313	tr|G7KAF0|G7KAF0_MEDTR	sp|Q9C9R6|PUM7_ARATH	XP_003615094.2
MS.gene74222	0.351237	1.70979	0.041422	1.75872	GO:0000166;GO:0003674;GO:0003824;GO:0004672;GO:0005488;GO:0005524;GO:0006464;GO:0006468;GO:0006793;GO:0006796;GO:0006807;GO:0008144;GO:0008150;GO:0008152;GO:0009987;GO:0016301;GO:0016310;GO:0016740;GO:0016772;GO:0016773;GO:0017076;GO:0019538;GO:0030554;GO:0032553;GO:0032555;GO:0032559;GO:0035639;GO:0036094;GO:0036211;GO:0043167;GO:0043168;GO:0043170;GO:0043412;GO:0044237;GO:0044238;GO:0044260;GO:…	-	IPR000719	tr|G7IF37|G7IF37_MEDTR	sp|Q852L0|HD16N_ORYSJ	XP_003592802.1
MS.gene06330	0.0449501	-0.306141	-0.0251562	-1.03542	GO:0000166;GO:0003674;GO:0003824;GO:0004672;GO:0005488;GO:0005524;GO:0006464;GO:0006468;GO:0006793;GO:0006796;GO:0006807;GO:0008144;GO:0008150;GO:0008152;GO:0009987;GO:0016301;GO:0016310;GO:0016740;GO:0016772;GO:0016773;GO:0017076;GO:0019538;GO:0030554;GO:0032553;GO:0032555;GO:0032559;GO:0035639;GO:0036094;GO:0036211;GO:0043167;GO:0043168;GO:0043170;GO:0043412;GO:0044237;GO:0044238;GO:0044260;GO:…	K14498	IPR000719	tr|A0A072V1U0|A0A072V1U0_MEDTR	sp|P43291|SRK2A_ARATH	XP_013461621.1
MS.gene034157	-2.86531	0.896643	-0.319642	-1.94199	GO:0000463;GO:0000470;GO:0003674;GO:0003735;GO:0005198;GO:0005575;GO:0006139;GO:0006364;GO:0006396;GO:0006725;GO:0006807;GO:0008150;GO:0008152;GO:0009987;GO:0015934;GO:0016070;GO:0016072;GO:0022625;GO:0032991;GO:0034470;GO:0034641;GO:0034660;GO:0043170;GO:0044237;GO:0044238;GO:0044391;GO:0046483;GO:0071704;GO:0090304;GO:1901360;GO:1990904	-	IPR036919	tr|A0A072URW1|A0A072URW1_MEDTR	sp|Q9LHP1|RL74_ARATH	XP_013454579.1
MS.gene76356	#NAME?	-0.00997278	#NAME?	#NAME?	GO:0003674;GO:0005488;GO:0005509;GO:0043167;GO:0043169;GO:0046872	K13448	IPR002048	tr|G7LFJ5|G7LFJ5_MEDTR	sp|Q8L3R2|CML41_ARATH	XP_003629506.1
MS.gene92108	-0.689549	-0.813526	-0.0213015	-1.34356	-	K17427	-	tr|A0A072TZ19|A0A072TZ19_MEDTR	sp|Q9H2W6|RM46_HUMAN	XP_013444760.1
MS.gene69760	-0.748531	-0.598889	-0.437243	-1.04766	GO:0003674;GO:0005488;GO:0005515	-	IPR002885	tr|A0A072V0E2|A0A072V0E2_MEDTR	sp|P0C896|PP209_ARATH	XP_013461142.1
MS.gene038411	0.194394	0.0643497	0.475568	1.29928	-	-	-	tr|G7K8I4|G7K8I4_MEDTR	-	XP_003617526.1
MS.gene02340	0.112017	1.2664	0.212783	2.26076	-	K13099	IPR041591	tr|G7INV7|G7INV7_MEDTR	sp|Q9CWK3|CD2B2_MOUSE	XP_003593195.1
MS.gene27918	-0.304063	-1.47097	-0.763111	-2.03088	-	-	IPR004314	tr|G7L8S2|G7L8S2_MEDTR	-	XP_003629936.1
MS.gene09610	#NAME?	-0.577016	#NAME?	-4.66819	GO:0003674;GO:0003824;GO:0005575;GO:0016021;GO:0016740;GO:0016757;GO:0031224;GO:0110165	-	IPR029044	tr|G7K2G3|G7K2G3_MEDTR	sp|Q564G7|GMGT1_CYATE	XP_003611556.1
MS.gene035237	0.161355	0.961697	0.436508	3.00877	GO:0003674;GO:0005488;GO:0005515	-	IPR011043	tr|A0A072USB5|A0A072USB5_MEDTR	sp|Q8GXC7|FBK50_ARATH	XP_013458210.1
MS.gene058708	0.324417	-0.358078	0.653015	2.44999	GO:0003674;GO:0005488;GO:0005515;GO:0005575;GO:0016021;GO:0031224;GO:0032977;GO:0110165;GO:0140104	-	IPR001708	tr|G7KQL5|G7KQL5_MEDTR	sp|Q8L718|ALB32_ARATH	XP_003624125.2
MS.gene08650	0.785315	0.319795	0.179629	1.36597	-	-	-	tr|I3SCI9|I3SCI9_MEDTR	sp|Q9SKN3|CSPL6_ARATH	XP_013456005.1
MS.gene041113	0.629701	0.361598	0.460522	1.35653	-	-	IPR006461	tr|G7K803|G7K803_MEDTR	sp|Q9LQU4|PCR2_ARATH	XP_003611770.1
MS.gene055939	0.525667	1.27356	0.724776	1.99266	-	-	IPR005607	tr|A0A072U1Y0|A0A072U1Y0_MEDTR	-	XP_013449674.1
MS.gene073952	0.829323	1.63641	0.275423	Inf	GO:0003674;GO:0005215;GO:0005575;GO:0006810;GO:0006811;GO:0006812;GO:0008150;GO:0008324;GO:0015075;GO:0015077;GO:0015078;GO:0015291;GO:0015297;GO:0015298;GO:0015299;GO:0015318;GO:0016021;GO:0022804;GO:0022853;GO:0022857;GO:0022890;GO:0031224;GO:0051179;GO:0051234;GO:0055085;GO:0110165	-	IPR006153	tr|G7I5E4|G7I5E4_MEDTR	sp|Q9SIT5|CHX15_ARATH	AES60304.1
MS.gene35872	1.93816	2.02219	0.473626	2.64567	GO:0000287;GO:0003674;GO:0003824;GO:0005488;GO:0010333;GO:0016829;GO:0016835;GO:0016838;GO:0043167;GO:0043169;GO:0046872	K15803	IPR034741	tr|G7JZP2|G7JZP2_MEDTR	sp|B9SCB6|TPS2_RICCO	XP_003615860.2
MS.gene38726	-1.45521	0.779006	-1.7147	-3.46734	GO:0003674;GO:0003824;GO:0005488;GO:0048037;GO:0050662	K15891	IPR001509	tr|G7J6B7|G7J6B7_MEDTR	sp|P51108|DFRA_MAIZE	XP_003603023.1
MS.gene05331	0.527245	1.73747	0.053381	Inf	-	-	-	tr|A0A072UB48|A0A072UB48_MEDTR	-	KEH27014.1
MS.gene053423	1.52881	0.689897	2.019	3.10785	-	-	IPR005069	tr|A0A396JQZ1|A0A396JQZ1_MEDTR	sp|Q3E6Y3|Y1869_ARATH	XP_003590102.3
MS.gene22095	-0.0543467	-0.539831	0.0515138	-2.04619	GO:0003674;GO:0003824;GO:0016740;GO:0016757	K20867	IPR029044	tr|A0A072UVY1|A0A072UVY1_MEDTR	sp|Q8L4B0|GAUTF_ARATH	XP_013459731.1
MS.gene84739	0.403625	0.441269	0.152459	1.1079	GO:0005575;GO:0005789;GO:0016020;GO:0016021;GO:0031090;GO:0031224;GO:0110165	-	IPR007203	tr|I3SAF0|I3SAF0_MEDTR	-	XP_013444588.1
MS.gene00861	-0.700061	-0.00843003	-0.277979	-1.36741	GO:0003674;GO:0003824;GO:0008150;GO:0009987;GO:0016491;GO:0019725;GO:0042592;GO:0045454;GO:0050789;GO:0050794;GO:0065007;GO:0065008	-	IPR036249	tr|B7FGM0|B7FGM0_MEDTR	sp|Q9M7T0|PRX2F_ARATH	XP_013462766.1
MS.gene053022	1.28657	1.11237	0.61265	2.67115	GO:0000976;GO:0000981;GO:0000987;GO:0001067;GO:0003674;GO:0003676;GO:0003677;GO:0003690;GO:0003700;GO:0005488;GO:0005515;GO:0006355;GO:0006357;GO:0008150;GO:0009889;GO:0009891;GO:0009893;GO:0010468;GO:0010556;GO:0010557;GO:0010604;GO:0010628;GO:0019219;GO:0019222;GO:0031323;GO:0031325;GO:0031326;GO:0031328;GO:0035326;GO:0043565;GO:0044212;GO:0045893;GO:0045935;GO:0045944;GO:0046983;GO:0048518;GO:…	-	IPR002100	tr|G7KHI2|G7KHI2_MEDTR	sp|Q9FIM0|AGL82_ARATH	XP_003618176.1
MS.gene051210	0.764507	0.715367	1.06601	1.47261	-	-	IPR019339	tr|G7IQB2|G7IQB2_MEDTR	sp|Q8VZ67|Y4919_ARATH	AES65525.2
MS.gene59454	-0.270111	0.125893	-0.346674	-1.38558	-	-	-	tr|G7JW50|G7JW50_MEDTR	-	XP_003612140.2
MS.gene56389	0.64048	1.0653	-0.467508	3.88888	GO:0000166;GO:0003674;GO:0005488;GO:0017076;GO:0030554;GO:0032553;GO:0032555;GO:0032559;GO:0036094;GO:0043167;GO:0043168;GO:0043531;GO:0097159;GO:0097367;GO:1901265;GO:1901363	K13457	IPR032675	tr|G7IVS7|G7IVS7_MEDTR	sp|Q39214|RPM1_ARATH	XP_003598409.1
MS.gene050651	0.0754488	0.989353	-1.54367	-2.90292	GO:0003674;GO:0005488;GO:0005515	-	IPR000626	tr|A0A072U655|A0A072U655_MEDTR	sp|Q9ZPY9|P4KG4_ARATH	XP_013450605.1
MS.gene97821	0.399242	0.554649	-0.26662	1.89624	GO:0005575;GO:0006139;GO:0006325;GO:0006354;GO:0006368;GO:0006464;GO:0006725;GO:0006807;GO:0008023;GO:0008150;GO:0008152;GO:0009058;GO:0009059;GO:0009987;GO:0016043;GO:0016070;GO:0016569;GO:0016570;GO:0016593;GO:0018130;GO:0019438;GO:0019538;GO:0032774;GO:0032991;GO:0034641;GO:0034654;GO:0036211;GO:0043170;GO:0043412;GO:0044237;GO:0044238;GO:0044249;GO:0044260;GO:0044267;GO:0044271;GO:0046483;GO:…	K15177	IPR007149	tr|A0A396IKI1|A0A396IKI1_MEDTR	sp|Q9FNQ0|VIP4_ARATH	RHN66052.1
MS.gene50715	0.955594	0.751087	0.32774	1.05337	GO:0003674;GO:0003676;GO:0003677;GO:0005488;GO:0005575;GO:0005634;GO:0006355;GO:0008150;GO:0008270;GO:0009889;GO:0009891;GO:0009893;GO:0010468;GO:0010556;GO:0010557;GO:0010604;GO:0010628;GO:0019219;GO:0019222;GO:0031323;GO:0031325;GO:0031326;GO:0031328;GO:0043167;GO:0043169;GO:0043226;GO:0043227;GO:0043229;GO:0043231;GO:0043565;GO:0045893;GO:0045935;GO:0046872;GO:0046914;GO:0048518;GO:0048522;GO:…	-	IPR000679	tr|G7JJU1|G7JJU1_MEDTR	sp|O65515|GATA7_ARATH	XP_003607047.1
MS.gene053381	0.840224	1.58403	-0.0537905	1.53595	GO:0005575;GO:0030684;GO:0032040;GO:0032991;GO:1990904	-	IPR007276	tr|A0A396JQQ9|A0A396JQQ9_MEDTR	sp|Q8R3N1|NOP14_MOUSE	RHN78568.1
MS.gene036629	-0.81533	-1.119	1.24423	-4.17659	GO:0003674;GO:0005488;GO:0005515	-	IPR015943	tr|A0A072V213|A0A072V213_MEDTR	sp|Q4KLQ5|WDR76_XENLA	XP_013458139.1
MS.gene006672	0.11282	-0.689147	-0.190708	-3.31643	-	-	-	tr|G7JV20|G7JV20_MEDTR	sp|O82275|TAX1_ARATH	XP_003607563.1
MS.gene03770	0.485629	0.38424	-0.0551801	4.8804	-	-	IPR013057	tr|G7JM48|G7JM48_MEDTR	sp|F4HW02|GAT1_ARATH	XP_003606284.1
MS.gene035899	1.74035	1.395	-0.845469	2.59329	GO:0005575;GO:0005887;GO:0006810;GO:0008150;GO:0016021;GO:0031224;GO:0031226;GO:0051179;GO:0051234;GO:0055085;GO:0110165	-	IPR036259	tr|G7KAD2|G7KAD2_MEDTR	-	XP_003615076.1
MS.gene98776	3.11742	Inf	3.01981	Inf	GO:0003674;GO:0004857;GO:0004866;GO:0030234;GO:0030414;GO:0061134;GO:0061135;GO:0098772	-	IPR011065	tr|A0A396IJ95|A0A396IJ95_MEDTR	sp|P29421|IAAS_ORYSJ	RHN65689.1
MS.gene29638	-0.177941	0.0535233	1.86983	Inf	GO:0003674;GO:0003824;GO:0004435;GO:0004620;GO:0004629;GO:0006629;GO:0007165;GO:0008081;GO:0008150;GO:0008152;GO:0009987;GO:0016298;GO:0016787;GO:0016788;GO:0035556;GO:0042578;GO:0044238;GO:0050789;GO:0050794;GO:0065007;GO:0071704	K05857	IPR000008	tr|G7KH08|G7KH08_MEDTR	sp|Q8GV43|PLCD6_ARATH	XP_003616632.1
MS.gene035514	-0.403348	-0.0532668	-0.960889	-1.39941	-	-	IPR000801	tr|A0A072VJD5|A0A072VJD5_MEDTR	sp|Q8LAS8|SFGH_ARATH	XP_013467511.1
MS.gene064329	-2.0245	0.0657262	-1.37077	-2.61006	GO:0003674;GO:0003824;GO:0016491	-	IPR036249	tr|G7KPG2|G7KPG2_MEDTR	sp|Q9XEX2|PRX2B_ARATH	XP_003620633.1
MS.gene21502	-0.167536	-0.132041	0.657322	1.89974	GO:0000166;GO:0003674;GO:0003824;GO:0004175;GO:0004176;GO:0004252;GO:0005488;GO:0005524;GO:0006508;GO:0006515;GO:0006807;GO:0008144;GO:0008150;GO:0008152;GO:0008233;GO:0008236;GO:0016462;GO:0016787;GO:0016817;GO:0016818;GO:0016825;GO:0016887;GO:0017076;GO:0017111;GO:0017171;GO:0019538;GO:0030554;GO:0032553;GO:0032555;GO:0032559;GO:0035639;GO:0036094;GO:0042623;GO:0043167;GO:0043168;GO:0043170;GO:…	K01338	IPR004815	tr|G7JYP5|G7JYP5_MEDTR	sp|O04979|LONP2_SPIOL	XP_003611421.1
MS.gene047249	-0.710182	-0.380475	-0.378212	-1.01877	GO:0003674;GO:0003824;GO:0005488;GO:0008144;GO:0008150;GO:0008152;GO:0008168;GO:0009058;GO:0016740;GO:0016741;GO:0019842;GO:0030170;GO:0036094;GO:0043167;GO:0043168;GO:0048037;GO:0050662;GO:0070279;GO:0097159;GO:1901363	-	IPR015424	tr|G7IL50|G7IL50_MEDTR	sp|Q9LTB2|MMT1_ARATH	XP_003592868.1
MS.gene43864	0.621693	1.01099	-0.201433	1.95967	-	K00902	-	tr|G8A151|G8A151_MEDTR	sp|F4J4C8|EVN_ARATH	XP_024632512.1
MS.gene055093	-1.01046	-0.999364	0.294538	-1.92529	-	-	IPR007750	tr|A0A072U0X9|A0A072U0X9_MEDTR	-	XP_013449064.1
MS.gene049983	1.47855	3.62358	1.23674	3.12143	-	-	-	tr|B7FN94|B7FN94_MEDTR	-	XP_003615300.1
MS.gene053437	-2.01556	-0.831709	-3.0023	-2.95368	-	-	IPR002902	tr|A0A2Z6MJ25|A0A2Z6MJ25_TRISU	sp|Q6NM73|PDLP2_ARATH	GAU25302.1
MS.gene86773	Inf	Inf	1.37606	Inf	-	-	IPR005174	tr|A0A072UUC6|A0A072UUC6_MEDTR	sp|Q6DR20|FB110_ARATH	XP_013459189.1
MS.gene40794	0.719242	0.654956	-0.151067	1.69587	GO:0001522;GO:0003674;GO:0003676;GO:0003723;GO:0003824;GO:0005488;GO:0006139;GO:0006725;GO:0006807;GO:0008150;GO:0008152;GO:0009451;GO:0009982;GO:0009987;GO:0016070;GO:0016853;GO:0016866;GO:0034641;GO:0043170;GO:0043412;GO:0044237;GO:0044238;GO:0046483;GO:0071704;GO:0090304;GO:0097159;GO:1901360;GO:1901363	-	IPR006224	tr|A0A072VMN0|A0A072VMN0_MEDTR	sp|Q2QNM3|PUS1_ORYSJ	KEH43102.1
MS.gene33702	-0.422625	-0.356187	-0.186803	-1.08712	-	-	IPR026057	tr|G7JKP3|G7JKP3_MEDTR	sp|Q8RXQ1|TBL35_ARATH	XP_003604552.2
MS.gene48351	-0.805919	-2.05438	-0.575521	-2.2888	-	-	IPR004314	tr|A0A072V118|A0A072V118_MEDTR	-	KEH31810.1
MS.gene08978	0.283944	0.292593	0.758053	1.25536	GO:0005575;GO:0005634;GO:0043226;GO:0043227;GO:0043229;GO:0043231;GO:0110165	K12873	IPR001748	tr|G7LH30|G7LH30_MEDTR	sp|Q65WT0|BD31B_ORYSJ	XP_003629613.1
MS.gene050811	0.715292	0.497967	-0.106272	1.31362	-	-	IPR005178	tr|Q2HUZ5|Q2HUZ5_MEDTR	sp|Q6ZMB5|T184A_HUMAN	XP_003626112.1
MS.gene020641	0.801952	0.723966	0.805202	2.38219	GO:0003674;GO:0005488;GO:0005515	-	IPR013083	tr|G7L3X6|G7L3X6_MEDTR	sp|Q6PCD5|RFWD3_HUMAN	XP_003625697.1
MS.gene004967	0.503107	0.218978	0.240701	1.15329	GO:0000166;GO:0003674;GO:0003824;GO:0004672;GO:0005488;GO:0005524;GO:0006464;GO:0006468;GO:0006793;GO:0006796;GO:0006807;GO:0008144;GO:0008150;GO:0008152;GO:0009987;GO:0016301;GO:0016310;GO:0016740;GO:0016772;GO:0016773;GO:0017076;GO:0019538;GO:0030554;GO:0032553;GO:0032555;GO:0032559;GO:0035639;GO:0036094;GO:0036211;GO:0043167;GO:0043168;GO:0043170;GO:0043412;GO:0044237;GO:0044238;GO:0044260;GO:…	-	IPR011009	tr|A0A072VM79|A0A072VM79_MEDTR	sp|Q551H4|FRAY2_DICDI	XP_013468865.1
MS.gene94112	-0.197338	0.609957	0.558196	2.47869	-	-	-	tr|G7K9W5|G7K9W5_MEDTR	-	XP_003614856.2
MS.gene060456	0.271754	-0.445482	0.271836	1.32405	-	-	-	tr|A0A072TY02|A0A072TY02_MEDTR	sp|Q9LK32|Y3721_ARATH	XP_013448049.1
MS.gene03912	-1.2748	-1.17831	#NAME?	#NAME?	GO:0000166;GO:0003674;GO:0003824;GO:0004672;GO:0005488;GO:0005524;GO:0006464;GO:0006468;GO:0006793;GO:0006796;GO:0006807;GO:0008144;GO:0008150;GO:0008152;GO:0009987;GO:0016301;GO:0016310;GO:0016740;GO:0016772;GO:0016773;GO:0017076;GO:0019538;GO:0030554;GO:0032553;GO:0032555;GO:0032559;GO:0035639;GO:0036094;GO:0036211;GO:0043167;GO:0043168;GO:0043170;GO:0043412;GO:0044237;GO:0044238;GO:0044260;GO:…	-	IPR011009	tr|A0A072UYA6|A0A072UYA6_MEDTR	sp|O22558|STY8_ARATH	XP_013460350.1
MS.gene042192	-0.0986046	-1.12354	-1.30859	-1.59566	GO:0003674;GO:0003824;GO:0004601;GO:0005488;GO:0006950;GO:0006979;GO:0008150;GO:0008152;GO:0009056;GO:0009987;GO:0016209;GO:0016491;GO:0016684;GO:0016999;GO:0017001;GO:0017144;GO:0020037;GO:0042737;GO:0042743;GO:0042744;GO:0044237;GO:0044248;GO:0046906;GO:0048037;GO:0050896;GO:0051186;GO:0051187;GO:0055114;GO:0072593;GO:0097159;GO:1901363	-	IPR033905	tr|G7JJ71|G7JJ71_MEDTR	sp|Q9SB81|PER42_ARATH	XP_003610431.1
MS.gene006483	Inf	1.46184	Inf	5.6063	-	-	-	-	-	-
MS.gene003246	1.68533	0.68939	0.285898	5.60392	-	-	IPR018467	tr|A0A1S2YF40|A0A1S2YF40_CICAR	sp|Q9LVI4|TIF6B_ARATH	TKY60965.1
MS.gene052344	0.801172	0.247828	-0.183509	1.92016	GO:0003674;GO:0003824;GO:0003951;GO:0006139;GO:0006725;GO:0006732;GO:0006733;GO:0006739;GO:0006741;GO:0006753;GO:0006793;GO:0006796;GO:0006807;GO:0008150;GO:0008152;GO:0009058;GO:0009108;GO:0009117;GO:0009165;GO:0009987;GO:0016301;GO:0016740;GO:0016772;GO:0016773;GO:0018130;GO:0019359;GO:0019362;GO:0019363;GO:0019438;GO:0019637;GO:0019674;GO:0034641;GO:0034654;GO:0044237;GO:0044238;GO:0044249;GO:…	-	IPR017437	tr|G7JRM7|G7JRM7_MEDTR	sp|Q56YN3|NADK1_ARATH	XP_003607363.1
MS.gene55066	-0.0663509	-0.683501	-0.988308	-1.74869	GO:0000166;GO:0003674;GO:0003824;GO:0004672;GO:0005488;GO:0005524;GO:0006464;GO:0006468;GO:0006793;GO:0006796;GO:0006807;GO:0008144;GO:0008150;GO:0008152;GO:0009987;GO:0016301;GO:0016310;GO:0016740;GO:0016772;GO:0016773;GO:0017076;GO:0019538;GO:0030554;GO:0032553;GO:0032555;GO:0032559;GO:0035639;GO:0036094;GO:0036211;GO:0043167;GO:0043168;GO:0043170;GO:0043412;GO:0044237;GO:0044238;GO:0044260;GO:…	-	IPR000719	tr|A0A072UC53|A0A072UC53_MEDTR	sp|Q0DCT8|G11A_ORYSJ	XP_013449407.1
MS.gene08235	0.231935	-0.138499	-0.551213	1.52385	GO:0005575;GO:0016021;GO:0031224;GO:0110165	K06199	IPR003691	tr|G7J3J9|G7J3J9_MEDTR	-	XP_003601082.1
MS.gene004074	0.167745	Inf	1.41779	5.63378	GO:0003674;GO:0003676;GO:0003824;GO:0004518;GO:0004519;GO:0004521;GO:0004523;GO:0004540;GO:0005488;GO:0016787;GO:0016788;GO:0016891;GO:0016893;GO:0097159;GO:0140098;GO:1901363	-	IPR002156	tr|A0A2Z6P0X3|A0A2Z6P0X3_TRISU	-	GAU49376.1
MS.gene027588	-0.038012	-0.540557	-0.0540357	-1.86795	-	-	IPR001841	tr|G7K1H8|G7K1H8_MEDTR	sp|Q8GW38|ATL47_ARATH	XP_003613273.1
MS.gene23870	0.729586	0.510145	0.17963	1.38203	GO:0003674;GO:0005488;GO:0005515;GO:0005575;GO:0005634;GO:0043226;GO:0043227;GO:0043229;GO:0043231;GO:0110165	-	IPR003889	tr|A0A072TWT0|A0A072TWT0_MEDTR	sp|P0CB22|ATX2_ARATH	XP_013447778.1
MS.gene57925	-0.247213	0.222127	0.0548808	-1.22882	GO:0006807;GO:0008150;GO:0008152;GO:0019538;GO:0043170;GO:0044238;GO:0071704;GO:1901564	-	IPR036628	tr|A0A396IIW2|A0A396IIW2_MEDTR	sp|Q9FHH2|SMAX1_ARATH	RHN64801.1
MS.gene38340	-0.604779	0.0793741	-0.55931	-1.06049	-	K14306	IPR007758	tr|G7KTZ4|G7KTZ4_MEDTR	sp|Q8L7F7|NUP62_ARATH	RHN45513.1
MS.gene21631	-0.700367	0.354521	0.368718	-1.67303	GO:0003674;GO:0005488;GO:0008270;GO:0043167;GO:0043169;GO:0046872;GO:0046914	K04706	IPR004181	tr|G7KBZ3|G7KBZ3_MEDTR	sp|F4JYG0|PIAL2_ARATH	XP_003611051.2
MS.gene06926	0.555725	1.72674	-0.201018	3.12572	GO:0003674;GO:0005488;GO:0005515;GO:0005575;GO:0005634;GO:0006508;GO:0006511;GO:0006807;GO:0007275;GO:0008150;GO:0008152;GO:0008270;GO:0009056;GO:0009057;GO:0009987;GO:0019538;GO:0019941;GO:0032501;GO:0032502;GO:0043167;GO:0043169;GO:0043170;GO:0043226;GO:0043227;GO:0043229;GO:0043231;GO:0043632;GO:0044237;GO:0044238;GO:0044248;GO:0044260;GO:0044265;GO:0046872;GO:0046914;GO:0048856;GO:0051603;GO:…	K04506	IPR008974	tr|A8W463|A8W463_MEDTR	sp|Q9STN8|SINA4_ARATH	XP_003602251.1
MS.gene070437	-1.43518	0.105748	-1.19975	-2.04422	-	-	IPR007011	tr|G7IZL9|G7IZL9_MEDTR	sp|P09444|LEA34_GOSHI	RHN66402.1
MS.gene053651	0.605016	0.957994	1.95345	-4.57368	GO:0003674;GO:0005488;GO:0005515	-	IPR001810	tr|G7JSY9|G7JSY9_MEDTR	sp|Q9FNI9|FBD14_ARATH	XP_003608306.2
MS.gene022250	-0.875161	-1.06218	-0.752359	-1.02546	GO:0003674;GO:0003676;GO:0005488;GO:0005515;GO:0097159;GO:1901363	-	IPR003100	tr|A0A072VA82|A0A072VA82_MEDTR	sp|Q9ZVD5|AGO4_ARATH	RHN68837.1
MS.gene061846	-0.0951478	-0.419225	-0.251807	-2.48548	GO:0003674;GO:0003824;GO:0016740;GO:0016772;GO:0016773	-	IPR029056	tr|G7KZI5|G7KZI5_MEDTR	sp|P32143|SQUV_ECOLI	AES81669.2
MS.gene44840	-0.426979	-0.559864	-0.298473	-1.5804	GO:0003674;GO:0005488;GO:0005515	-	IPR009060	tr|G7KE04|G7KE04_MEDTR	sp|A4FVR1|GIP1L_ARATH	XP_003615537.2
MS.gene75800	0.0421496	0.106373	-0.345819	1.23297	GO:0003674;GO:0005488;GO:0005509;GO:0005515;GO:0043167;GO:0043169;GO:0046872	K12472	IPR002048	tr|G7KFG0|G7KFG0_MEDTR	sp|Q9HGL2|YHLA_SCHPO	XP_003618118.2
MS.gene05537	0.014963	0.202181	-0.637759	-1.45663	GO:0006810;GO:0008104;GO:0008150;GO:0015031;GO:0015833;GO:0033036;GO:0042886;GO:0045184;GO:0051179;GO:0051234;GO:0071702;GO:0071705	-	IPR005061	tr|A0A072UBV7|A0A072UBV7_MEDTR	-	RHN52891.1
MS.gene67847	-2.6652	0.137636	0.964949	-4.55696	GO:0003674;GO:0003676;GO:0005488;GO:0097159;GO:1901363	K02945	IPR003029	tr|G7IL22|G7IL22_MEDTR	sp|P29344|RR1_SPIOL	XP_003594656.2
MS.gene024007	0.212337	-0.905755	0.752993	2.85299	GO:0003674;GO:0003824;GO:0005488;GO:0005506;GO:0008150;GO:0008152;GO:0016491;GO:0016705;GO:0020037;GO:0043167;GO:0043169;GO:0046872;GO:0046906;GO:0046914;GO:0048037;GO:0055114;GO:0097159;GO:1901363	-	IPR001128	tr|G7KQK8|G7KQK8_MEDTR	sp|Q93VK5|LUT5_ARATH	XP_003624118.3
MS.gene005195	0.948502	1.33796	0.243294	1.17507	GO:0003674;GO:0003824	-	IPR001345	tr|G7I7H1|G7I7H1_MEDTR	sp|Q9MAA2|AT74_ARATH	XP_003591056.1
MS.gene042017	0.628592	0.468809	-0.322574	1.01902	-	-	IPR005175	tr|A0A396HFC3|A0A396HFC3_MEDTR	sp|Q9LVB0|AHL6_ARATH	RHN52042.1
MS.gene003350	-0.0119236	1.01617	0.943881	1.215	GO:0000166;GO:0001882;GO:0001883;GO:0003674;GO:0003824;GO:0003924;GO:0005198;GO:0005200;GO:0005488;GO:0005525;GO:0005575;GO:0005874;GO:0007017;GO:0008150;GO:0009987;GO:0016462;GO:0016787;GO:0016817;GO:0016818;GO:0017076;GO:0017111;GO:0019001;GO:0032549;GO:0032550;GO:0032553;GO:0032555;GO:0032561;GO:0035639;GO:0036094;GO:0043167;GO:0043168;GO:0097159;GO:0097367;GO:0099080;GO:0099081;GO:0099512;GO:…	-	IPR017975	tr|G7IML1|G7IML1_MEDTR	sp|P28551|TBB3_SOYBN	XP_004486478.1
MS.gene024949	-1.53918	-0.278561	-3.72755	-4.10388	-	-	IPR039204	tr|G7K0Y3|G7K0Y3_MEDTR	sp|Q9LJN2|MRS23_ARATH	XP_003610633.1
MS.gene049822	0.819906	0.812697	-9.72717e-06	5.82573	GO:0003674;GO:0003676;GO:0003677;GO:0003824;GO:0003899;GO:0005488;GO:0006139;GO:0006351;GO:0006725;GO:0006807;GO:0008150;GO:0008152;GO:0009058;GO:0009059;GO:0009987;GO:0016070;GO:0016740;GO:0016772;GO:0016779;GO:0018130;GO:0019438;GO:0032774;GO:0034062;GO:0034641;GO:0034645;GO:0034654;GO:0043170;GO:0044237;GO:0044238;GO:0044249;GO:0044260;GO:0044271;GO:0046483;GO:0071704;GO:0090304;GO:0097159;GO:…	-	IPR007083	tr|A0A396I5J1|A0A396I5J1_MEDTR	sp|F4JXF9|NRPC1_ARATH	RHN60860.1
MS.gene20261	0.875567	1.36905	0.247122	1.74473	-	-	-	-	-	-
MS.gene76516	0.165081	0.360891	0.404106	1.28684	GO:0003674;GO:0005488;GO:0005515;GO:0046983	-	IPR036638	tr|G7IUP4|G7IUP4_MEDTR	sp|Q8S3D1|BH068_ARATH	XP_003597717.2
MS.gene76236	0.851838	3.66756	2.12571	5.60173	-	K00099	-	tr|A0A072UBY5|A0A072UBY5_MEDTR	sp|Q8W250|DXR_ORYSJ	KEH26533.1
MS.gene054700	-1.14909	-0.541587	0.000230246	-2.81929	GO:0003674;GO:0003824;GO:0003848;GO:0004156;GO:0006082;GO:0006575;GO:0006725;GO:0006732;GO:0006760;GO:0006807;GO:0008150;GO:0008152;GO:0009058;GO:0009108;GO:0009396;GO:0009987;GO:0016053;GO:0016740;GO:0016765;GO:0016772;GO:0016778;GO:0018130;GO:0019438;GO:0019752;GO:0034641;GO:0042398;GO:0042558;GO:0042559;GO:0043436;GO:0043603;GO:0043604;GO:0044237;GO:0044249;GO:0044271;GO:0044281;GO:0044283;GO:…	-	IPR000550	tr|G7JY17|G7JY17_MEDTR	sp|O04862|FOLM_PEA	XP_003614113.1
MS.gene89023	0.955023	Inf	-1.82419	Inf	GO:0003674;GO:0003676;GO:0005488;GO:0008270;GO:0043167;GO:0043169;GO:0046872;GO:0046914;GO:0097159;GO:1901363	-	IPR001878	tr|A0A2Z6NML7|A0A2Z6NML7_TRISU	sp|Q9SZL8|FRS5_ARATH	GAU32889.1
MS.gene019951	-0.18464	0.623444	0.939256	1.48919	GO:0005575;GO:0006950;GO:0006952;GO:0008150;GO:0016021;GO:0031224;GO:0050896;GO:0110165	-	IPR004326	tr|G8D2D1|G8D2D1_MEDTR	sp|Q94KB7|MLO6_ARATH	XP_013451626.1
MS.gene016230	-0.106947	-0.401436	0.0931016	Inf	GO:0003674;GO:0005488;GO:0005515	-	IPR011990	tr|G7L097|G7L097_MEDTR	sp|Q9LPC4|PPR1_ARATH	XP_003623723.1
MS.gene009807	0.519243	0.543382	0.277632	1.03777	GO:0003674;GO:0003824;GO:0005488;GO:0008144;GO:0008150;GO:0008152;GO:0009058;GO:0019842;GO:0030170;GO:0036094;GO:0043167;GO:0043168;GO:0048037;GO:0050662;GO:0070279;GO:0097159;GO:1901363	-	IPR004839	tr|A0A072UVT1|A0A072UVT1_MEDTR	sp|Q94IB8|LCB1_ARATH	XP_013459883.1
MS.gene74492	0.227311	0.407065	-0.820597	-1.85434	GO:0003674;GO:0003676;GO:0003824;GO:0005488;GO:0005515;GO:0005575;GO:0005634;GO:0006325;GO:0006464;GO:0006479;GO:0006807;GO:0008150;GO:0008152;GO:0008168;GO:0008170;GO:0008213;GO:0008270;GO:0008276;GO:0008757;GO:0009987;GO:0016043;GO:0016278;GO:0016279;GO:0016569;GO:0016570;GO:0016571;GO:0016740;GO:0016741;GO:0018022;GO:0018024;GO:0018193;GO:0018205;GO:0019538;GO:0032259;GO:0034968;GO:0036211;GO:…	-	IPR013087	tr|G7KAR8|G7KAR8_MEDTR	sp|O64827|SUVR5_ARATH	XP_003611873.1
MS.gene73935	2.59312	0.44597	0.0755842	4.56612	GO:0000166;GO:0003674;GO:0003824;GO:0004672;GO:0005488;GO:0005524;GO:0006464;GO:0006468;GO:0006793;GO:0006796;GO:0006807;GO:0008144;GO:0008150;GO:0008152;GO:0009987;GO:0016301;GO:0016310;GO:0016740;GO:0016772;GO:0016773;GO:0017076;GO:0019538;GO:0030554;GO:0032553;GO:0032555;GO:0032559;GO:0035639;GO:0036094;GO:0036211;GO:0043167;GO:0043168;GO:0043170;GO:0043412;GO:0044237;GO:0044238;GO:0044260;GO:…	K13414	IPR017441	tr|G7K913|G7K913_MEDTR	sp|Q39008|M3K1_ARATH	XP_003614824.1
MS.gene018682	-0.85908	-0.33537	-0.109826	-1.04831	GO:0001522;GO:0003674;GO:0003676;GO:0003723;GO:0005488;GO:0006139;GO:0006725;GO:0006807;GO:0008150;GO:0008152;GO:0009451;GO:0009987;GO:0016070;GO:0022613;GO:0030515;GO:0034641;GO:0042254;GO:0043170;GO:0043412;GO:0044085;GO:0044237;GO:0044238;GO:0046483;GO:0071704;GO:0071840;GO:0090304;GO:0097159;GO:1901360;GO:1901363	-	IPR007264	tr|A0A072U2M3|A0A072U2M3_MEDTR	sp|Q93XX8|NOP10_ARATH	XP_013449911.1
MS.gene47490	1.28016	0.172363	2.16763	Inf	GO:0003674;GO:0003824;GO:0009055;GO:0016491	-	IPR008972	tr|G7JMH5|G7JMH5_MEDTR	-	XP_003608032.1
MS.gene072799	-0.181838	-0.99329	#N/A	-5.39028	-	-	IPR006598	tr|G7KDD6|G7KDD6_MEDTR	sp|B0X1Q4|RUMI_CULQU	XP_003611113.1
MS.gene29584	-0.0885154	0.499794	-1.03194	1.46839	-	-	IPR004853	tr|G7KBV5|G7KBV5_MEDTR	sp|Q5XF09|PT311_ARATH	XP_003616553.2
MS.gene21632	-0.736173	-0.194191	0.378125	-1.63014	GO:0003674;GO:0005488;GO:0005515	K12795	IPR007699	tr|G7KBZ4|G7KBZ4_MEDTR	sp|Q0JL44|SGT1_ORYSJ	XP_003611052.1
MS.gene054999	-0.651862	-0.90211	0.263355	-1.15665	-	-	IPR008004	tr|A0A072U007|A0A072U007_MEDTR	sp|Q9SS80|OPS_ARATH	XP_013449092.1
MS.gene065159	0.170629	0.357287	0.0499567	1.20207	-	-	IPR001623	tr|G7IC93|G7IC93_MEDTR	sp|Q9ZSY2|DNJ15_ARATH	XP_003592629.1
MS.gene016628	-1.30665	-1.61155	-0.985242	#NAME?	GO:0003674;GO:0003824;GO:0004588;GO:0004590;GO:0006139;GO:0006206;GO:0006207;GO:0006220;GO:0006221;GO:0006222;GO:0006725;GO:0006753;GO:0006793;GO:0006796;GO:0006807;GO:0008150;GO:0008152;GO:0009058;GO:0009112;GO:0009116;GO:0009117;GO:0009123;GO:0009124;GO:0009129;GO:0009130;GO:0009156;GO:0009161;GO:0009165;GO:0009173;GO:0009174;GO:0009218;GO:0009220;GO:0009259;GO:0009260;GO:0009987;GO:0016740;GO:…	-	IPR014732	tr|Q1RU71|Q1RU71_MEDTR	sp|Q42942|UMPS_TOBAC	XP_003627796.1
MS.gene28337	0.427686	0.265589	0.270708	1.10502	-	-	IPR004330	tr|A0A072UKW2|A0A072UKW2_MEDTR	sp|Q9SZL8|FRS5_ARATH	KEH30332.1
MS.gene03627	-0.177134	1.2498	-0.759107	4.92889	GO:0003674;GO:0005488;GO:0005515	-	IPR013210	tr|A0A072V5F9|A0A072V5F9_MEDTR	sp|Q05091|PGIP_PYRCO	XP_013459374.1
MS.gene057314	0.765571	-0.0767929	-0.152558	1.82512	GO:0006355;GO:0008150;GO:0009889;GO:0010468;GO:0010556;GO:0019219;GO:0019222;GO:0031323;GO:0031326;GO:0050789;GO:0050794;GO:0051171;GO:0051252;GO:0060255;GO:0065007;GO:0080090;GO:1903506;GO:2000112;GO:2001141	-	IPR007592	tr|G7JAP2|G7JAP2_MEDTR	sp|Q9SB42|STKLS_ARATH	XP_003600855.1
MS.gene040287	-0.722533	0.342777	0.439859	-2.54253	GO:0003674;GO:0005488;GO:0005515	-	IPR036390	tr|G7L499|G7L499_MEDTR	sp|Q9FQ20|SCC12_ARATH	XP_003622209.2
MS.gene08545	1.90784	0.305879	0.40459	5.57392	GO:0003674;GO:0003824;GO:0004045;GO:0016787;GO:0016788;GO:0052689;GO:0140098;GO:0140101	K01056	IPR001328	tr|A0A396GSX3|A0A396GSX3_MEDTR	sp|Q6NLS8|PTHM_ARATH	RHN42614.1
MS.gene80865	-0.811481	-0.364666	-1.16381	-2.30498	-	K01076	IPR029058	tr|Q2HUX9|Q2HUX9_MEDTR	sp|Q6DEY3|AB17B_XENTR	XP_003622292.1
MS.gene59775	-0.138901	-0.353891	-0.481682	-1.11881	-	K19347	IPR012919	tr|G7L6W7|G7L6W7_MEDTR	sp|Q9SG79|SUN2_ARATH	XP_003628099.1
MS.gene44961	0.630261	0.289416	0.368638	1.77486	GO:0006914;GO:0008150;GO:0008152;GO:0009056;GO:0009987;GO:0044237;GO:0044248;GO:0061919	K19730	IPR012445	tr|G7LFM8|G7LFM8_MEDTR	sp|F4K265|AT101_ARATH	XP_003629539.2
MS.gene83734	0.135564	0.241911	-0.0217284	1.09984	GO:0000166;GO:0003674;GO:0005488;GO:0005515;GO:0005524;GO:0006457;GO:0006950;GO:0008144;GO:0008150;GO:0009266;GO:0009408;GO:0009628;GO:0009987;GO:0017076;GO:0030554;GO:0031072;GO:0032553;GO:0032555;GO:0032559;GO:0035639;GO:0036094;GO:0043167;GO:0043168;GO:0050896;GO:0051082;GO:0097159;GO:0097367;GO:1901265;GO:1901363	K03686	IPR001305	tr|G7IWH6|G7IWH6_MEDTR	sp|Q8GWW8|GFA2_ARATH	XP_003599084.1
MS.gene01883	-0.786865	-0.964839	-0.242761	-1.81063	-	-	IPR002893	tr|A0A072V679|A0A072V679_MEDTR	sp|Q9H091|ZMY15_HUMAN	XP_013462798.1
MS.gene003665	0.389502	0.80325	0.401224	3.26805	GO:0003674;GO:0003824;GO:0005975;GO:0008150;GO:0008152;GO:0016740;GO:0016772;GO:0016773;GO:0044238;GO:0071704	-	IPR018485	tr|G7JIN0|G7JIN0_MEDTR	sp|Q8L794|XK1_ARATH	XP_003607016.2
MS.gene93037	-0.0113917	0.306672	0.11803	1.1423	GO:0003674;GO:0003700;GO:0006355;GO:0008150;GO:0009889;GO:0010468;GO:0010556;GO:0019219;GO:0019222;GO:0031323;GO:0031326;GO:0050789;GO:0050794;GO:0051171;GO:0051252;GO:0060255;GO:0065007;GO:0080090;GO:0140110;GO:1903506;GO:2000112;GO:2001141	K09060	IPR012900	tr|A0A072U370|A0A072U370_MEDTR	sp|Q501B2|BZP16_ARATH	XP_013446233.1
MS.gene004068	-3.41089	-1.03991	#NAME?	-3.52452	GO:0000786;GO:0003674;GO:0003676;GO:0003677;GO:0005488;GO:0005515;GO:0005575;GO:0005634;GO:0032991;GO:0032993;GO:0043226;GO:0043227;GO:0043229;GO:0043231;GO:0044815;GO:0046982;GO:0046983;GO:0097159;GO:0110165;GO:1901363	-	IPR002119	tr|A0A396I838|A0A396I838_MEDTR	sp|Q2HU65|H2A2_MEDTR	RHN60978.1
MS.gene97148	0.971156	0.553857	-0.209285	3.67599	-	K12599	IPR012961	tr|A0A072UXI0|A0A072UXI0_MEDTR	sp|F4JAA5|SKI2_ARATH	XP_013460120.1
MS.gene008143	-0.0079848	-0.0683554	-0.958521	-1.4168	GO:0003674;GO:0003824;GO:0008150;GO:0008152;GO:0009058;GO:0016740;GO:0016772;GO:0016779	-	IPR001451	tr|G7J9Y8|G7J9Y8_MEDTR	sp|O22287|GMPP1_ARATH	AES71012.1
MS.gene73267	0.733196	1.86228	-0.786753	1.57654	-	-	IPR024709	tr|G7JS84|G7JS84_MEDTR	sp|Q9SH89|OFT19_ARATH	XP_003604826.2
MS.gene014923	-0.0896342	0.696784	0.571327	3.51653	GO:0003674;GO:0003824;GO:0004601;GO:0005488;GO:0006139;GO:0006396;GO:0006397;GO:0006725;GO:0006807;GO:0006950;GO:0006979;GO:0008150;GO:0008152;GO:0009056;GO:0009987;GO:0016070;GO:0016071;GO:0016209;GO:0016491;GO:0016684;GO:0016787;GO:0016788;GO:0016999;GO:0017001;GO:0017144;GO:0020037;GO:0034641;GO:0042737;GO:0042743;GO:0042744;GO:0043170;GO:0044237;GO:0044238;GO:0044248;GO:0046483;GO:0046906;GO:…	-	IPR010255	tr|A0A1S3E709|A0A1S3E709_CICAR	sp|Q94K01|DBR1_ARATH	XP_003603275.2
MS.gene060373	-4.32252	-0.350252	-1.14661	4.2216	GO:0003674;GO:0003824;GO:0005488;GO:0043167;GO:0043169	-	IPR001932	tr|G7JHV5|G7JHV5_MEDTR	sp|Q7XJ53|P2C35_ARATH	XP_003609537.1
MS.gene09929	#NAME?	1.45153	-0.997149	#NAME?	GO:0003674;GO:0003824;GO:0003904;GO:0003913;GO:0006139;GO:0006259;GO:0006281;GO:0006725;GO:0006807;GO:0006950;GO:0006974;GO:0008150;GO:0008152;GO:0009987;GO:0016829;GO:0016830;GO:0033554;GO:0034641;GO:0043170;GO:0044237;GO:0044238;GO:0044260;GO:0046483;GO:0050896;GO:0051716;GO:0071704;GO:0090304;GO:0140097;GO:1901360	K01669	IPR006050	tr|G7KG67|G7KG67_MEDTR	sp|Q9SB00|PHR_ARATH	XP_003611237.2
MS.gene51180	0.36808	0.604314	0.450997	1.36903	GO:0003674;GO:0005488;GO:0005515	-	IPR001611	tr|A0A396H306|A0A396H306_MEDTR	sp|O80809|CLV2_ARATH	RHN47083.1
MS.gene037278	0.564648	1.03678	0.66536	1.54022	-	-	IPR000608	tr|A0A072VRU4|A0A072VRU4_MEDTR	sp|Q9ZVX1|UBC23_ARATH	XP_024628062.1
MS.gene60888	-0.33657	-0.211724	-0.646812	-1.50955	-	-	IPR009291	tr|G7IQP5|G7IQP5_MEDTR	-	XP_003595840.1
MS.gene024560	-0.143986	1.06625	0.172121	1.32405	-	-	-	tr|A0A396HEU6|A0A396HEU6_MEDTR	sp|Q84ZT9|WVD2_ARATH	XP_024626148.1
MS.gene072159	-0.943922	-0.632493	#NAME?	#NAME?	GO:0003674;GO:0003824;GO:0005575;GO:0008194;GO:0008375;GO:0016020;GO:0016740;GO:0016757;GO:0016758;GO:0110165	-	IPR003406	tr|A0A072TM28|A0A072TM28_MEDTR	sp|Q65XS5|BC10_ORYSJ	XP_013444244.1
MS.gene001929	4.26689	3.86981	-0.674532	3.68761	GO:0003674;GO:0003824;GO:0005488;GO:0005506;GO:0008150;GO:0008152;GO:0016491;GO:0016705;GO:0020037;GO:0043167;GO:0043169;GO:0046872;GO:0046906;GO:0046914;GO:0048037;GO:0055114;GO:0097159;GO:1901363	-	IPR036396	tr|Q0ZM38|Q0ZM38_MEDTR	sp|P93149|C93B1_GLYEC	XP_003622129.1
MS.gene83080	0.285997	-0.286	0.307349	1.57427	-	-	IPR007009	tr|A0A072VFL0|A0A072VFL0_MEDTR	sp|Q9QY66|ZNHI2_MOUSE	XP_013466560.1
MS.gene09828	0.516123	0.600606	0.0430932	1.1131	-	K18732	-	tr|G7L0P2|G7L0P2_MEDTR	-	XP_003625539.1
MS.gene07285	-1.39498	-2.69373	Inf	#NAME?	GO:0003674;GO:0003712;GO:0005575;GO:0006355;GO:0006357;GO:0008150;GO:0009889;GO:0010468;GO:0010556;GO:0016592;GO:0019219;GO:0019222;GO:0031323;GO:0031326;GO:0032991;GO:0050789;GO:0050794;GO:0051171;GO:0051252;GO:0060255;GO:0065007;GO:0080090;GO:0140110;GO:1903506;GO:2000112;GO:2001141	K15156	IPR013947	tr|G7IDQ4|G7IDQ4_MEDTR	sp|Q9SR02|MED14_ARATH	XP_024639249.1
MS.gene36268	0.664537	0.555788	-0.0387041	1.42547	GO:0000166;GO:0003674;GO:0003824;GO:0005488;GO:0005524;GO:0005575;GO:0008144;GO:0016020;GO:0016462;GO:0016787;GO:0016817;GO:0016818;GO:0016887;GO:0017076;GO:0017111;GO:0030554;GO:0032553;GO:0032555;GO:0032559;GO:0035639;GO:0036094;GO:0043167;GO:0043168;GO:0097159;GO:0097367;GO:0110165;GO:1901265;GO:1901363	-	IPR027417	tr|A0A396JDZ5|A0A396JDZ5_MEDTR	sp|Q76CU2|PDR1_TOBAC	RHN76449.1
MS.gene062213	-2.18811	0.217156	-2.23926	-3.69823	GO:0003674;GO:0003824;GO:0005488;GO:0005515;GO:0006464;GO:0006479;GO:0006807;GO:0008150;GO:0008152;GO:0008168;GO:0008170;GO:0008213;GO:0008276;GO:0008757;GO:0009987;GO:0016278;GO:0016279;GO:0016740;GO:0016741;GO:0018022;GO:0018026;GO:0018193;GO:0018205;GO:0019538;GO:0032259;GO:0036211;GO:0043170;GO:0043412;GO:0043414;GO:0044237;GO:0044238;GO:0044260;GO:0044267;GO:0071704;GO:0140096;GO:1901564	-	IPR036464	tr|A0A072VLJ5|A0A072VLJ5_MEDTR	sp|P38222|RKM3_YEAST	XP_013468812.1
MS.gene09588	#NAME?	-1.44187	0.37197	-4.51161	GO:0003674;GO:0003824;GO:0004553;GO:0005975;GO:0008150;GO:0008152;GO:0016787;GO:0016798;GO:0044238;GO:0071704	-	IPR000490	tr|G7K3T9|G7K3T9_MEDTR	sp|Q9FJU9|E1313_ARATH	XP_003611601.1
MS.gene065111	1.65703	1.4378	-0.079861	4.71057	GO:0006810;GO:0008104;GO:0008150;GO:0015031;GO:0015833;GO:0033036;GO:0042886;GO:0045184;GO:0051179;GO:0051234;GO:0071702;GO:0071705	-	IPR005061	tr|A0A072VRE2|A0A072VRE2_MEDTR	sp|Q54I39|IST1L_DICDI	XP_013470208.1
MS.gene64513	-0.00209138	0.0870056	-0.122071	1.07026	GO:0000166;GO:0001882;GO:0001883;GO:0003674;GO:0003824;GO:0003924;GO:0005488;GO:0005525;GO:0016462;GO:0016787;GO:0016817;GO:0016818;GO:0017076;GO:0017111;GO:0019001;GO:0032549;GO:0032550;GO:0032553;GO:0032555;GO:0032561;GO:0035639;GO:0036094;GO:0043167;GO:0043168;GO:0097159;GO:0097367;GO:1901265;GO:1901363	K07901	IPR001806	tr|G7L0L9|G7L0L9_MEDTR	sp|O24466|RAE1A_ARATH	XP_003625516.1
MS.gene046916	0.0452378	-0.499754	0.0395199	1.11674	GO:0000166;GO:0003674;GO:0003824;GO:0003885;GO:0004672;GO:0005488;GO:0005524;GO:0005575;GO:0006464;GO:0006468;GO:0006793;GO:0006796;GO:0006807;GO:0008144;GO:0008150;GO:0008152;GO:0009987;GO:0016020;GO:0016301;GO:0016310;GO:0016491;GO:0016614;GO:0016740;GO:0016772;GO:0016773;GO:0016899;GO:0017076;GO:0019538;GO:0030554;GO:0032553;GO:0032555;GO:0032559;GO:0035639;GO:0036094;GO:0036211;GO:0043167;GO:…	-	IPR000719	tr|A0A396HN21|A0A396HN21_MEDTR	sp|O65468|CRK8_ARATH	XP_024639718.1
MS.gene016004	0.0882893	-0.557424	0.235894	1.39822	GO:0003674;GO:0003824;GO:0005488;GO:0005515;GO:0005575;GO:0006464;GO:0006486;GO:0006807;GO:0008150;GO:0008152;GO:0008378;GO:0009987;GO:0016020;GO:0016740;GO:0016757;GO:0016758;GO:0019538;GO:0036211;GO:0043170;GO:0043412;GO:0043413;GO:0044237;GO:0044238;GO:0044260;GO:0044267;GO:0070085;GO:0071704;GO:0110165;GO:1901564	-	IPR017986	tr|A0A072VCU4|A0A072VCU4_MEDTR	sp|Q94A05|B3GTA_ARATH	KEH39839.1
MS.gene050271	0.88362	1.39804	0.319632	1.25975	-	-	IPR003409	tr|A0A072TZ86|A0A072TZ86_MEDTR	-	XP_013448464.1
MS.gene033882	-0.473761	-0.141299	-0.439066	-1.28473	GO:0003674;GO:0005488;GO:0005515	-	IPR000210	tr|A2Q365|A2Q365_MEDTR	sp|Q9S9Q9|Y1044_ARATH	XP_024631973.1
MS.gene031572	0.653468	0.648107	0.0193194	1.29475	GO:0003674;GO:0005488;GO:0005515	-	IPR032675	tr|A0A072UXZ5|A0A072UXZ5_MEDTR	sp|Q94B46|FBL74_ARATH	XP_013456708.1
MS.gene20260	-0.320382	-0.715946	-0.0252683	-3.04339	GO:0003674;GO:0003676;GO:0003677;GO:0003824;GO:0003899;GO:0005488;GO:0005575;GO:0005634;GO:0006139;GO:0006351;GO:0006725;GO:0006807;GO:0008150;GO:0008152;GO:0009058;GO:0009059;GO:0009987;GO:0016070;GO:0016740;GO:0016772;GO:0016779;GO:0018130;GO:0019438;GO:0032774;GO:0034062;GO:0034641;GO:0034645;GO:0034654;GO:0043170;GO:0043226;GO:0043227;GO:0043229;GO:0043231;GO:0044237;GO:0044238;GO:0044249;GO:…	K03013	IPR035913	tr|G7K3Y0|G7K3Y0_MEDTR	sp|O81098|RPB5A_ARATH	XP_003611642.1
MS.gene77185	-0.275454	-1.47809	-0.348464	-3.18267	GO:0003674;GO:0003824;GO:0004842;GO:0016740;GO:0019787;GO:0061630;GO:0061659;GO:0140096	K11982	IPR013083	tr|A0A072V812|A0A072V812_MEDTR	sp|Q6AVN2|SIRP1_ORYSJ	XP_024632480.1
MS.gene74229	-0.0522829	0.202949	0.323712	1.13266	GO:0003674;GO:0003824;GO:0005488;GO:0043167;GO:0043169	K01102	IPR001932	tr|G7IAX2|G7IAX2_MEDTR	sp|Q9LHJ9|P2C38_ARATH	XP_003592807.1
MS.gene064950	0.253978	-0.126825	-0.594515	1.41916	GO:0003674;GO:0003824;GO:0005575;GO:0005795;GO:0005975;GO:0008150;GO:0008152;GO:0008194;GO:0008375;GO:0008455;GO:0009058;GO:0009311;GO:0009312;GO:0016021;GO:0016051;GO:0016740;GO:0016757;GO:0016758;GO:0031224;GO:0031984;GO:0044238;GO:0071704;GO:0098791;GO:0110165;GO:0140096;GO:0140103;GO:1901576	-	IPR029044	tr|A0A072VSS1|A0A072VSS1_MEDTR	sp|Q9FT88|MGAT2_ARATH	KEH41175.1
MS.gene48217	0.495801	-0.10194	0.291376	5.62081	-	-	-	tr|A0A072UT88|A0A072UT88_MEDTR	-	RHN59286.1
MS.gene066499	-0.49042	0.090816	-0.702648	-3.48569	GO:0000166;GO:0003674;GO:0003824;GO:0004672;GO:0005488;GO:0005524;GO:0006464;GO:0006468;GO:0006793;GO:0006796;GO:0006807;GO:0008144;GO:0008150;GO:0008152;GO:0009987;GO:0016301;GO:0016310;GO:0016740;GO:0016772;GO:0016773;GO:0017076;GO:0019538;GO:0030554;GO:0032553;GO:0032555;GO:0032559;GO:0035639;GO:0036094;GO:0036211;GO:0043167;GO:0043168;GO:0043170;GO:0043412;GO:0044237;GO:0044238;GO:0044260;GO:…	-	IPR000719	tr|G7L8Q0|G7L8Q0_MEDTR	sp|Q45FA5|SRPK_PHYPO	XP_003629108.2
MS.gene72272	-0.333746	-1.92932	-0.462199	-2.84958	GO:0003674;GO:0003824;GO:0004553;GO:0005975;GO:0008150;GO:0008152;GO:0016787;GO:0016798;GO:0044238;GO:0071704	-	IPR008928	tr|G7J6Q9|G7J6Q9_MEDTR	sp|O48766|GUN11_ARATH	XP_003601390.1
MS.gene92531	1.76116	-0.105588	0.356899	Inf	GO:0000166;GO:0003674;GO:0005488;GO:0005515;GO:0007165;GO:0008150;GO:0009987;GO:0017076;GO:0030554;GO:0032553;GO:0032555;GO:0032559;GO:0036094;GO:0043167;GO:0043168;GO:0043531;GO:0050789;GO:0050794;GO:0065007;GO:0097159;GO:0097367;GO:1901265;GO:1901363	-	IPR000157	tr|A0A1S3EDD2|A0A1S3EDD2_CICAR	sp|Q40392|TMVRN_NICGU	XP_012572961.1
MS.gene78936	0.583954	0.966771	-0.641973	Inf	GO:0003674;GO:0005488;GO:0005515;GO:0006457;GO:0008150;GO:0009987;GO:0051082	K09510	IPR008971	tr|A2Q503|A2Q503_MEDTR	sp|Q9QYJ3|DNJB1_MOUSE	XP_003593643.1
MS.gene06266	0.212728	0.537533	0.278022	2.2485	GO:0003674;GO:0005488;GO:0005515	-	IPR001680	tr|G7J399|G7J399_MEDTR	-	XP_003602749.1
MS.gene06683	0.132433	0.388358	0.240576	1.42636	GO:0000062;GO:0000166;GO:0003674;GO:0005488;GO:0005515;GO:0017076;GO:0030554;GO:0032553;GO:0032555;GO:0032559;GO:0033218;GO:0036094;GO:0043167;GO:0043168;GO:0048037;GO:0050662;GO:0097159;GO:0097367;GO:1901265;GO:1901363;GO:1901567;GO:1901681	-	IPR002110	tr|A0A072V293|A0A072V293_MEDTR	sp|Q9STP8|ACBP2_ARATH	XP_013461433.1
MS.gene93600	-0.249619	-0.0887097	-2.46838	-1.88654	-	-	IPR036812	tr|A2Q5B6|A2Q5B6_MEDTR	sp|Q7XT99|AKR2_ORYSJ	XP_003621701.1
MS.gene065567	0.564093	0.992056	0.855483	2.19648	GO:0000166;GO:0003674;GO:0003824;GO:0004672;GO:0005488;GO:0005524;GO:0006464;GO:0006468;GO:0006793;GO:0006796;GO:0006807;GO:0008144;GO:0008150;GO:0008152;GO:0009987;GO:0016301;GO:0016310;GO:0016740;GO:0016772;GO:0016773;GO:0017076;GO:0019538;GO:0030554;GO:0032553;GO:0032555;GO:0032559;GO:0035639;GO:0036094;GO:0036211;GO:0043167;GO:0043168;GO:0043170;GO:0043412;GO:0044237;GO:0044238;GO:0044260;GO:…	-	IPR000719	tr|G7IJ71|G7IJ71_MEDTR	sp|Q93YN1|CRPK1_ARATH	XP_003596008.1
MS.gene77130	#NAME?	-0.954207	#NAME?	#NAME?	-	-	-	tr|A0A072TWC6|A0A072TWC6_MEDTR	-	KEH17810.1
MS.gene28523	#NAME?	-1.85718	#N/A	#NAME?	-	-	IPR014044	tr|A0A072TSR9|A0A072TSR9_MEDTR	sp|Q41495|ST14_SOLTU	XP_013446430.1
MS.gene005278	-0.371543	-0.27701	-0.0318903	-1.63519	-	-	IPR009836	tr|G7I8S2|G7I8S2_MEDTR	sp|Q9ZQ47|GRDP1_ARATH	XP_003591171.1
MS.gene005516	3.21836	-0.14732	0.691589	4.26542	-	-	IPR003823	tr|B7FGI5|B7FGI5_MEDTR	sp|Q9LZP9|CP122_ARATH	XP_003591401.1
MS.gene34063	0.623798	1.94055	-0.933737	4.21946	GO:0003674;GO:0005488;GO:0005515	-	IPR001810	tr|G7I513|G7I513_MEDTR	sp|Q9FFJ8|LIMYB_ARATH	AES62126.1
MS.gene79613	#N/A	-1.95751	#N/A	#NAME?	GO:0003674;GO:0005488;GO:0005515	-	IPR001611	tr|A0A2Z6M1H9|A0A2Z6M1H9_TRISU	sp|Q9LP24|Y1571_ARATH	AES77384.1
MS.gene85528	0.515768	0.648782	0.040699	1.62383	GO:0003674;GO:0003824;GO:0004482;GO:0005575;GO:0005634;GO:0006139;GO:0006370;GO:0006396;GO:0006397;GO:0006725;GO:0006807;GO:0008150;GO:0008152;GO:0008168;GO:0008170;GO:0008173;GO:0008174;GO:0008757;GO:0009452;GO:0009987;GO:0016070;GO:0016071;GO:0016740;GO:0016741;GO:0034641;GO:0036260;GO:0043170;GO:0043226;GO:0043227;GO:0043229;GO:0043231;GO:0044237;GO:0044238;GO:0046483;GO:0071704;GO:0090304;GO:…	K00565	IPR004971	tr|A0A072U4P1|A0A072U4P1_MEDTR	sp|Q9LHQ7|MCES1_ARATH	XP_013450679.1
MS.gene040713	0.0218759	0.161627	0.236305	1.00069	GO:0003674;GO:0005488;GO:0005515;GO:0006810;GO:0006886;GO:0008104;GO:0008150;GO:0008536;GO:0015031;GO:0015833;GO:0017016;GO:0019899;GO:0031267;GO:0033036;GO:0042886;GO:0045184;GO:0046907;GO:0051020;GO:0051179;GO:0051234;GO:0051641;GO:0071702;GO:0071705	-	IPR011989	tr|A0A072VHG5|A0A072VHG5_MEDTR	sp|Q704U0|XPO7A_XENLA	XP_013467417.1
MS.gene98252	1.74566	Inf	1.60428	4.67057	-	-	IPR001858	tr|G7ZV36|G7ZV36_MEDTR	sp|Q9XH44|CET1_TOBAC	XP_013443336.1
MS.gene20091	1.36421	1.5856	1.1425	4.42186	GO:0003674;GO:0005488;GO:0005515	-	IPR001487	tr|A0A396GY21|A0A396GY21_MEDTR	sp|Q9LK27|GTE8_ARATH	XP_024630531.1
MS.gene95442	0.298734	0.692094	-0.0012452	1.03429	GO:0005575;GO:0005789;GO:0006810;GO:0006888;GO:0008150;GO:0016020;GO:0016192;GO:0031090;GO:0046907;GO:0048193;GO:0051179;GO:0051234;GO:0051641;GO:0110165	K20362	IPR005578	tr|G7KSU9|G7KSU9_MEDTR	sp|Q6PEC3|YIF1B_RAT	XP_003621615.2
MS.gene007437	0.67742	0.956406	0.154091	1.02507	GO:0003674;GO:0005488;GO:0005515	-	IPR001680	tr|G7L2S1|G7L2S1_MEDTR	sp|Q8TBZ3|WDR20_HUMAN	XP_024626309.1
MS.gene009053	0.376683	-0.276241	0.0280592	1.14164	GO:0003674;GO:0005488;GO:0005506;GO:0006790;GO:0008150;GO:0008152;GO:0009058;GO:0009987;GO:0016043;GO:0016226;GO:0022607;GO:0031163;GO:0043167;GO:0043169;GO:0044237;GO:0044249;GO:0046872;GO:0046914;GO:0048037;GO:0051186;GO:0051188;GO:0051536;GO:0051540;GO:0071840	-	IPR002871	tr|B7FHC6|B7FHC6_MEDTR	sp|Q8LR34|ISU1_ORYSJ	XP_003601257.1
MS.gene043338	0.688927	0.813644	-0.481289	1.32948	GO:0000166;GO:0003674;GO:0003824;GO:0004672;GO:0004674;GO:0005488;GO:0005524;GO:0006464;GO:0006468;GO:0006793;GO:0006796;GO:0006807;GO:0008037;GO:0008144;GO:0008150;GO:0008152;GO:0009987;GO:0016301;GO:0016310;GO:0016740;GO:0016772;GO:0016773;GO:0017076;GO:0019538;GO:0022414;GO:0030554;GO:0032553;GO:0032555;GO:0032559;GO:0035639;GO:0036094;GO:0036211;GO:0043167;GO:0043168;GO:0043170;GO:0043412;GO:…	-	IPR036426	tr|G7IRM2|G7IRM2_MEDTR	sp|O64477|Y2913_ARATH	XP_003597080.1
MS.gene76830	-0.586177	-0.334216	0.33601	-1.344	GO:0008150;GO:0009987;GO:0019725;GO:0042592;GO:0045454;GO:0050789;GO:0050794;GO:0065007;GO:0065008	-	IPR013766	tr|B7FMC0|B7FMC0_MEDTR	sp|O64628|TXND9_ARATH	XP_013470006.1
MS.gene04110	0.274754	-1.29189	-1.66065	-1.54821	-	-	IPR013057	tr|A0A072UWA1|A0A072UWA1_MEDTR	sp|Q9FF99|AAP7_ARATH	XP_013460083.1
MS.gene026526	-0.592608	-0.675708	0.637746	-2.12271	GO:0003674;GO:0003824;GO:0005975;GO:0006629;GO:0006643;GO:0006644;GO:0006664;GO:0006793;GO:0006796;GO:0008150;GO:0008152;GO:0008610;GO:0008654;GO:0008759;GO:0009058;GO:0009245;GO:0009247;GO:0009311;GO:0009312;GO:0009987;GO:0016051;GO:0016787;GO:0016810;GO:0016811;GO:0019213;GO:0019637;GO:0044237;GO:0044238;GO:0044249;GO:0044255;GO:0046467;GO:0046493;GO:0071704;GO:0090407;GO:1901135;GO:1901137;GO:…	-	IPR011334	tr|A0A072VG88|A0A072VG88_MEDTR	sp|F4IAT8|LPXC1_ARATH	XP_013466579.1
MS.gene29368	0.901526	2.16904	1.27934	2.55924	GO:0003674;GO:0005488;GO:0005543;GO:0008289;GO:0035091;GO:0043167;GO:0043168	-	IPR001683	tr|G7J5E3|G7J5E3_MEDTR	sp|Q8BM47|PKHM3_MOUSE	XP_003601248.1
MS.gene062704	-0.237706	3.21613	1.95278	-3.78369	-	-	IPR029044	tr|A0A072VPP4|A0A072VPP4_MEDTR	sp|Q9LN62|RRA3_ARATH	XP_013466066.1
MS.gene44337	#NAME?	-0.912648	#N/A	#NAME?	GO:0003674;GO:0003824;GO:0004553;GO:0004650;GO:0005975;GO:0008150;GO:0008152;GO:0016787;GO:0016798;GO:0044238;GO:0071704	-	IPR000743	tr|G7K056|G7K056_MEDTR	sp|Q949Z1|PGLR4_ARATH	AES96137.2
MS.gene01001	-1.10065	-1.62673	-0.748556	3.10878	GO:0005575;GO:0005743;GO:0006810;GO:0006811;GO:0006820;GO:0006839;GO:0006848;GO:0006850;GO:0008150;GO:0015711;GO:0015718;GO:0015849;GO:0016020;GO:0019866;GO:0031090;GO:0031966;GO:0034220;GO:0046942;GO:0051179;GO:0051234;GO:0055085;GO:0071702;GO:0098656;GO:0110165;GO:1901475;GO:1903825;GO:1905039;GO:1990542	K22139	IPR005336	tr|Q2HVG1|Q2HVG1_MEDTR	sp|O49636|MPC4_ARATH	XP_003594195.1
MS.gene028687	-0.473335	0.213709	0.220569	-1.03009	-	-	IPR001650	tr|A0A072VBK5|A0A072VBK5_MEDTR	sp|Q9M658|MOM1_ARATH	XP_013465324.1
MS.gene003511	0.840757	-0.0105675	1.74594	2.53958	-	-	IPR036928	tr|A0A072ULF6|A0A072ULF6_MEDTR	sp|A0A1P8B760|AMI4G_ARATH	XP_013456501.1
MS.gene036513	0.209059	-0.688965	-0.256201	1.42733	-	-	IPR000644	tr|G7JKB3|G7JKB3_MEDTR	sp|Q944A6|SNF4_ARATH	XP_003609636.2
MS.gene46686	2.06393	1.55922	2.65592	Inf	GO:0003674;GO:0003824;GO:0004553;GO:0004650;GO:0005975;GO:0008150;GO:0008152;GO:0016787;GO:0016798;GO:0044238;GO:0071704	K01184	IPR011050	tr|G7IWS2|G7IWS2_MEDTR	sp|P35336|PGLR_ACTDE	AES69485.1
MS.gene051341	1.11913	1.45348	-0.691633	Inf	-	-	IPR018253	tr|A0A072UZE7|A0A072UZE7_MEDTR	sp|Q9SDN0|DNJ20_ARATH	XP_013457209.1
MS.gene033757	0.15128	1.44347	0.818229	2.57302	-	-	IPR008480	tr|Q2HRU8|Q2HRU8_MEDTR	-	XP_003624545.1
MS.gene033785	0.524282	-0.0120385	1.82884	Inf	-	-	-	tr|A0A072TFC8|A0A072TFC8_MEDTR	-	RHN73961.1
MS.gene030257	1.15205	0.79678	0.540876	1.84867	-	-	-	tr|A0A072UCE5|A0A072UCE5_MEDTR	sp|Q8W4B2|APEM9_ARATH	XP_013453253.1
MS.gene056336	#NAME?	0.364423	#NAME?	#NAME?	GO:0003674;GO:0005488;GO:0005515	-	IPR015943	tr|A0A072UWM3|A0A072UWM3_MEDTR	-	XP_013456229.1
MS.gene007737	-3.04952	0.236304	-1.16793	-3.9803	GO:0000166;GO:0003674;GO:0003676;GO:0003677;GO:0003824;GO:0003909;GO:0003910;GO:0005488;GO:0005524;GO:0006139;GO:0006259;GO:0006266;GO:0006281;GO:0006310;GO:0006725;GO:0006807;GO:0006950;GO:0006974;GO:0008144;GO:0008150;GO:0008152;GO:0009058;GO:0009059;GO:0009987;GO:0016874;GO:0016886;GO:0017076;GO:0018130;GO:0019438;GO:0030554;GO:0032553;GO:0032555;GO:0032559;GO:0033554;GO:0034641;GO:0034645;GO:…	-	IPR036599	tr|A0A072UVT2|A0A072UVT2_MEDTR	sp|Q42572|DNLI1_ARATH	XP_013455924.1
MS.gene008647	2.03257	4.5552	2.68864	Inf	GO:0003674;GO:0005488;GO:0008270;GO:0043167;GO:0043169;GO:0046872;GO:0046914	-	IPR006564	tr|A0A396GU28|A0A396GU28_MEDTR	-	XP_024640464.1
MS.gene44310	0.236834	1.03975	0.515368	2.02349	GO:0000166;GO:0003674;GO:0003824;GO:0005215;GO:0005488;GO:0005524;GO:0005575;GO:0006810;GO:0008144;GO:0008150;GO:0015399;GO:0016021;GO:0016462;GO:0016787;GO:0016817;GO:0016818;GO:0016887;GO:0017076;GO:0017111;GO:0022804;GO:0022857;GO:0030554;GO:0031224;GO:0032553;GO:0032555;GO:0032559;GO:0035639;GO:0036094;GO:0042626;GO:0043167;GO:0043168;GO:0051179;GO:0051234;GO:0055085;GO:0097159;GO:0097367;GO:…	-	IPR036640	tr|G7JYX0|G7JYX0_MEDTR	sp|Q9LK64|AB3C_ARATH	XP_003613122.1
MS.gene27555	Inf	-2.49987	1.91761	#NAME?	-	-	IPR004158	tr|A0A151RKM7|A0A151RKM7_CAJCA	sp|P0C897|Y3264_ARATH	TKY51994.1
MS.gene80722	#NAME?	-1.27943	#NAME?	#NAME?	-	-	IPR025846	tr|G7K066|G7K066_MEDTR	sp|Q8VYR3|TBL2_ARATH	XP_003613189.1
MS.gene42547	#NAME?	1.94939	#NAME?	#NAME?	GO:0000166;GO:0003674;GO:0005488;GO:0005515;GO:0017076;GO:0030554;GO:0032553;GO:0032555;GO:0032559;GO:0036094;GO:0043167;GO:0043168;GO:0043531;GO:0097159;GO:0097367;GO:1901265;GO:1901363	-	IPR002182	tr|A0A396H9E0|A0A396H9E0_MEDTR	sp|Q7XA42|RGA1_SOLBU	RHN47825.1
MS.gene045728	0.276838	0.236005	0.74715	1.06867	GO:0003674;GO:0005488;GO:0005515	-	IPR009060	tr|A0A072VJB0|A0A072VJB0_MEDTR	sp|Q8BZJ7|DCNL2_MOUSE	XP_013464200.1
MS.gene49115	0.085675	0.280521	0.0412863	1.38101	-	-	-	tr|G7IES3|G7IES3_MEDTR	-	XP_003592255.1
MS.gene62618	-0.0936007	0.334628	0.170104	3.22776	GO:0003674;GO:0005488;GO:0005515	-	IPR019775	tr|Q1SN19|Q1SN19_MEDTR	sp|Q9LV35|AIP12_ARATH	XP_003631073.1
MS.gene020199	-0.0781629	0.284093	-0.00124838	1.11994	GO:0003674;GO:0003824;GO:0003860;GO:0016289;GO:0016787;GO:0016788;GO:0016790	-	IPR032259	tr|A0A072TLH4|A0A072TLH4_MEDTR	sp|Q9LKJ1|HIBC1_ARATH	KEH18076.1
MS.gene35967	0.0111807	-0.122887	0.193041	1.01808	GO:0003674;GO:0005488;GO:0005515	-	IPR000225	tr|G7LA57|G7LA57_MEDTR	sp|Q3KQ45|HGH1_XENLA	XP_003628363.1
MS.gene76399	-0.0340823	0.0819939	-0.109186	1.07295	GO:0005575;GO:0006810;GO:0006886;GO:0008104;GO:0008150;GO:0015031;GO:0015833;GO:0016192;GO:0030117;GO:0032991;GO:0033036;GO:0042886;GO:0045184;GO:0046907;GO:0051179;GO:0051234;GO:0051641;GO:0071702;GO:0071705;GO:0098796	K12399	IPR022775	tr|A0A072TSQ8|A0A072TSQ8_MEDTR	sp|Q8VZ37|AP3S_ARATH	KEH20442.1
MS.gene035757	0.408913	-0.0370148	0.414533	1.32138	-	-	IPR001965	tr|G7J049|G7J049_MEDTR	sp|F4K3G5|EDM2_ARATH	XP_003600195.2
MS.gene042907	0.641047	1.01004	0.116726	1.14149	GO:0003674;GO:0003700;GO:0005488;GO:0005575;GO:0005634;GO:0006355;GO:0008150;GO:0008270;GO:0009889;GO:0010468;GO:0010556;GO:0019219;GO:0019222;GO:0031323;GO:0031326;GO:0043167;GO:0043169;GO:0043226;GO:0043227;GO:0043229;GO:0043231;GO:0046872;GO:0046914;GO:0050789;GO:0050794;GO:0051171;GO:0051252;GO:0060255;GO:0065007;GO:0080090;GO:0110165;GO:0140110;GO:1903506;GO:2000112;GO:2001141	-	IPR000967	tr|G7KQB2|G7KQB2_MEDTR	sp|Q9SY59|NFXL1_ARATH	XP_003619874.1
MS.gene80133	-0.0325645	-0.725294	0.17743	-2.65988	GO:0003674;GO:0005488;GO:0005515	-	IPR024788	tr|G7JX54|G7JX54_MEDTR	sp|F4HWL3|RLP4_ARATH	XP_003614437.2
MS.gene072902	0.860267	0.592106	-0.344404	1.01405	-	-	-	-	-	-
MS.gene013260	-1.27418	-0.921442	-0.114006	1.90672	GO:0006810;GO:0006888;GO:0008150;GO:0016192;GO:0046907;GO:0048193;GO:0051179;GO:0051234;GO:0051641	-	IPR011012	tr|A0A371FKL1|A0A371FKL1_MUCPR	sp|Q9USZ5|TRS20_SCHPO	RDX78801.1
MS.gene003496	0.24507	0.246206	0.198437	1.48241	-	-	IPR027443	tr|A0A072UNC3|A0A072UNC3_MEDTR	sp|Q6DBN5|PUB62_ARATH	XP_013456522.1
MS.gene027888	1.00371	0.835513	0.174342	1.91119	-	-	IPR009288	tr|G7KF20|G7KF20_MEDTR	sp|Q9M8T3|Y2910_ARATH	XP_003612897.2
MS.gene006607	0.087119	0.670867	0.367436	1.01899	GO:0000166;GO:0003674;GO:0005488;GO:0005524;GO:0008144;GO:0017076;GO:0030554;GO:0032553;GO:0032555;GO:0032559;GO:0035639;GO:0036094;GO:0043167;GO:0043168;GO:0097159;GO:0097367;GO:1901265;GO:1901363	-	IPR001650	tr|G7JTU8|G7JTU8_MEDTR	sp|F4I2H2|CHR9_ARATH	AES89677.2
MS.gene047280	-0.23901	0.502617	-0.427988	-1.06204	GO:0003674;GO:0005488;GO:0005515	-	IPR036047	tr|G7IM37|G7IM37_MEDTR	sp|Q9SU30|CPR1_ARATH	XP_003594238.1
MS.gene034971	-1.53516	-0.972735	-0.999722	-2.2537	-	-	IPR006734	tr|G7IA73|G7IA73_MEDTR	-	XP_024633843.1
MS.gene33992	-0.313993	-0.452371	-1.09178	-3.42749	GO:0003674;GO:0003824;GO:0004848;GO:0016787;GO:0016810;GO:0016813	-	IPR011051	tr|G7I9N5|G7I9N5_MEDTR	-	XP_003591981.1
MS.gene53825	1.11075	0.861248	0.136614	1.923	GO:0000166;GO:0003674;GO:0005488;GO:0017076;GO:0030554;GO:0032553;GO:0032555;GO:0032559;GO:0036094;GO:0043167;GO:0043168;GO:0043531;GO:0097159;GO:0097367;GO:1901265;GO:1901363	-	IPR027417	tr|A0A072TW48|A0A072TW48_MEDTR	sp|Q9SX38|DRL4_ARATH	XP_013447653.1
MS.gene88404	0.802443	0.22349	-0.251215	2.20034	-	-	-	tr|A0A396GJD4|A0A396GJD4_MEDTR	sp|Q9ZVD0|SRRT_ARATH	RHN40478.1
MS.gene039305	0.0427145	-0.00312321	-0.244094	-1.0689	GO:0003674;GO:0003824;GO:0004747;GO:0005975;GO:0005996;GO:0006014;GO:0008150;GO:0008152;GO:0016301;GO:0016740;GO:0016772;GO:0016773;GO:0019200;GO:0019321;GO:0044238;GO:0044281;GO:0071704	-	IPR002173	tr|A0A072VK36|A0A072VK36_MEDTR	sp|A1A6H3|RBSK_ARATH	XP_013464475.1
MS.gene09987	-0.715355	-0.464362	-0.213718	5.45062	GO:0003674;GO:0005488;GO:0005515	K14003	IPR001680	tr|A0A072VNK4|A0A072VNK4_MEDTR	sp|Q8GYE0|PHF1_ARATH	XP_013469319.1
MS.gene82369	1.00863	0.401698	0.0606125	5.5447	GO:0000166;GO:0003674;GO:0003824;GO:0003979;GO:0005488;GO:0008150;GO:0008152;GO:0016491;GO:0016614;GO:0016616;GO:0036094;GO:0048037;GO:0050662;GO:0051287;GO:0055114;GO:0097159;GO:1901265;GO:1901363	K00012	IPR028356	tr|A0A396IGS6|A0A396IGS6_MEDTR	sp|Q96558|UGDH1_SOYBN	RHN62037.1
MS.gene90576	0.816272	0.170562	-0.475813	2.32185	GO:0003674;GO:0003824;GO:0008168;GO:0016740;GO:0016741	-	IPR029063	tr|B7FIK4|B7FIK4_MEDTR	sp|Q0WPT7|Y2104_ARATH	XP_013463848.1
MS.gene22072	#N/A	#N/A	#NAME?	#NAME?	GO:0003674;GO:0005488;GO:0005515	-	IPR001611	tr|A0A396ISM4|A0A396ISM4_MEDTR	sp|Q6JN47|EIX1_SOLLC	XP_013459752.2
MS.gene21674	#NAME?	-0.61696	#N/A	#NAME?	GO:0003674;GO:0005488;GO:0005515	-	IPR000626	tr|G7K9A8|G7K9A8_MEDTR	sp|Q9SGW8|P4KG2_ARATH	XP_003610975.2
MS.gene043293	#N/A	Inf	#N/A	#NAME?	GO:0003674;GO:0005488;GO:0005515	-	IPR001611	tr|G7L107|G7L107_MEDTR	sp|Q9C699|RLP7_ARATH	XP_003621229.1
MS.gene27371	0.66107	0.898329	-0.487106	2.46023	GO:0003674;GO:0003676;GO:0003677;GO:0005488;GO:0097159;GO:1901363	-	IPR003340	tr|V7CV77|V7CV77_PHAVU	sp|Q8S2E6|Y1235_ORYSJ	XP_007160809.1
MS.gene041614	-0.115	0.105454	0.152872	1.21101	GO:0000166;GO:0003674;GO:0005488;GO:0005524;GO:0008144;GO:0017076;GO:0030554;GO:0032553;GO:0032555;GO:0032559;GO:0035639;GO:0036094;GO:0043167;GO:0043168;GO:0097159;GO:0097367;GO:1901265;GO:1901363	-	IPR003959	tr|A0A2H5NLK2|A0A2H5NLK2_CITUN	sp|B7PXE3|SPAST_IXOSC	GAY40927.1
MS.gene60771	#NAME?	Inf	#NAME?	#NAME?	-	-	-	tr|A0A396JVL1|A0A396JVL1_MEDTR	-	XP_024630865.1
MS.gene019305	-0.732309	-0.941338	-0.514914	-2.87508	GO:0003674;GO:0003676;GO:0003677;GO:0005488;GO:0097159;GO:1901363	-	IPR005175	tr|G7KC38|G7KC38_MEDTR	sp|Q8GXB3|AHL5_ARATH	XP_003611096.1
MS.gene07245	-0.916279	-0.229389	0.163032	-1.49114	GO:0003674;GO:0003824;GO:0004333;GO:0005575;GO:0006082;GO:0006099;GO:0006106;GO:0008150;GO:0008152;GO:0009987;GO:0016829;GO:0016835;GO:0016836;GO:0019752;GO:0032991;GO:0043436;GO:0043648;GO:0044237;GO:0044238;GO:0044281;GO:0045239;GO:0071704	K01679	IPR005677	tr|G7IEJ2|G7IEJ2_MEDTR	sp|P93033|FUM1_ARATH	XP_003591472.1
MS.gene070549	-0.615486	-0.361395	0.032651	-1.18519	GO:0003674;GO:0003676;GO:0003677;GO:0003700;GO:0005488;GO:0006355;GO:0008150;GO:0009889;GO:0010468;GO:0010556;GO:0019219;GO:0019222;GO:0031323;GO:0031326;GO:0050789;GO:0050794;GO:0051171;GO:0051252;GO:0060255;GO:0065007;GO:0080090;GO:0097159;GO:0140110;GO:1901363;GO:1903506;GO:2000112;GO:2001141	-	IPR001471	tr|G7KH76|G7KH76_MEDTR	sp|O80339|ERF82_ARATH	XP_003616861.1
MS.gene56858	0.338291	-0.123734	0.702082	1.24471	-	-	IPR006917	tr|A0A072V124|A0A072V124_MEDTR	sp|Q9Y5Z4|HEBP2_HUMAN	XP_013457784.1
MS.gene85721	#N/A	#N/A	#N/A	#NAME?	GO:0003674;GO:0003824;GO:0016787	K13051	IPR000246	tr|A0A072URR5|A0A072URR5_MEDTR	sp|P50288|ASPG_LUPAL	XP_013458020.1
MS.gene01043	0.382081	-1.63475	#N/A	-3.94576	-	-	-	tr|G7ISF3|G7ISF3_MEDTR	-	XP_003593635.1
MS.gene95982	1.42524	0.818922	-0.000563777	2.95862	-	-	-	tr|A0A396GQ35|A0A396GQ35_MEDTR	-	RHN42281.1
MS.gene048285	#NAME?	1.21242	#N/A	-5.24166	GO:0003674;GO:0005488;GO:0006810;GO:0006811;GO:0006812;GO:0008150;GO:0030001;GO:0043167;GO:0043169;GO:0046872;GO:0051179;GO:0051234	-	IPR036163	tr|A2Q5G7|A2Q5G7_MEDTR	sp|F2VYU4|PIK1_ORYSJ	XP_003594348.1
MS.gene84539	0.48472	1.00035	0.546857	1.62933	GO:0003674;GO:0003676;GO:0003677;GO:0003700;GO:0005488;GO:0005575;GO:0005667;GO:0006355;GO:0008150;GO:0009889;GO:0010468;GO:0010556;GO:0016602;GO:0019219;GO:0019222;GO:0031323;GO:0031326;GO:0032991;GO:0044798;GO:0050789;GO:0050794;GO:0051171;GO:0051252;GO:0060255;GO:0065007;GO:0080090;GO:0090575;GO:0097159;GO:0140110;GO:1901363;GO:1903506;GO:2000112;GO:2001141	K08064	IPR018362	tr|G7IYA4|G7IYA4_MEDTR	sp|Q9LXV5|NFYA1_ARATH	AES70718.2
MS.gene88498	3.59552	Inf	0.21732	4.97422	GO:0003674;GO:0003824;GO:0016491	K19784	IPR005025	tr|B7FMX0|B7FMX0_MEDTR	sp|Q9LK88|NQR_ARATH	XP_003627843.1
MS.gene92810	2.85226	3.78579	-0.912515	Inf	GO:0003674;GO:0003824;GO:0005488;GO:0048037;GO:0050662	-	IPR001509	tr|G7KZB6|G7KZB6_MEDTR	sp|Q40316|VESTR_MEDSA	XP_003623714.1
MS.gene95987	#NAME?	0.00324488	Inf	#NAME?	GO:0003674;GO:0003824;GO:0005575;GO:0006508;GO:0006807;GO:0008150;GO:0008152;GO:0008233;GO:0008236;GO:0016020;GO:0016021;GO:0016787;GO:0016825;GO:0017171;GO:0019538;GO:0031224;GO:0043170;GO:0044238;GO:0070011;GO:0071704;GO:0110165;GO:0140096;GO:1901564	K09647	IPR019758	tr|I3T5V1|I3T5V1_MEDTR	sp|Q9CQU8|IMP1L_MOUSE	XP_013464446.1
MS.gene93264	0.954747	1.36565	0.158448	Inf	-	-	IPR004252	tr|A0A2Z6P0T0|A0A2Z6P0T0_TRISU	-	GAU48083.1
MS.gene001045	-0.724308	-0.907685	-3.77648	Inf	GO:0005575;GO:0005634;GO:0008150;GO:0019219;GO:0019222;GO:0031323;GO:0043226;GO:0043227;GO:0043229;GO:0043231;GO:0044030;GO:0050789;GO:0050794;GO:0051052;GO:0051171;GO:0060255;GO:0065007;GO:0080090;GO:0110165	-	IPR015270	tr|G7K3Q6|G7K3Q6_MEDTR	sp|Q9LUJ3|RDM1_ARATH	RHN53329.1
MS.gene06281	1.3374	4.03631	0.426592	Inf	-	K19986	-	tr|A0A072W1S7|A0A072W1S7_MEDTR	-	RHN82447.1
MS.gene68517	0.218503	1.98698	1.81255	2.22277	GO:0000166;GO:0003674;GO:0005488;GO:0017076;GO:0030554;GO:0032553;GO:0032555;GO:0032559;GO:0036094;GO:0043167;GO:0043168;GO:0043531;GO:0097159;GO:0097367;GO:1901265;GO:1901363	-	IPR032675	tr|G7J232|G7J232_MEDTR	sp|Q39214|RPM1_ARATH	XP_003600282.1
MS.gene002821	0.615978	0.616354	0.475194	2.26905	-	-	IPR000717	tr|G7IFP4|G7IFP4_MEDTR	sp|F4JAU2|SAC3B_ARATH	XP_003594068.2
MS.gene99693	-0.374359	0.128623	-1.16022	-1.02644	GO:0003674;GO:0005488;GO:0005515	-	IPR032675	tr|G7JXX6|G7JXX6_MEDTR	-	XP_003614019.1
MS.gene005655	0.858997	1.41464	0.387281	3.64553	GO:0003674;GO:0005488;GO:0005515	-	IPR036770	tr|D3J163|D3J163_MEDTR	sp|Q9XZC0|LCTA_LATTR	XP_003591578.1
MS.gene56420	0.595817	0.0963463	0.175575	1.32047	GO:0003674;GO:0003824;GO:0016740;GO:0016772;GO:0016773	-	IPR011611	tr|A0A072UMB6|A0A072UMB6_MEDTR	sp|P30235|PSUK_ECOLI	ABC75360.1
MS.gene25390	-0.882608	0.886567	-0.597332	-1.79407	-	-	-	tr|A0A072TQR1|A0A072TQR1_MEDTR	-	XP_013445813.1
MS.gene09746	-1.54187	-0.695653	0.272082	-3.22993	-	K22763	IPR042266	tr|I3STT2|I3STT2_MEDTR	sp|Q93VG8|PPDEX_ARATH	XP_003611350.2
MS.gene011544	-0.296993	-0.708369	0.249367	-2.04943	GO:0003674;GO:0003824;GO:0008150;GO:0008152;GO:0016491;GO:0055114	-	IPR000683	tr|G7JIU8|G7JIU8_MEDTR	sp|B5F3F4|IOLG_SALA4	XP_003608694.1
MS.gene026061	0.750341	0.920447	0.0382987	1.02621	GO:0006355;GO:0008150;GO:0009889;GO:0010468;GO:0010556;GO:0019219;GO:0019222;GO:0031323;GO:0031326;GO:0050789;GO:0050794;GO:0051171;GO:0051252;GO:0060255;GO:0065007;GO:0080090;GO:1903506;GO:2000112;GO:2001141	-	IPR007592	tr|G7L0U1|G7L0U1_MEDTR	sp|F4K5T4|STKLU_ARATH	XP_003626394.1
MS.gene060286	0.359133	1.11653	-0.12624	1.24872	GO:0003674;GO:0003824;GO:0005488;GO:0043167;GO:0043169	-	IPR001932	tr|A0A072VQG3|A0A072VQG3_MEDTR	sp|O81760|P2C63_ARATH	XP_013469999.1
MS.gene062545	#NAME?	-3.07243	#N/A	#NAME?	GO:0003674;GO:0005488;GO:0005509;GO:0043167;GO:0043169;GO:0046872	-	IPR018247	tr|G7J2W3|G7J2W3_MEDTR	sp|Q9SVG9|CML42_ARATH	XP_003603581.1
MS.gene22513	0.385321	0.626483	1.11618	4.10036	GO:0000166;GO:0003674;GO:0003676;GO:0005488;GO:0005524;GO:0008144;GO:0017076;GO:0030554;GO:0032553;GO:0032555;GO:0032559;GO:0035639;GO:0036094;GO:0043167;GO:0043168;GO:0097159;GO:0097367;GO:1901265;GO:1901363	K12835	IPR014001	tr|G7KTM4|G7KTM4_MEDTR	sp|O22907|RH24_ARATH	XP_003625986.1
MS.gene068925	-0.31678	-1.01518	-0.297641	-1.13339	GO:0000166;GO:0003674;GO:0003824;GO:0004672;GO:0005488;GO:0005524;GO:0006464;GO:0006468;GO:0006793;GO:0006796;GO:0006807;GO:0008144;GO:0008150;GO:0008152;GO:0009987;GO:0016301;GO:0016310;GO:0016740;GO:0016772;GO:0016773;GO:0017076;GO:0019538;GO:0030554;GO:0032553;GO:0032555;GO:0032559;GO:0035639;GO:0036094;GO:0036211;GO:0043167;GO:0043168;GO:0043170;GO:0043412;GO:0044237;GO:0044238;GO:0044260;GO:…	-	IPR000719	tr|A0A072V7B9|A0A072V7B9_MEDTR	sp|Q8LEB6|Y5185_ARATH	XP_013463687.1
MS.gene011584	-0.666913	-0.620151	-0.285556	-1.07113	-	-	-	tr|I3SI55|I3SI55_MEDTR	sp|Q6NKS4|LIL32_ARATH	XP_013457591.1
MS.gene065203	-0.468845	-0.696177	-1.05164	-2.34863	-	-	IPR036869	tr|A0A072TTF8|A0A072TTF8_MEDTR	-	XP_013446116.1
MS.gene98754	0.990791	1.26841	0.169683	4.27115	-	-	-	tr|A0A072UII6|A0A072UII6_MEDTR	sp|Q6P4L9|NFRKB_XENTR	XP_013451607.1
MS.gene016189	-0.380656	0.843078	-0.474252	-2.09944	GO:0003674;GO:0003824;GO:0004553;GO:0005975;GO:0008150;GO:0008152;GO:0016787;GO:0016798;GO:0044238;GO:0071704	-	IPR023296	tr|G7I9W9|G7I9W9_MEDTR	sp|Q43866|INV1_ARATH	XP_003588979.1
MS.gene019631	-2.89301	-0.239896	-1.74431	-5.22346	GO:0003674;GO:0003824;GO:0008150;GO:0008152;GO:0016491;GO:0055114	-	IPR005123	tr|A0A072TZC6|A0A072TZC6_MEDTR	sp|F4KBY0|GAOXL_ARATH	XP_013444835.1
MS.gene003841	-0.0633974	0.546856	1.04351	1.77472	-	-	IPR036671	tr|A0A072TFW6|A0A072TFW6_MEDTR	sp|Q1LZC9|DPH3_BOVIN	XP_013442111.1
MS.gene032017	0.979603	0.548348	0.0384753	1.04635	-	-	IPR016024	tr|G7JAN0|G7JAN0_MEDTR	sp|Q8GXP4|Y2991_ARATH	XP_003600843.2
MS.gene065574	#NAME?	0.949385	#N/A	#NAME?	GO:0000723;GO:0003674;GO:0003676;GO:0003677;GO:0003678;GO:0003824;GO:0004386;GO:0005488;GO:0006139;GO:0006259;GO:0006281;GO:0006725;GO:0006807;GO:0006950;GO:0006974;GO:0006996;GO:0008094;GO:0008150;GO:0008152;GO:0009987;GO:0016043;GO:0016462;GO:0016787;GO:0016817;GO:0016818;GO:0016887;GO:0017111;GO:0032200;GO:0033554;GO:0034641;GO:0042592;GO:0042623;GO:0043170;GO:0044237;GO:0044238;GO:0044260;GO:…	-	IPR015300	tr|A0A2K3P6J4|A0A2K3P6J4_TRIPR	-	XP_013448277.2
MS.gene064053	-0.551983	1.13295	0.918856	3.24012	-	-	IPR032675	tr|G7KJC1|G7KJC1_MEDTR	sp|Q9ZV94|FDL11_ARATH	XP_003620921.1
MS.gene042975	-2.34547	-1.57172	0.742205	-5.20799	-	-	-	tr|A0A072UBX8|A0A072UBX8_MEDTR	-	XP_013453104.1
MS.gene73425	-1.22206	0.227621	-0.540443	-2.12179	GO:0003674;GO:0005488;GO:0005515	K11374	IPR001680	tr|A0A072W1L5|A0A072W1L5_MEDTR	sp|F4I1S7|ELP2_ARATH	XP_013470142.1
MS.gene042130	0.301989	0.564755	-0.144808	1.04748	GO:0003674;GO:0003824;GO:0004842;GO:0005488;GO:0005515;GO:0016740;GO:0019787;GO:0140096	-	IPR029071	tr|G7JKJ3|G7JKJ3_MEDTR	sp|Q9SU29|UPL5_ARATH	XP_003610523.2
MS.gene031866	0.074824	0.6182	0.98407	2.86221	GO:0000166;GO:0003674;GO:0003824;GO:0004672;GO:0004674;GO:0005488;GO:0005524;GO:0006464;GO:0006468;GO:0006793;GO:0006796;GO:0006807;GO:0008144;GO:0008150;GO:0008152;GO:0009987;GO:0016301;GO:0016310;GO:0016740;GO:0016772;GO:0016773;GO:0017076;GO:0019538;GO:0030554;GO:0032553;GO:0032555;GO:0032559;GO:0035639;GO:0036094;GO:0036211;GO:0043167;GO:0043168;GO:0043170;GO:0043412;GO:0044237;GO:0044238;GO:…	-	IPR017441	tr|G7J3J6|G7J3J6_MEDTR	sp|O65238|Y5537_ARATH	XP_003601079.1
MS.gene004128	-0.353779	-0.337933	-0.84385	-1.51448	-	-	-	tr|A0A396I7Q6|A0A396I7Q6_MEDTR	sp|Q9LVG9|Y5600_ARATH	RHN60858.1
MS.gene023521	0.0493911	-0.370164	-0.000254466	1.15695	GO:0003674;GO:0003712;GO:0005575;GO:0006355;GO:0006357;GO:0008150;GO:0009889;GO:0010468;GO:0010556;GO:0016592;GO:0019219;GO:0019222;GO:0031323;GO:0031326;GO:0032991;GO:0050789;GO:0050794;GO:0051171;GO:0051252;GO:0060255;GO:0065007;GO:0080090;GO:0140110;GO:1903506;GO:2000112;GO:2001141	-	IPR019145	tr|G7LHY0|G7LHY0_MEDTR	sp|F4HPA7|MD10B_ARATH	XP_003629698.1
MS.gene02532	3.56514	-1.56773	-4.03351	-3.40794	-	-	-	tr|A0A396IUT6|A0A396IUT6_MEDTR	-	RHN69499.1
MS.gene28139	-0.322134	-0.151825	0.391558	-1.01329	-	K00891	IPR023000	tr|A0A396GU32|A0A396GU32_MEDTR	sp|Q8GY88|SK2_ARATH	RHN42994.1
MS.gene035179	0.101631	-0.259375	0.431163	1.4434	GO:0003674;GO:0003824;GO:0006629;GO:0008150;GO:0008152;GO:0008374;GO:0016740;GO:0016746;GO:0016747;GO:0044238;GO:0071704	-	IPR003386	tr|Q8GZM5|Q8GZM5_MEDTR	sp|Q4VCM1|LCAT2_ARATH	XP_013449932.1
MS.gene27527	0.0640567	0.888496	0.376619	3.55598	GO:0005575;GO:0006810;GO:0008150;GO:0016021;GO:0031224;GO:0051179;GO:0051234;GO:0055085;GO:0110165	-	IPR004776	tr|G7KY93|G7KY93_MEDTR	sp|Q9LZN2|PILS6_ARATH	XP_003623663.1
MS.gene04862	0.381104	-0.571569	-1.09096	-3.36489	GO:0006810;GO:0008150;GO:0016192;GO:0051179;GO:0051234	K20368	IPR003377	tr|B7FKS0|B7FKS0_MEDTR	sp|Q9C7D7|CNIH1_ARATH	ACJ85354.1
MS.gene24372	-0.617422	0.400176	0.413282	1.60078	-	K23504	IPR029058	tr|A0A072VEK9|A0A072VEK9_MEDTR	sp|Q2TBM9|SRAC1_BOVIN	XP_013466005.1
MS.gene008356	1.07297	0.723969	-0.094625	Inf	GO:0003674;GO:0003676;GO:0003677;GO:0005488;GO:0005515;GO:0097159;GO:1901363	-	IPR036128	tr|G7J7X1|G7J7X1_MEDTR	sp|Q9FT92|Y5843_ARATH	AES70865.2
MS.gene86572	1.95003	2.42048	-3.11238	Inf	GO:0003674;GO:0005488;GO:0005509;GO:0005515;GO:0005575;GO:0005783;GO:0006457;GO:0008150;GO:0009987;GO:0043167;GO:0043169;GO:0043226;GO:0043227;GO:0043229;GO:0043231;GO:0046872;GO:0051082;GO:0110165	K08057	IPR009033	tr|G7JEV8|G7JEV8_MEDTR	sp|O04153|CALR3_ARATH	XP_003606819.1
MS.gene044344	0.169709	0.568716	0.162062	1.75531	-	-	-	tr|A0A396ITN5|A0A396ITN5_MEDTR	-	XP_003601537.2
MS.gene006778	-4.23064	-0.62316	-1.85889	-3.89583	GO:0003674;GO:0005488;GO:0005515	-	IPR002885	tr|A0A072UM39|A0A072UM39_MEDTR	sp|Q9SA60|PPR6_ARATH	XP_013456736.1
MS.gene051483	-3.47848	0.0216291	-1.29817	-4.36232	-	-	IPR005174	tr|A0A072VE49|A0A072VE49_MEDTR	sp|Q3EBZ2|SKI23_ARATH	XP_013466253.1
MS.gene67632	-0.145883	0.0768799	-0.411009	-1.12199	GO:0003674;GO:0005488;GO:0005515;GO:0005516	-	IPR012416	tr|A0A072VIC7|A0A072VIC7_MEDTR	sp|F4IPM3|CB60E_ARATH	XP_013463825.1
MS.gene055590	-3.8713	-2.00122	-0.00853877	-4.30429	GO:0003674;GO:0003676;GO:0003677;GO:0003700;GO:0005488;GO:0006355;GO:0008150;GO:0009889;GO:0010468;GO:0010556;GO:0019219;GO:0019222;GO:0031323;GO:0031326;GO:0050789;GO:0050794;GO:0051171;GO:0051252;GO:0060255;GO:0065007;GO:0080090;GO:0097159;GO:0140110;GO:1901363;GO:1903506;GO:2000112;GO:2001141	-	IPR001471	tr|G7JCJ4|G7JCJ4_MEDTR	sp|Q5YGP7|PLET2_ARATH	XP_003606758.2
MS.gene31116	0.86788	0.546898	0.424747	1.43612	-	-	IPR001623	tr|G7IRX6|G7IRX6_MEDTR	sp|A8FFD1|DNAJ_BACP2	AES67650.2
MS.gene51639	-1.8137	-1.21807	-1.79548	#NAME?	-	-	IPR027417	tr|A0A072V440|A0A072V440_MEDTR	-	XP_024635890.1
MS.gene78550	-0.0546955	-0.13258	-0.333062	1.41015	GO:0003674;GO:0003824;GO:0008641;GO:0016874;GO:0016877	K22132	IPR035985	tr|G7KG24|G7KG24_MEDTR	sp|O13861|TCD_SCHPO	XP_003616253.1
MS.gene47864	-1.25605	-0.74503	-1.72221	-3.1654	-	-	-	tr|G7L836|G7L836_MEDTR	-	XP_003629917.1
MS.gene065475	-0.353975	-0.220588	0.217899	1.19515	GO:0003674;GO:0003824;GO:0004175;GO:0004252;GO:0006508;GO:0006807;GO:0008150;GO:0008152;GO:0008233;GO:0008236;GO:0016787;GO:0016825;GO:0017171;GO:0019538;GO:0043170;GO:0044238;GO:0070011;GO:0071704;GO:0140096;GO:1901564	-	IPR023562	tr|G7KVA5|G7KVA5_MEDTR	sp|Q9SXJ6|CLPP3_ARATH	XP_003624418.1
MS.gene015380	-0.37581	-0.574394	0.292933	4.13481	GO:0005575;GO:0005789;GO:0016020;GO:0031090;GO:0110165	-	IPR013783	tr|G7JYK1|G7JYK1_MEDTR	sp|Q9LVU1|VAP21_ARATH	XP_003611378.1
MS.gene019149	#N/A	#NAME?	#N/A	#NAME?	GO:0000166;GO:0003674;GO:0003824;GO:0004672;GO:0005488;GO:0005515;GO:0005524;GO:0006464;GO:0006468;GO:0006793;GO:0006796;GO:0006807;GO:0008144;GO:0008150;GO:0008152;GO:0009987;GO:0016301;GO:0016310;GO:0016740;GO:0016772;GO:0016773;GO:0017076;GO:0019538;GO:0030554;GO:0032553;GO:0032555;GO:0032559;GO:0035639;GO:0036094;GO:0036211;GO:0043167;GO:0043168;GO:0043170;GO:0043412;GO:0044237;GO:0044238;GO:…	-	IPR000719	tr|A0A072UUW1|A0A072UUW1_MEDTR	sp|Q9SD62|Y3471_ARATH	RHN66772.1
MS.gene76605	0.144587	0.542593	-0.793147	-1.25552	GO:0003674;GO:0003676;GO:0003677;GO:0005488;GO:0006355;GO:0008150;GO:0009889;GO:0010468;GO:0010556;GO:0019219;GO:0019222;GO:0031323;GO:0031326;GO:0050789;GO:0050794;GO:0051171;GO:0051252;GO:0060255;GO:0065007;GO:0080090;GO:0097159;GO:1901363;GO:1903506;GO:2000112;GO:2001141	-	IPR003851	tr|G7KGL5|G7KGL5_MEDTR	sp|Q8W1E3|CDF1_ARATH	XP_003613823.1
MS.gene78985	-2.00982	-1.77886	-0.605214	-2.45912	GO:0003674;GO:0003824;GO:0004842;GO:0005488;GO:0005515;GO:0006464;GO:0006807;GO:0008150;GO:0008152;GO:0009987;GO:0016567;GO:0016740;GO:0019538;GO:0019787;GO:0032446;GO:0036211;GO:0043170;GO:0043412;GO:0044237;GO:0044238;GO:0044260;GO:0044267;GO:0070647;GO:0071704;GO:0140096;GO:1901564	-	IPR003613	tr|G7JC16|G7JC16_MEDTR	sp|Q9C7G1|PUB45_ARATH	XP_003601808.1
MS.gene017177	0.264699	1.42259	0.814228	1.71278	-	-	IPR015016	tr|A0A072V474|A0A072V474_MEDTR	sp|O57683|SF3B1_XENLA	XP_024632180.1
MS.gene22575	Inf	0.151482	#NAME?	-5.13542	-	-	IPR027330	tr|A0A072UNM9|A0A072UNM9_MEDTR	sp|F4I2H7|TPX2_ARATH	KEH27445.1
MS.gene044018	#NAME?	-0.549135	#NAME?	#NAME?	-	-	-	tr|G7I4F7|G7I4F7_MEDTR	-	XP_003589223.1
MS.gene75606	-0.110305	-0.123013	0.419319	-1.19899	GO:0003674;GO:0003824;GO:0016787;GO:0016788;GO:0016791;GO:0042578	K17616	IPR004274	tr|G7JBZ7|G7JBZ7_MEDTR	sp|Q54GB2|CTSL2_DICDI	AES72040.2
MS.gene61925	0.482333	0.433544	0.0496007	1.27269	GO:0000166;GO:0003674;GO:0005488;GO:0005524;GO:0008144;GO:0017076;GO:0030554;GO:0032553;GO:0032555;GO:0032559;GO:0035639;GO:0036094;GO:0043167;GO:0043168;GO:0097159;GO:0097367;GO:1901265;GO:1901363	K15710	IPR001650	tr|G7KD91|G7KD91_MEDTR	sp|Q149N8|SHPRH_HUMAN	XP_024639581.1
MS.gene99337	-1.39801	-2.42562	0.758239	-3.57578	GO:0000166;GO:0003674;GO:0003824;GO:0004672;GO:0005488;GO:0005515;GO:0005524;GO:0006464;GO:0006468;GO:0006793;GO:0006796;GO:0006807;GO:0008144;GO:0008150;GO:0008152;GO:0009987;GO:0016301;GO:0016310;GO:0016740;GO:0016772;GO:0016773;GO:0017076;GO:0019538;GO:0030554;GO:0032553;GO:0032555;GO:0032559;GO:0035639;GO:0036094;GO:0036211;GO:0043167;GO:0043168;GO:0043170;GO:0043412;GO:0044237;GO:0044238;GO:…	-	IPR017441	tr|A0A072VHQ1|A0A072VHQ1_MEDTR	sp|Q2QAV0|TIO_ARATH	XP_013467285.1
MS.gene039957	-0.111423	0.0920141	0.701923	1.99515	GO:0000439;GO:0005575;GO:0005667;GO:0006139;GO:0006259;GO:0006281;GO:0006289;GO:0006355;GO:0006725;GO:0006807;GO:0006950;GO:0006974;GO:0008150;GO:0008152;GO:0009889;GO:0009987;GO:0010468;GO:0010556;GO:0019219;GO:0019222;GO:0031323;GO:0031326;GO:0032991;GO:0033554;GO:0034641;GO:0043170;GO:0044237;GO:0044238;GO:0044260;GO:0044798;GO:0046483;GO:0050789;GO:0050794;GO:0050896;GO:0051171;GO:0051252;GO:…	-	IPR004600	tr|G7J304|G7J304_MEDTR	sp|Q8LF41|TFB4_ARATH	XP_003601046.2
MS.gene33129	0.975576	0.341528	-0.192032	1.6664	GO:0003674;GO:0003824;GO:0005488;GO:0043167;GO:0043169	K17499	IPR001932	tr|G7I891|G7I891_MEDTR	sp|Q9SZ53|P2C60_ARATH	XP_024631053.1
MS.gene94848	0.335057	0.484832	-0.362607	1.06978	-	-	IPR037119	tr|G7KLG5|G7KLG5_MEDTR	sp|Q0WMN5|Y3913_ARATH	XP_003619416.1
MS.gene34473	-1.26563	-1.0246	-0.0167878	-3.85669	GO:0003674;GO:0004857;GO:0004864;GO:0008150;GO:0009966;GO:0010646;GO:0010921;GO:0019208;GO:0019212;GO:0019220;GO:0019222;GO:0019888;GO:0023051;GO:0030234;GO:0031323;GO:0031399;GO:0032268;GO:0035303;GO:0035304;GO:0043666;GO:0048583;GO:0050789;GO:0050790;GO:0050794;GO:0051171;GO:0051174;GO:0051246;GO:0051336;GO:0060255;GO:0065007;GO:0065009;GO:0080090;GO:0098772	K16833	IPR007062	tr|A0A072VPJ9|A0A072VPJ9_MEDTR	sp|Q9LTK0|IPP2_ARATH	KEH43732.1
MS.gene049723	-0.713426	-0.770601	-1.36996	-2.65153	-	-	IPR041577	tr|A0A2I0JBA0|A0A2I0JBA0_PUNGR	sp|P20825|POL2_DROME	XP_024630546.1
MS.gene49246	1.4509	-1.18478	1.31013	2.73518	GO:0003674;GO:0005215;GO:0005575;GO:0006810;GO:0008150;GO:0015291;GO:0015297;GO:0016020;GO:0022804;GO:0022857;GO:0042910;GO:0051179;GO:0051234;GO:0055085;GO:0110165	K18787	IPR030374	tr|G7K2D1|G7K2D1_MEDTR	sp|Q9S7X6|ACL5_ARATH	XP_003610707.1
MS.gene48849	0.0989072	0.373539	0.0236462	2.49761	-	-	-	tr|A0A072UHM8|A0A072UHM8_MEDTR	-	XP_024637774.1
MS.gene015529	0.72826	2.21095	1.07711	2.3914	-	-	-	tr|A0A396GU09|A0A396GU09_MEDTR	-	RHN42285.1
MS.gene25554	2.55904	0.358566	-1.45708	6.12669	GO:0000166;GO:0003674;GO:0003824;GO:0004672;GO:0004674;GO:0005488;GO:0005524;GO:0006464;GO:0006468;GO:0006793;GO:0006796;GO:0006807;GO:0008037;GO:0008144;GO:0008150;GO:0008152;GO:0009987;GO:0016301;GO:0016310;GO:0016740;GO:0016772;GO:0016773;GO:0017076;GO:0019538;GO:0022414;GO:0030554;GO:0032553;GO:0032555;GO:0032559;GO:0035639;GO:0036094;GO:0036211;GO:0043167;GO:0043168;GO:0043170;GO:0043412;GO:…	-	IPR003609	tr|A0A396GLE7|A0A396GLE7_MEDTR	sp|O81832|Y4729_ARATH	RHN41001.1
MS.gene03103	1.22148	1.07174	-0.630805	-5.68305	-	-	IPR000782	tr|I3SRE9|I3SRE9_MEDTR	sp|Q8LEE9|FLA12_ARATH	AFK42841.1
MS.gene54866	-0.0336111	0.434745	-0.17928	1.08309	GO:0003674;GO:0005488;GO:0005515	-	IPR001487	tr|A0A072VBT0|A0A072VBT0_MEDTR	sp|Q9LNC4|GTE4_ARATH	XP_024632476.1
MS.gene58644	-1.67399	-1.11665	Inf	-4.319	-	-	IPR013083	tr|A0A072VGS4|A0A072VGS4_MEDTR	sp|Q24746|NEUR_DROVI	XP_013463324.1
MS.gene051698	-1.24809	-1.55892	-0.849505	-1.74913	GO:0006139;GO:0006259;GO:0006270;GO:0006725;GO:0006807;GO:0008150;GO:0008152;GO:0009987;GO:0034641;GO:0043170;GO:0044237;GO:0044238;GO:0044260;GO:0046483;GO:0071704;GO:0090304;GO:1901360	-	IPR003874	tr|A0A072TYP8|A0A072TYP8_MEDTR	sp|Q55GA4|CDC45_DICDI	XP_013448602.1
MS.gene044425	0.262599	0.423826	0.298703	3.07316	-	-	IPR016140	tr|A0A072URK6|A0A072URK6_MEDTR	-	XP_013457955.1
MS.gene59643	3.08705	1.14877	0.977417	Inf	GO:0003674;GO:0003824;GO:0008150;GO:0009055;GO:0009987;GO:0015035;GO:0015036;GO:0016491;GO:0016667;GO:0019725;GO:0042592;GO:0045454;GO:0050789;GO:0050794;GO:0065007;GO:0065008	K03676	IPR002109	tr|G7JJ49|G7JJ49_MEDTR	sp|Q8L8Z8|GRXS2_ARATH	XP_003609600.1
MS.gene31937	0.265323	1.4227	-0.459913	Inf	GO:0003674;GO:0003676;GO:0003677;GO:0003700;GO:0005488;GO:0005575;GO:0005634;GO:0006355;GO:0008150;GO:0009889;GO:0010468;GO:0010556;GO:0019219;GO:0019222;GO:0031323;GO:0031326;GO:0043226;GO:0043227;GO:0043229;GO:0043231;GO:0043565;GO:0050789;GO:0050794;GO:0051171;GO:0051252;GO:0060255;GO:0065007;GO:0080090;GO:0097159;GO:0110165;GO:0140110;GO:1901363;GO:1903506;GO:2000112;GO:2001141	K09419	IPR000232	tr|G7ZZ89|G7ZZ89_MEDTR	sp|Q40152|HSF8_SOLLC	XP_013457050.1
MS.gene86297	1.08024	5.32184	0.263775	1.88451	-	-	-	tr|A0A072VNQ2|A0A072VNQ2_MEDTR	sp|Q9LXB5|FLP2_ARATH	XP_013465734.1
MS.gene072978	-0.218611	0.132172	-0.541278	-1.53391	-	-	IPR007650	tr|G7JC95|G7JC95_MEDTR	sp|Q9LYE4|FLZ10_ARATH	XP_003603497.1
MS.gene34984	0.261896	-1.37254	0.415274	#NAME?	GO:0003674;GO:0005215;GO:0005575;GO:0006810;GO:0006811;GO:0006812;GO:0006813;GO:0008150;GO:0008324;GO:0015075;GO:0015077;GO:0015079;GO:0015318;GO:0015672;GO:0016020;GO:0022857;GO:0022890;GO:0030001;GO:0034220;GO:0046873;GO:0051179;GO:0051234;GO:0055085;GO:0071805;GO:0098655;GO:0098660;GO:0098662;GO:0110165	K03549	IPR003855	tr|A0A396GP69|A0A396GP69_MEDTR	sp|Q67UC7|HAK17_ORYSJ	RHN42303.1
MS.gene91936	0.161775	0.426625	0.685092	1.1299	-	-	-	tr|G7KB22|G7KB22_MEDTR	-	AES96563.1
MS.gene74166	1.35682	2.12348	0.477481	Inf	-	-	IPR029480	tr|A0A2K3MHD8|A0A2K3MHD8_TRIPR	-	PNX90212.1
MS.gene96214	-1.06167	-1.63351	-1.80422	-2.14169	GO:0003674;GO:0005488;GO:0005515	-	IPR011043	tr|G7IQ00|G7IQ00_MEDTR	sp|Q9MA55|ACBP4_ARATH	XP_003593967.2
MS.gene48176	-0.28316	0.293469	-0.718937	-1.13397	GO:0003674;GO:0003700;GO:0006355;GO:0008150;GO:0009889;GO:0010468;GO:0010556;GO:0019219;GO:0019222;GO:0031323;GO:0031326;GO:0050789;GO:0050794;GO:0051171;GO:0051252;GO:0060255;GO:0065007;GO:0080090;GO:0140110;GO:1903506;GO:2000112;GO:2001141	K20557	IPR004827	tr|A0A072U839|A0A072U839_MEDTR	sp|Q9MA75|VIP1_ARATH	XP_013451804.1
MS.gene31806	-0.127302	-0.0801092	-0.488828	-1.25609	GO:0003674;GO:0005215;GO:0005216;GO:0005575;GO:0006810;GO:0006811;GO:0008150;GO:0015075;GO:0015267;GO:0015318;GO:0016020;GO:0022803;GO:0022857;GO:0051179;GO:0051234;GO:0055085;GO:0110165	K05391	IPR018490	tr|A0A072VEI9|A0A072VEI9_MEDTR	sp|O65717|CNGC1_ARATH	XP_013466363.1
MS.gene30780	#NAME?	#N/A	#NAME?	#NAME?	-	-	-	tr|G7J3K8|G7J3K8_MEDTR	-	XP_003601091.1
MS.gene59808	-0.147552	0.165551	0.582872	2.89764	GO:0003674;GO:0005488;GO:0005515;GO:0005543;GO:0008289;GO:0032182;GO:0032266;GO:0035091;GO:0043130;GO:0043167;GO:0043168;GO:1901981	K12190	IPR036390	tr|G7L707|G7L707_MEDTR	sp|Q9FF81|VPS36_ARATH	XP_003628139.1
MS.gene63272	#NAME?	0.265711	#N/A	#NAME?	GO:0003674;GO:0003824;GO:0005488;GO:0005506;GO:0008150;GO:0008152;GO:0016491;GO:0016705;GO:0020037;GO:0043167;GO:0043169;GO:0046872;GO:0046906;GO:0046914;GO:0048037;GO:0055114;GO:0097159;GO:1901363	-	IPR036396	tr|G7LFG7|G7LFG7_MEDTR	sp|Q9SRQ1|C89A9_ARATH	XP_003628670.1
MS.gene42716	#N/A	#N/A	#N/A	#NAME?	-	-	-	tr|A0A396HIZ0|A0A396HIZ0_MEDTR	-	RHN50867.1
MS.gene014646	-0.105537	-2.26506	-2.40466	-5.14084	GO:0003674;GO:0003824;GO:0006139;GO:0006725;GO:0006807;GO:0008150;GO:0008152;GO:0009116;GO:0009987;GO:0034641;GO:0044237;GO:0044238;GO:0044281;GO:0046483;GO:0055086;GO:0071704;GO:1901135;GO:1901360;GO:1901564;GO:1901657	-	IPR035994	tr|A0A072V1Y8|A0A072V1Y8_MEDTR	sp|Q07469|BSPA_POPDE	XP_013462014.1
MS.gene056171	0.263965	-0.0784	0.00561699	1.11647	GO:0003674;GO:0005488;GO:0005515	-	IPR017986	tr|A0A072TQH3|A0A072TQH3_MEDTR	sp|Q6DKP5|WDR13_PANTR	XP_013445072.1
MS.gene09356	1.38603	-0.164221	-1.09371	2.71249	GO:0003674;GO:0005488;GO:0005515	K14484	IPR000270	tr|G7K618|G7K618_MEDTR	sp|Q38826|IAA8_ARATH	XP_003615390.1
MS.gene81554	#N/A	#NAME?	#N/A	#NAME?	GO:0003674;GO:0005488;GO:0005515	-	IPR032675	tr|G7KHC2|G7KHC2_MEDTR	sp|Q9C637|RLP6_ARATH	XP_024640779.1
MS.gene074441	1.84518	1.40211	0.23546	3.32677	GO:0006629;GO:0008150;GO:0008152;GO:0009056;GO:0016042;GO:0044238;GO:0071704;GO:1901575	-	IPR029058	tr|A0A396GDH5|A0A396GDH5_MEDTR	sp|P0C1S9|DGLB_RAT	XP_024629001.1
MS.gene08412	-0.700793	-0.933051	-0.185489	5.29967	GO:0003674;GO:0003824;GO:0004605;GO:0006629;GO:0006644;GO:0006650;GO:0006655;GO:0006793;GO:0006796;GO:0008150;GO:0008152;GO:0008610;GO:0008654;GO:0009058;GO:0009987;GO:0016740;GO:0016772;GO:0016779;GO:0019637;GO:0032048;GO:0032049;GO:0044237;GO:0044238;GO:0044249;GO:0044255;GO:0045017;GO:0046471;GO:0046474;GO:0046486;GO:0070567;GO:0071704;GO:0090407;GO:1901576	K17807	IPR015222	tr|G8A1V5|G8A1V5_MEDTR	sp|Q3TUH1|TAM41_MOUSE	XP_013457395.1
MS.gene22397	0.922046	2.07915	-3.27511	-1.93434	GO:0003674;GO:0003824	-	IPR001453	tr|G7L3W8|G7L3W8_MEDTR	sp|O74841|FAD1_SCHPO	XP_003625689.1
MS.gene51332	-0.61047	-0.0142633	0.321306	-1.21078	GO:0003674;GO:0005488;GO:0043167;GO:0043169;GO:0046872	-	IPR002816	tr|A0A445A5N9|A0A445A5N9_ARAHY	sp|Q6H7U2|C3H13_ORYSJ	RYR21771.1
MS.gene017002	0.533015	1.04897	0.148184	1.07662	GO:0000166;GO:0003674;GO:0005488;GO:0005524;GO:0008144;GO:0017076;GO:0030554;GO:0032553;GO:0032555;GO:0032559;GO:0035639;GO:0036094;GO:0043167;GO:0043168;GO:0097159;GO:0097367;GO:1901265;GO:1901363	-	IPR001650	tr|A0A396HYL6|A0A396HYL6_MEDTR	sp|F4IV99|CHR5_ARATH	XP_013454355.2
MS.gene47142	-0.773741	-0.477338	-1.29327	#NAME?	GO:0003674;GO:0003824;GO:0016491	-	IPR036291	tr|G7KNQ4|G7KNQ4_MEDTR	sp|Q5C9I9|ISPD_MENPI	XP_003618859.1
MS.gene008362	#N/A	-1.05061	#N/A	#NAME?	-	-	IPR036915	tr|G7L5U5|G7L5U5_MEDTR	sp|P25011|CCNB1_SOYBN	XP_024627142.1
MS.gene47835	#NAME?	1.13243	#NAME?	#NAME?	GO:0005575;GO:0005840;GO:0043226;GO:0043228;GO:0043229;GO:0043232;GO:0110165	K19033	IPR030826	tr|G7JN21|G7JN21_MEDTR	sp|P47910|RR31_SPIOL	XP_003604650.1
MS.gene58331	-0.528224	-0.503615	-1.15528	-2.37551	GO:0006091;GO:0008150;GO:0008152;GO:0009767;GO:0009987;GO:0022900;GO:0044237;GO:0055114	-	IPR036291	tr|G7LCN3|G7LCN3_MEDTR	sp|Q9T0A4|NDHS_ARATH	XP_003627624.1
MS.gene37993	0.621662	0.609441	2.49655	1.93726	GO:0000166;GO:0003674;GO:0003824;GO:0004672;GO:0005488;GO:0005515;GO:0005524;GO:0006464;GO:0006468;GO:0006793;GO:0006796;GO:0006807;GO:0008144;GO:0008150;GO:0008152;GO:0009987;GO:0016301;GO:0016310;GO:0016740;GO:0016772;GO:0016773;GO:0017076;GO:0019538;GO:0030554;GO:0032553;GO:0032555;GO:0032559;GO:0035639;GO:0036094;GO:0036211;GO:0043167;GO:0043168;GO:0043170;GO:0043412;GO:0044237;GO:0044238;GO:…	-	IPR032675	tr|G7K4S2|G7K4S2_MEDTR	sp|C0LGR3|RGI3_ARATH	XP_003617883.1
MS.gene53952	0.405921	0.337211	0.547262	1.03264	-	-	IPR039491	tr|A0A072UUU4|A0A072UUU4_MEDTR	-	XP_013458796.1
MS.gene014253	0.157216	-0.126134	1.30484	-3.8314	GO:0003674;GO:0003824;GO:0004401;GO:0006629;GO:0006644;GO:0006650;GO:0006793;GO:0006796;GO:0008150;GO:0008152;GO:0009987;GO:0016310;GO:0016787;GO:0016788;GO:0016791;GO:0019637;GO:0030258;GO:0042578;GO:0044237;GO:0044238;GO:0044255;GO:0046486;GO:0046488;GO:0046834;GO:0046854;GO:0071704	-	IPR000760	tr|G7J7Q5|G7J7Q5_MEDTR	sp|Q6NPM8|HIS7_ARATH	XP_003603980.2
MS.gene77587	0.707648	0.0383696	0.501434	3.56764	GO:0001882;GO:0003674;GO:0003676;GO:0003677;GO:0003824;GO:0003899;GO:0005488;GO:0006139;GO:0006351;GO:0006725;GO:0006807;GO:0008150;GO:0008152;GO:0009058;GO:0009059;GO:0009987;GO:0016070;GO:0016740;GO:0016772;GO:0016779;GO:0018130;GO:0019438;GO:0032549;GO:0032774;GO:0034062;GO:0034641;GO:0034645;GO:0034654;GO:0036094;GO:0043170;GO:0044237;GO:0044238;GO:0044249;GO:0044260;GO:0044271;GO:0046483;GO:…	K03021	IPR007642	tr|A0A072TMT8|A0A072TMT8_MEDTR	sp|F4KD38|NRPC2_ARATH	KEH18521.1
MS.gene74821	-2.13512	-1.99397	-2.8536	-3.01151	GO:0003674;GO:0003676;GO:0005488;GO:0097159;GO:1901363	-	IPR000504	tr|A0A396HCD0|A0A396HCD0_MEDTR	sp|Q8H0P8|RBP1_MEDTR	XP_013451792.1
MS.gene003825	0.691447	0.445968	1.29397	4.52411	GO:0003674;GO:0005488;GO:0005515	-	IPR011990	tr|A0A396I6K5|A0A396I6K5_MEDTR	sp|Q9XIM8|PP155_ARATH	RHN61220.1
MS.gene067241	-0.643788	-0.55022	-0.609379	-1.58554	GO:0003674;GO:0005488;GO:0043167;GO:0043169;GO:0046872	-	IPR000571	tr|A0A072TR50|A0A072TR50_MEDTR	sp|Q941Q3|C3H37_ARATH	XP_013445292.1
MS.gene64804	0.443853	0.661178	3.80287	4.54166	GO:0003674;GO:0005488;GO:0005515	K12662	IPR036285	tr|A0A396ILU2|A0A396ILU2_MEDTR	sp|O22212|PRP4L_ARATH	RHN66656.1
MS.gene90773	-0.939166	-0.994901	-2.50494	-2.99974	-	-	IPR036869	tr|A0A072TTF8|A0A072TTF8_MEDTR	-	XP_013446116.1
MS.gene29918	-3.74808	1.04663	-2.40226	-4.27784	-	-	-	tr|A0A072TRW5|A0A072TRW5_MEDTR	-	XP_013445567.1
MS.gene017347	-0.281908	-0.80329	0.333114	-1.1317	GO:0005575;GO:0005576;GO:0008150;GO:0009664;GO:0009987;GO:0016043;GO:0045229;GO:0071554;GO:0071555;GO:0071669;GO:0071840;GO:0110165	-	IPR007118	tr|G7KFU6|G7KFU6_MEDTR	sp|Q9M9P0|EXP13_ARATH	XP_003616175.1
MS.gene40857	-0.994155	0.134114	-1.6068	-2.77434	GO:0006810;GO:0008150;GO:0051179;GO:0051234;GO:0071705	-	IPR009834	tr|G7JZ34|G7JZ34_MEDTR	sp|Q9ZQ89|UPS2_ARATH	XP_013453837.1
MS.gene001100	#N/A	0.0896714	#N/A	-4.27213	-	-	-	-	-	-
MS.gene002870	1.03278	1.22559	0.0277201	2.59194	GO:0006139;GO:0006396;GO:0006399;GO:0006725;GO:0006807;GO:0008033;GO:0008150;GO:0008152;GO:0009987;GO:0016070;GO:0034470;GO:0034641;GO:0034660;GO:0043170;GO:0044237;GO:0044238;GO:0046483;GO:0071704;GO:0090304;GO:1901360	-	IPR018022	tr|A0A072V515|A0A072V515_MEDTR	sp|Q94ID2|IPT5_ARATH	XP_013462726.1
MS.gene003311	0.535313	1.41081	0.136093	3.08121	GO:0003674;GO:0005488;GO:0005515	-	IPR036047	tr|A0A072TE54|A0A072TE54_MEDTR	sp|Q9SU30|CPR1_ARATH	XP_013441647.1
MS.gene26841	-1.74612	0.753046	-4.08482	-4.29964	-	-	-	tr|G7JNZ9|G7JNZ9_MEDTR	-	XP_003609809.2
MS.gene70949	0.52322	0.474995	0.152778	1.26579	-	-	-	tr|A0A072TQ21|A0A072TQ21_MEDTR	-	KEH19492.1
MS.gene028732	0.56332	1.74532	0.751135	1.23907	GO:0003674;GO:0005488;GO:0005515	-	IPR006652	tr|A0A072VBD7|A0A072VBD7_MEDTR	sp|Q9FKJ0|FK132_ARATH	XP_013465289.1
MS.gene43152	-0.17665	0.303306	0.131304	1.19094	GO:0003674;GO:0003824	-	IPR001932	tr|G7KTS4|G7KTS4_MEDTR	sp|Q9M8R7|P2C33_ARATH	XP_003621670.1
MS.gene61105	-0.765844	-0.906364	0.788837	-1.99326	GO:0000786;GO:0003674;GO:0003676;GO:0003677;GO:0005488;GO:0005515;GO:0005575;GO:0032991;GO:0032993;GO:0044815;GO:0046982;GO:0046983;GO:0097159;GO:1901363	K11252	IPR009072	tr|G7JTQ7|G7JTQ7_MEDTR	sp|Q1S9I9|H2B1_MEDTR	XP_003606627.1
MS.gene047562	0.760155	0.975537	0.639034	2.01114	GO:0000166;GO:0003674;GO:0003824;GO:0004672;GO:0005488;GO:0005524;GO:0006464;GO:0006468;GO:0006793;GO:0006796;GO:0006807;GO:0008144;GO:0008150;GO:0008152;GO:0009987;GO:0016301;GO:0016310;GO:0016740;GO:0016772;GO:0016773;GO:0017076;GO:0019538;GO:0030554;GO:0032553;GO:0032555;GO:0032559;GO:0035639;GO:0036094;GO:0036211;GO:0043167;GO:0043168;GO:0043170;GO:0043412;GO:0044237;GO:0044238;GO:0044260;GO:…	-	IPR001245	tr|G7IP26|G7IP26_MEDTR	sp|Q93YN1|CRPK1_ARATH	XP_003593537.1
MS.gene26804	0.0178521	0.109744	-0.252281	1.92306	GO:0003674;GO:0003676;GO:0003723;GO:0005488;GO:0097159;GO:1901363	K20102	IPR007275	tr|G7JQ12|G7JQ12_MEDTR	sp|Q9LJE5|ECT2_ARATH	XP_003609844.1
MS.gene75639	-0.752951	-0.180144	-1.34879	-2.6219	GO:0003674;GO:0003676;GO:0005488;GO:0097159;GO:1901363	-	IPR012340	tr|G7JBD3|G7JBD3_MEDTR	sp|P29344|RR1_SPIOL	XP_003601737.1
MS.gene92436	0.353203	-0.0573601	0.487894	1.15839	GO:0003674;GO:0005488;GO:0005515	-	IPR001214	tr|G7KFS1|G7KFS1_MEDTR	sp|Q6NQJ8|SDG40_ARATH	XP_003616150.2
MS.gene96521	-0.221798	-0.576643	-0.346106	-1.06148	GO:0005575;GO:0006810;GO:0008150;GO:0016021;GO:0031224;GO:0051179;GO:0051234;GO:0055085;GO:0110165	-	IPR004776	tr|G7JZC9|G7JZC9_MEDTR	sp|Q9C999|PILS2_ARATH	XP_003614516.1
MS.gene029839	-1.16321	-0.880738	-0.245928	-1.6084	-	-	-	tr|I3S5D8|I3S5D8_MEDTR	-	XP_013468199.1
MS.gene021599	0.029432	0.561993	0.876394	2.02068	GO:0003674;GO:0003824;GO:0004553;GO:0005975;GO:0008150;GO:0008152;GO:0016787;GO:0016798;GO:0044238;GO:0071704	-	IPR000490	tr|A0A072VDD5|A0A072VDD5_MEDTR	sp|Q9M088|E135_ARATH	XP_013465761.1
MS.gene55314	0.811627	0.739919	-0.0948585	1.26992	GO:0003674;GO:0003676;GO:0003677;GO:0003700;GO:0005488;GO:0006355;GO:0008150;GO:0009889;GO:0010468;GO:0010556;GO:0019219;GO:0019222;GO:0031323;GO:0031326;GO:0043565;GO:0050789;GO:0050794;GO:0051171;GO:0051252;GO:0060255;GO:0065007;GO:0080090;GO:0097159;GO:0140110;GO:1901363;GO:1903506;GO:2000112;GO:2001141	-	IPR036576	tr|G7JWM9|G7JWM9_MEDTR	sp|Q9XI90|WRKY4_ARATH	XP_003613943.1
MS.gene94635	-0.0671422	-0.427573	2.23844	-5.09008	-	-	IPR018501	tr|A0A072VA81|A0A072VA81_MEDTR	sp|F4JYC8|PTM_ARATH	XP_013464889.1
MS.gene059051	0.80494	0.650883	1.17384	1.63317	GO:0003674;GO:0004857;GO:0004864;GO:0005488;GO:0006950;GO:0006952;GO:0007165;GO:0008150;GO:0008289;GO:0009738;GO:0009755;GO:0009987;GO:0010427;GO:0019208;GO:0019212;GO:0019840;GO:0019888;GO:0030234;GO:0031406;GO:0033293;GO:0036094;GO:0038023;GO:0042562;GO:0043167;GO:0043168;GO:0043177;GO:0043178;GO:0050789;GO:0050794;GO:0050896;GO:0060089;GO:0065007;GO:0098772	-	IPR024949	tr|G7INA7|G7INA7_MEDTR	sp|Q06931|ABR17_PEA	XP_003594839.1
MS.gene79444	2.18014	2.14894	2.04226	Inf	GO:0003674;GO:0003824	-	IPR029058	tr|A2Q321|A2Q321_MEDTR	sp|I6YGS0|EPHA_MYCTU	XP_003626244.1
MS.gene002998	3.64721	Inf	3.76241	Inf	-	-	IPR006969	tr|A0A072V539|A0A072V539_MEDTR	-	KEH36912.1
MS.gene000812	1.54706	0.893629	0.570641	2.69001	GO:0003674;GO:0005488;GO:0005515	-	IPR002885	tr|A0A072VS24|A0A072VS24_MEDTR	sp|Q3ECH5|PP107_ARATH	XP_013466859.1
MS.gene059727	-0.320437	0.163685	-0.576754	-1.13562	-	-	IPR029062	tr|A0A072V987|A0A072V987_MEDTR	sp|Q9MAH3|DJ1B_ARATH	XP_013464594.1
MS.gene02548	-0.860822	-0.319229	0.99119	-2.01945	GO:0000166;GO:0003674;GO:0003824;GO:0004672;GO:0005488;GO:0005524;GO:0006464;GO:0006468;GO:0006793;GO:0006796;GO:0006807;GO:0008144;GO:0008150;GO:0008152;GO:0009987;GO:0016301;GO:0016310;GO:0016740;GO:0016772;GO:0016773;GO:0017076;GO:0019538;GO:0030554;GO:0032553;GO:0032555;GO:0032559;GO:0035639;GO:0036094;GO:0036211;GO:0043167;GO:0043168;GO:0043170;GO:0043412;GO:0044237;GO:0044238;GO:0044260;GO:…	-	IPR000719	tr|A0A072V037|A0A072V037_MEDTR	sp|Q9SX31|PERK9_ARATH	XP_013461319.1
MS.gene043959	0.472554	0.322686	-0.939067	4.05307	GO:0003674;GO:0005488;GO:0005515	-	IPR001611	tr|G7KB81|G7KB81_MEDTR	sp|Q9SRL2|RLP34_ARATH	AES98062.2
MS.gene052428	0.795566	-0.399116	0.44111	Inf	-	-	IPR019557	tr|A0A2K3LJI0|A0A2K3LJI0_TRIPR	sp|Q9LMT7|MAIN_ARATH	PNX78683.1
MS.gene061874	-0.93822	-2.48546	-0.871417	-2.99489	GO:0000786;GO:0003674;GO:0003676;GO:0003677;GO:0005488;GO:0005515;GO:0005575;GO:0005634;GO:0032991;GO:0032993;GO:0043226;GO:0043227;GO:0043229;GO:0043231;GO:0044815;GO:0046982;GO:0046983;GO:0097159;GO:0110165;GO:1901363	-	IPR035425	tr|M5VRN0|M5VRN0_PRUPE	sp|P62785|H41_WHEAT	KCW52694.1
MS.gene31079	-0.790493	-1.45031	-1.22979	-1.97951	GO:0003674;GO:0005488;GO:0005515;GO:0046983	-	IPR011598	tr|A0A072VDF9|A0A072VDF9_MEDTR	sp|Q9C690|BH122_ARATH	KEH39468.1
MS.gene34033	0.983422	Inf	0.565504	Inf	GO:0003674;GO:0003676;GO:0003723;GO:0003824;GO:0003896;GO:0003899;GO:0004809;GO:0005488;GO:0006139;GO:0006259;GO:0006269;GO:0006396;GO:0006399;GO:0006725;GO:0006807;GO:0008033;GO:0008150;GO:0008152;GO:0008168;GO:0008170;GO:0008173;GO:0008175;GO:0008757;GO:0009058;GO:0009059;GO:0009987;GO:0016070;GO:0016423;GO:0016740;GO:0016741;GO:0016772;GO:0016779;GO:0018130;GO:0019438;GO:0032774;GO:0034062;GO:…	K00555	IPR029063	tr|A0A072U6X6|A0A072U6X6_MEDTR	sp|Q9SRU7|TRM2_ARATH	RHN50250.1
MS.gene054790	2.14215	Inf	-1.25478	Inf	GO:0000976;GO:0000981;GO:0000987;GO:0001067;GO:0003674;GO:0003676;GO:0003677;GO:0003690;GO:0003700;GO:0005488;GO:0005515;GO:0006355;GO:0006357;GO:0008150;GO:0009889;GO:0009891;GO:0009893;GO:0010468;GO:0010556;GO:0010557;GO:0010604;GO:0010628;GO:0019219;GO:0019222;GO:0031323;GO:0031325;GO:0031326;GO:0031328;GO:0035326;GO:0043565;GO:0044212;GO:0045893;GO:0045935;GO:0045944;GO:0046983;GO:0048518;GO:…	-	IPR036879	tr|G7JY85|G7JY85_MEDTR	sp|Q9FJK3|AGL80_ARATH	XP_003614286.1
MS.gene065615	0.944437	-0.813411	0.78717	Inf	GO:0003674;GO:0004857;GO:0004866;GO:0030234;GO:0030414;GO:0061134;GO:0061135;GO:0098772	-	IPR002160	tr|G7KMH6|G7KMH6_MEDTR	sp|O82711|PIP22_PEA	XP_003619561.1
MS.gene99618	#NAME?	-0.887116	#N/A	#NAME?	-	-	-	tr|A0A072U1A5|A0A072U1A5_MEDTR	-	KEH22908.1
MS.gene004007	1.87888	1.48496	0.334311	Inf	-	-	-	tr|A0A2Z6NHT8|A0A2Z6NHT8_TRISU	-	GAU16301.1
MS.gene055044	3.53512	1.04691	2.7574	Inf	GO:0003674;GO:0005488;GO:0005515	-	IPR001611	tr|A0A1S2Z3M7|A0A1S2Z3M7_CICAR	sp|Q9C6A6|RLP13_ARATH	XP_004514486.1
MS.gene52800	-3.8282	-3.37069	#NAME?	#NAME?	GO:0003674;GO:0003824;GO:0004620;GO:0004630;GO:0005488;GO:0005509;GO:0005575;GO:0006629;GO:0006644;GO:0006650;GO:0006793;GO:0006796;GO:0006807;GO:0008081;GO:0008150;GO:0008152;GO:0009987;GO:0016020;GO:0016298;GO:0016787;GO:0016788;GO:0019637;GO:0042578;GO:0043167;GO:0043169;GO:0044237;GO:0044238;GO:0044255;GO:0046470;GO:0046486;GO:0046872;GO:0071704;GO:0097164;GO:0110165;GO:1901564	K01115	IPR000008	tr|G7J5X5|G7J5X5_MEDTR	sp|Q9C5Y0|PLDD1_ARATH	XP_003603842.1
MS.gene044829	-0.905999	-0.341328	-0.394191	-1.44857	GO:0003674;GO:0005488;GO:0005515	-	IPR000626	tr|A0A072TWY4|A0A072TWY4_MEDTR	sp|Q9LSD8|MUB4_ARATH	XP_013447905.1
MS.gene07230	-0.238221	-0.652998	-0.322173	-1.0614	-	-	IPR036758	tr|G7IEM0|G7IEM0_MEDTR	sp|Q9M015|Y5161_ARATH	XP_003591500.1
MS.gene59238	#NAME?	-2.95503	#N/A	#NAME?	GO:0005575;GO:0016020;GO:0110165	K22940	IPR006977	tr|G7K200|G7K200_MEDTR	sp|Q54TS4|YIPF1_DICDI	XP_003616495.1
MS.gene010896	-0.906853	-0.102778	0.178264	#NAME?	-	-	-	-	-	-
MS.gene91619	0.478178	-1.85691	#NAME?	#NAME?	GO:0003674;GO:0003824;GO:0004180;GO:0004185;GO:0006508;GO:0006807;GO:0008150;GO:0008152;GO:0008233;GO:0008236;GO:0008238;GO:0016787;GO:0016825;GO:0017171;GO:0019538;GO:0043170;GO:0044238;GO:0070008;GO:0070011;GO:0071704;GO:0140096;GO:1901564	K16297	IPR018202	tr|A0A072TVX1|A0A072TVX1_MEDTR	sp|Q8L9Y0|SCP25_ARATH	XP_013447573.1
MS.gene89376	#N/A	Inf	#N/A	#NAME?	GO:0003674;GO:0003676;GO:0003677;GO:0005488;GO:0097159;GO:1901363	-	IPR015300	tr|A0A072VFJ7|A0A072VFJ7_MEDTR	sp|Q2QMT6|Y1208_ORYSJ	XP_024630382.1
MS.gene80547	-0.694972	-1.15407	-1.57592	-2.68613	-	K11168	IPR002347	tr|G7KIB0|G7KIB0_MEDTR	sp|A6QP05|DHR12_BOVIN	XP_003619101.2
MS.gene61245	-0.373248	0.0380115	1.37547	3.71299	-	-	-	tr|A0A072V0D3|A0A072V0D3_MEDTR	-	XP_013457554.1
MS.gene85270	2.62345	3.69916	0.428915	5.2611	GO:0000166;GO:0003674;GO:0005488;GO:0005524;GO:0008144;GO:0017076;GO:0030554;GO:0032553;GO:0032555;GO:0032559;GO:0035639;GO:0036094;GO:0043167;GO:0043168;GO:0097159;GO:0097367;GO:1901265;GO:1901363	K03695	IPR019489	tr|A0A072VMY2|A0A072VMY2_MEDTR	sp|P42730|CLPB1_ARATH	KEH39485.1
MS.gene87271	2.1304	0.979761	0.191642	3.75292	-	-	IPR018962	tr|G7IHE1|G7IHE1_MEDTR	-	XP_003596614.1
MS.gene08588	-1.11903	-1.60946	-0.100861	-1.49014	-	-	IPR029058	tr|G7JRG3|G7JRG3_MEDTR	-	XP_003606488.1
MS.gene50549	0.783459	1.83732	Inf	5.38631	GO:0003674;GO:0003676;GO:0003677;GO:0003700;GO:0005488;GO:0005575;GO:0005634;GO:0006355;GO:0008150;GO:0009889;GO:0010468;GO:0010556;GO:0019219;GO:0019222;GO:0031323;GO:0031326;GO:0043226;GO:0043227;GO:0043229;GO:0043231;GO:0043565;GO:0050789;GO:0050794;GO:0051171;GO:0051252;GO:0060255;GO:0065007;GO:0080090;GO:0097159;GO:0110165;GO:0140110;GO:1901363;GO:1903506;GO:2000112;GO:2001141	K09419	IPR036390	tr|A0A072VKS2|A0A072VKS2_MEDTR	sp|Q9LUH8|HFA6B_ARATH	XP_013468592.1
MS.gene76038	-3.8078	-0.496838	Inf	#NAME?	-	-	IPR003496	tr|G7IBZ5|G7IBZ5_MEDTR	sp|P37220|ASR3_SOLLC	XP_003592098.1
MS.gene43865	2.01652	2.32432	0.102332	3.76478	GO:0008150;GO:0009892;GO:0009987;GO:0010468;GO:0010605;GO:0010629;GO:0016458;GO:0019222;GO:0031047;GO:0048519;GO:0050789;GO:0060255;GO:0065007	-	IPR005380	tr|A0A072VMP6|A0A072VMP6_MEDTR	sp|Q9LMH6|FDM4_ARATH	KEH39385.1
MS.gene013618	0.532854	1.81274	0.336865	3.52991	GO:0003674;GO:0003824;GO:0005975;GO:0005984;GO:0005991;GO:0005992;GO:0008150;GO:0008152;GO:0009058;GO:0009311;GO:0009312;GO:0009987;GO:0016051;GO:0034637;GO:0044237;GO:0044238;GO:0044249;GO:0044262;GO:0046351;GO:0071704;GO:1901576	-	IPR023214	tr|G7J6S8|G7J6S8_MEDTR	sp|Q9FWQ2|TPP2_ORYSJ	XP_003602209.1
MS.gene90262	-1.98083	0.0696045	0.121833	4.42399	-	-	-	tr|G7LD37|G7LD37_MEDTR	-	AET04676.2
MS.gene045132	-0.709069	-1.04531	-0.71237	-2.59845	GO:0003674;GO:0003824	-	IPR000639	tr|G7J3Q3|G7J3Q3_MEDTR	sp|P9WNH2|Y2715_MYCTO	XP_003601937.1
MS.gene050825	-0.752104	-0.80791	-0.868033	-1.08806	GO:0003674;GO:0003824;GO:0016787	-	IPR004963	tr|A0A396H778|A0A396H778_MEDTR	sp|Q9SFF6|PAE12_ARATH	RHN49106.1
MS.gene22663	0.214939	0.848964	0.547396	1.25068	-	K14861	IPR016024	tr|A0A072UXP5|A0A072UXP5_MEDTR	sp|Q571H0|NPA1P_MOUSE	XP_013459797.1
MS.gene62460	-1.06482	-1.52605	#NAME?	#NAME?	-	K22763	IPR008580	tr|I3T9Q3|I3T9Q3_MEDTR	sp|Q93VG8|PPDEX_ARATH	XP_024638877.1
MS.gene015521	-0.4895	-0.238659	0.087515	1.45339	GO:0006810;GO:0008150;GO:0046907;GO:0051179;GO:0051234;GO:0051641	-	IPR000156	tr|G7KER0|G7KER0_MEDTR	-	XP_003611159.1
MS.gene027898	-1.38238	-0.499057	-0.0538935	-2.13874	-	-	IPR001841	tr|G7KDR5|G7KDR5_MEDTR	sp|Q7XLY8|ATL41_ORYSJ	XP_003612874.2
MS.gene34119	0.818424	0.91325	0.618537	1.0747	-	-	IPR001841	tr|G7I4W9|G7I4W9_MEDTR	sp|Q7M3S9|RNGB_DICDI	XP_003591831.2
MS.gene068930	-0.0558553	-0.131138	0.651505	-1.24214	GO:0003674;GO:0005484;GO:0005488;GO:0005515;GO:0006810;GO:0006890;GO:0008150;GO:0016192;GO:0030674;GO:0048193;GO:0051179;GO:0051234;GO:0060090	-	IPR005606	tr|A0A072V8M0|A0A072V8M0_MEDTR	sp|Q9LRP1|NPS13_ARATH	XP_013463678.1
MS.gene033063	-0.540756	-0.617124	0.783523	-1.51281	-	-	IPR023801	tr|A0A072UQR1|A0A072UQR1_MEDTR	sp|Q8RX28|HDA5_ARATH	XP_013457986.1
MS.gene66939	0.494676	0.366914	0.0866093	-1.74256	GO:0003674;GO:0003676;GO:0003677;GO:0005488;GO:0006355;GO:0008150;GO:0009889;GO:0010468;GO:0010556;GO:0019219;GO:0019222;GO:0031323;GO:0031326;GO:0050789;GO:0050794;GO:0051171;GO:0051252;GO:0060255;GO:0065007;GO:0080090;GO:0097159;GO:1901363;GO:1903506;GO:2000112;GO:2001141	-	IPR009044	tr|A0A1S2YDV6|A0A1S2YDV6_CICAR	sp|O65154|KIWI_ARATH	XP_004502969.2
MS.gene037898	0.0840009	-0.246737	-0.374771	1.0326	GO:0000166;GO:0001882;GO:0001883;GO:0003674;GO:0003824;GO:0003924;GO:0005488;GO:0005525;GO:0016462;GO:0016787;GO:0016817;GO:0016818;GO:0017076;GO:0017111;GO:0019001;GO:0032549;GO:0032550;GO:0032553;GO:0032555;GO:0032561;GO:0035639;GO:0036094;GO:0043167;GO:0043168;GO:0097159;GO:0097367;GO:1901265;GO:1901363	-	IPR009000	tr|A0A4Y5P838|A0A4Y5P838_MEDSF	sp|Q9ASR1|EF2_ARATH	QCW63932.1
MS.gene85603	1.1174	0.109682	-0.773219	1.75214	-	-	-	tr|A0A072V0L2|A0A072V0L2_MEDTR	-	XP_013461529.1
MS.gene81886	1.04236	-0.050963	0.160419	1.50327	GO:0003674;GO:0003824	K17500	IPR036457	tr|G7KM51|G7KM51_MEDTR	sp|Q9LMT1|P2C08_ARATH	XP_003620354.1
MS.gene30349	1.07311	0.555286	-0.151195	1.36909	GO:0003674;GO:0005488;GO:0005515	-	IPR009060	tr|A0A072TMN9|A0A072TMN9_MEDTR	sp|Q8VZS6|GIP1_ARATH	XP_013444431.1
MS.gene86056	0.855912	1.05537	-0.253417	2.5096	-	-	-	tr|G7KLC8|G7KLC8_MEDTR	-	RHN50102.1
MS.gene75237	-1.71045	-0.331279	-0.743284	-2.50239	GO:0003674;GO:0005488;GO:0005515	-	IPR002885	tr|G7ZY78|G7ZY78_MEDTR	sp|Q9LS88|PP250_ARATH	XP_013466981.1
MS.gene74581	-0.728134	0.927249	0.218842	-2.32996	GO:0000166;GO:0001882;GO:0001883;GO:0003674;GO:0005488;GO:0005525;GO:0017076;GO:0019001;GO:0032549;GO:0032550;GO:0032553;GO:0032555;GO:0032561;GO:0035639;GO:0036094;GO:0043167;GO:0043168;GO:0097159;GO:0097367;GO:1901265;GO:1901363	K22698	IPR008803	tr|A0A072VFT5|A0A072VFT5_MEDTR	sp|Q9FKE9|RHD32_ARATH	XP_013462990.1
MS.gene72099	0.499279	0.262146	0.436297	1.5427	GO:0003674;GO:0003676;GO:0003723;GO:0003735;GO:0005198;GO:0005488;GO:0005575;GO:0005840;GO:0006412;GO:0006518;GO:0006807;GO:0008150;GO:0008152;GO:0009058;GO:0009059;GO:0009987;GO:0019538;GO:0019843;GO:0034641;GO:0034645;GO:0043043;GO:0043170;GO:0043226;GO:0043228;GO:0043229;GO:0043232;GO:0043603;GO:0043604;GO:0044237;GO:0044238;GO:0044249;GO:0044260;GO:0044267;GO:0044271;GO:0071704;GO:0097159;GO:…	K02990	IPR014717	tr|A0A072UDJ5|A0A072UDJ5_MEDTR	-	XP_013453160.1
MS.gene052394	-0.515863	-0.564209	-0.296135	-1.93799	GO:0003674;GO:0003824;GO:0005488;GO:0005515;GO:0005575;GO:0005634;GO:0006325;GO:0006464;GO:0006479;GO:0006807;GO:0008150;GO:0008152;GO:0008168;GO:0008170;GO:0008213;GO:0008270;GO:0008276;GO:0008757;GO:0009987;GO:0016043;GO:0016278;GO:0016279;GO:0016569;GO:0016570;GO:0016571;GO:0016740;GO:0016741;GO:0018022;GO:0018024;GO:0018193;GO:0018205;GO:0019538;GO:0032259;GO:0034968;GO:0036211;GO:0042054;GO:…	-	IPR007728	tr|G7KXF3|G7KXF3_MEDTR	sp|Q9FNC7|SUVR2_ARATH	XP_003625369.2
MS.gene09764	0.642249	-0.0122293	-0.47247	2.24041	GO:0003674;GO:0003824;GO:0004609;GO:0005575;GO:0005739;GO:0006629;GO:0006644;GO:0006793;GO:0006796;GO:0008150;GO:0008152;GO:0008610;GO:0008654;GO:0009058;GO:0009987;GO:0016829;GO:0016830;GO:0016831;GO:0019637;GO:0043226;GO:0043227;GO:0043229;GO:0043231;GO:0044237;GO:0044238;GO:0044249;GO:0044255;GO:0071704;GO:0090407;GO:0110165;GO:1901576	K01613	IPR033177	tr|G7JXD5|G7JXD5_MEDTR	sp|Q84V22|PSD1_ARATH	XP_003611334.2
MS.gene47186	#N/A	#N/A	#N/A	#NAME?	GO:0003674;GO:0005488;GO:0005515	-	IPR001611	tr|A0A072UB77|A0A072UB77_MEDTR	sp|P0DO05|9DC1_SOLPI	KEH26701.1
MS.gene47284	#N/A	-2.59388	#NAME?	#NAME?	GO:0003674;GO:0003676;GO:0003677;GO:0005488;GO:0006260;GO:0008150;GO:0008152;GO:0009058;GO:0009059;GO:0009987;GO:0034645;GO:0043170;GO:0044237;GO:0044249;GO:0044260;GO:0071704;GO:0097159;GO:1901363;GO:1901576	K10756	IPR008921	tr|A0A072U8X4|A0A072U8X4_MEDTR	sp|Q8VXX4|RFC3_ARATH	XP_013451525.1
MS.gene014370	0.595541	1.03705	0.917669	2.24313	-	-	IPR005174	tr|A0A072V364|A0A072V364_MEDTR	sp|Q1PEZ8|FB117_ARATH	XP_013462242.1
MS.gene29553	-0.546928	-1.21469	-3.34087	-3.26493	GO:0003674;GO:0005488;GO:0005515	K16547	IPR036322	tr|G7K217|G7K217_MEDTR	sp|B3H5K9|NEDD1_ARATH	XP_003616512.2
MS.gene82741	0.183066	0.795347	0.466282	1.01107	-	K14861	IPR021714	tr|A0A072UXP5|A0A072UXP5_MEDTR	sp|Q571H0|NPA1P_MOUSE	XP_013459797.1
MS.gene005765	0.302565	1.75108	1.72046	2.43275	GO:0003674;GO:0003676;GO:0003677;GO:0005488;GO:0006355;GO:0008150;GO:0009889;GO:0010468;GO:0010556;GO:0019219;GO:0019222;GO:0031323;GO:0031326;GO:0050789;GO:0050794;GO:0051171;GO:0051252;GO:0060255;GO:0065007;GO:0080090;GO:0097159;GO:1901363;GO:1903506;GO:2000112;GO:2001141	-	IPR003441	tr|A0A072VMT5|A0A072VMT5_MEDTR	sp|Q84K00|NAC78_ARATH	XP_013469281.1
MS.gene056580	0.480832	0.675699	0.567111	1.48178	-	-	-	tr|A0A1S2YDW5|A0A1S2YDW5_CICAR	-	XP_004502789.1
MS.gene59974	0.0904901	0.185229	-0.461383	3.47343	GO:0000166;GO:0003674;GO:0003824;GO:0004672;GO:0004674;GO:0005488;GO:0005524;GO:0006464;GO:0006468;GO:0006793;GO:0006796;GO:0006807;GO:0008144;GO:0008150;GO:0008152;GO:0009987;GO:0016301;GO:0016310;GO:0016740;GO:0016772;GO:0016773;GO:0017076;GO:0019538;GO:0030554;GO:0032553;GO:0032555;GO:0032559;GO:0035639;GO:0036094;GO:0036211;GO:0043167;GO:0043168;GO:0043170;GO:0043412;GO:0044237;GO:0044238;GO:…	-	IPR011009	tr|Q1S5I9|Q1S5I9_MEDTR	sp|Q9M0X5|CRK25_ARATH	ABE88117.1
MS.gene41848	0.4433	0.701538	-0.0383666	1.00431	-	K12176	IPR000717	tr|G7L2Q4|G7L2Q4_MEDTR	sp|Q8W207|CSN2_ARATH	AES81012.1
MS.gene036454	-0.96734	-0.964943	0.390485	-2.11596	-	-	IPR004265	tr|A0A2Z6P9X2|A0A2Z6P9X2_TRISU	sp|Q9SIA8|DIR10_ARATH	GAU45792.1
MS.gene045560	-0.74054	-1.25477	-0.0490024	-1.96307	GO:0003674;GO:0003676;GO:0005488;GO:0097159;GO:1901363	-	IPR013087	tr|A0A396IAJ3|A0A396IAJ3_MEDTR	sp|Q9ZWA6|IDD3_ARATH	XP_024638423.1
MS.gene030067	2.22868	-0.00587844	1.49383	Inf	GO:0000166;GO:0003674;GO:0003824;GO:0004672;GO:0005488;GO:0005515;GO:0005524;GO:0006464;GO:0006468;GO:0006793;GO:0006796;GO:0006807;GO:0008144;GO:0008150;GO:0008152;GO:0009987;GO:0016301;GO:0016310;GO:0016740;GO:0016772;GO:0016773;GO:0017076;GO:0019538;GO:0030554;GO:0032553;GO:0032555;GO:0032559;GO:0035639;GO:0036094;GO:0036211;GO:0043167;GO:0043168;GO:0043170;GO:0043412;GO:0044237;GO:0044238;GO:…	-	IPR001245	tr|G7K3E6|G7K3E6_MEDTR	sp|F4IS56|ILK1_ARATH	XP_003617465.2
MS.gene81872	0.94744	1.0707	1.76872	Inf	GO:0003674;GO:0005215;GO:0005575;GO:0006810;GO:0008150;GO:0015291;GO:0015297;GO:0016020;GO:0022804;GO:0022857;GO:0042910;GO:0051179;GO:0051234;GO:0055085;GO:0110165	K03327	IPR002528	tr|A0A072UBY9|A0A072UBY9_MEDTR	sp|Q9FHB6|DTX16_ARATH	KEH26966.1
MS.gene059619	0.645516	1.5843	0.341078	3.51843	-	-	-	tr|G7KPF4|G7KPF4_MEDTR	-	XP_003620625.1
MS.gene72555	-1.27864	-0.452624	-2.16992	-4.2306	GO:0000166;GO:0003674;GO:0005488;GO:0005515;GO:0005524;GO:0005575;GO:0005694;GO:0006996;GO:0008144;GO:0008150;GO:0009987;GO:0016043;GO:0017076;GO:0030554;GO:0032553;GO:0032555;GO:0032559;GO:0035639;GO:0036094;GO:0043167;GO:0043168;GO:0043226;GO:0043228;GO:0043229;GO:0043232;GO:0051276;GO:0071840;GO:0097159;GO:0097367;GO:0110165;GO:1901265;GO:1901363	K22804	IPR003395	tr|A0A072UIF4|A0A072UIF4_MEDTR	sp|Q9FII7|SMC6B_ARATH	XP_013455406.1
MS.gene008604	1.29753	1.66605	0.0982299	Inf	-	-	-	-	-	-
MS.gene036522	-1.43359	1.59096	-2.34073	-4.20764	GO:0003674;GO:0005488;GO:0005515	-	IPR015915	tr|G7JJ54|G7JJ54_MEDTR	sp|Q9MA55|ACBP4_ARATH	XP_003609606.2
MS.gene070426	2.6905	1.38887	3.71593	Inf	GO:0000166;GO:0003674;GO:0005488;GO:0017076;GO:0030554;GO:0032553;GO:0032555;GO:0032559;GO:0036094;GO:0043167;GO:0043168;GO:0043531;GO:0097159;GO:0097367;GO:1901265;GO:1901363	-	IPR002182	tr|G7IZK5|G7IZK5_MEDTR	sp|Q9LRR4|R13L1_ARATH	XP_003599519.1
MS.gene035081	#NAME?	0.715544	Inf	-4.20746	-	-	IPR036388	tr|B7FKV8|B7FKV8_MEDTR	sp|Q5M759|VP221_ARATH	XP_003600054.1
MS.gene99400	0.131082	-0.0768841	0.0105861	1.13442	GO:0003674;GO:0005488;GO:0005515	-	IPR036322	tr|G7K2X0|G7K2X0_MEDTR	sp|Q94AD8|FBW3_ARATH	XP_003617076.1
MS.gene31623	0.331477	0.47469	-0.967987	1.27092	GO:0003674;GO:0003824;GO:0004175;GO:0004190;GO:0005575;GO:0008233;GO:0016021;GO:0016787;GO:0031224;GO:0070001;GO:0070011;GO:0110165;GO:0140096	K09595	IPR007369	tr|G7I4B7|G7I4B7_MEDTR	sp|O81062|SIP_ARATH	XP_003588534.2
MS.gene71757	0.55661	0.156902	-0.267169	1.11293	GO:0000166;GO:0003674;GO:0003676;GO:0003824;GO:0004386;GO:0005488;GO:0005524;GO:0008144;GO:0016462;GO:0016787;GO:0016817;GO:0016818;GO:0016887;GO:0017076;GO:0017111;GO:0030554;GO:0032553;GO:0032555;GO:0032559;GO:0035639;GO:0036094;GO:0042623;GO:0043167;GO:0043168;GO:0097159;GO:0097367;GO:1901265;GO:1901363	K14442	IPR011545	tr|A0A072VR43|A0A072VR43_MEDTR	sp|F4IM84|DEXH5_ARATH	KEH44156.1
MS.gene44603	0.492525	1.93515	3.20802	Inf	-	-	-	tr|A0A072UBE9|A0A072UBE9_MEDTR	sp|Q8LG95|PP332_ARATH	XP_013452335.1
MS.gene82420	-0.522478	0.213207	0.187262	1.32753	GO:0003674;GO:0003824;GO:0004553;GO:0005975;GO:0008150;GO:0008152;GO:0016787;GO:0016798;GO:0044238;GO:0071704	-	IPR000490	tr|G7JIQ2|G7JIQ2_MEDTR	sp|P52409|E13B_WHEAT	RHN62078.1
MS.gene039817	#N/A	#NAME?	#N/A	#NAME?	GO:0000166;GO:0003674;GO:0003824;GO:0004672;GO:0004674;GO:0005488;GO:0005524;GO:0006464;GO:0006468;GO:0006793;GO:0006796;GO:0006807;GO:0008037;GO:0008144;GO:0008150;GO:0008152;GO:0009987;GO:0016301;GO:0016310;GO:0016740;GO:0016772;GO:0016773;GO:0017076;GO:0019538;GO:0022414;GO:0030554;GO:0032553;GO:0032555;GO:0032559;GO:0035639;GO:0036094;GO:0036211;GO:0043167;GO:0043168;GO:0043170;GO:0043412;GO:…	-	IPR024171	tr|G7IZ17|G7IZ17_MEDTR	sp|O81832|Y4729_ARATH	XP_003598740.1
MS.gene003164	-1.31365	0.679568	0.880044	1.77418	GO:0003674;GO:0003676;GO:0003677;GO:0005488;GO:0097159;GO:1901363	-	IPR036465	tr|G7ISN4|G7ISN4_MEDTR	sp|Q94A57|PHL2_ARATH	XP_003594365.1
MS.gene073984	Inf	#NAME?	#N/A	-4.46964	GO:0003674;GO:0003824;GO:0004175;GO:0004190;GO:0006508;GO:0006807;GO:0008150;GO:0008152;GO:0008233;GO:0016787;GO:0019538;GO:0043170;GO:0044238;GO:0070001;GO:0070011;GO:0071704;GO:0140096;GO:1901564	-	IPR001969	tr|A0A072TIW2|A0A072TIW2_MEDTR	sp|Q6XBF8|CDR1_ARATH	RHN74473.1
MS.gene011541	0.392718	1.70138	0.364189	1.24819	-	-	IPR008395	tr|G7JIV3|G7JIV3_MEDTR	-	XP_024636970.1
MS.gene041276	-0.965656	-1.59723	-0.604606	-2.22334	-	-	IPR010734	tr|G7L6A8|G7L6A8_MEDTR	sp|Q9LY87|RGLG2_ARATH	XP_003622329.1
MS.gene89538	0.347526	0.541451	0.00311414	1.0961	-	-	IPR008979	tr|A0A072VM17|A0A072VM17_MEDTR	sp|F4I316|SUN3_ARATH	KEH42453.1
MS.gene09856	0.388668	-0.349717	0.670084	1.59961	GO:0005575;GO:0005643;GO:0032991	K14310	IPR021827	tr|G7L0K5|G7L0K5_MEDTR	sp|F4KBW6|NU205_ARATH	XP_003625502.2
MS.gene67932	1.5532	1.15941	-0.631715	5.33423	GO:0003674;GO:0003676;GO:0003677;GO:0005488;GO:0005515;GO:0046983;GO:0097159;GO:1901363	-	IPR003656	tr|A0A2Z6P576|A0A2Z6P576_TRISU	sp|P08770|TRA1_MAIZE	GAU51574.1
MS.gene025433	-0.857155	-0.645277	-1.541	-2.3703	GO:0003674;GO:0003676;GO:0003723;GO:0003746;GO:0005488;GO:0005515;GO:0006414;GO:0008135;GO:0008150;GO:0008152;GO:0009058;GO:0009059;GO:0009987;GO:0034645;GO:0043170;GO:0044237;GO:0044249;GO:0044260;GO:0045182;GO:0071704;GO:0090079;GO:0097159;GO:1901363;GO:1901576	-	IPR014039	tr|A0A072U4T1|A0A072U4T1_MEDTR	sp|B9SEZ6|EFTS_RICCO	XP_013450684.1
MS.gene072266	0.00416507	0.191987	0.503822	1.30543	-	-	-	tr|A0A1S2Z793|A0A1S2Z793_CICAR	sp|Q54IA0|COX19_DICDI	XP_004516302.1
MS.gene47663	-0.702215	-0.312513	-0.353906	-2.49759	GO:0003674;GO:0003824;GO:0004518;GO:0004519;GO:0005575;GO:0006139;GO:0006364;GO:0006396;GO:0006725;GO:0006807;GO:0008150;GO:0008152;GO:0009987;GO:0016070;GO:0016072;GO:0016787;GO:0016788;GO:0032991;GO:0034470;GO:0034641;GO:0034660;GO:0043170;GO:0044237;GO:0044238;GO:0046483;GO:0061695;GO:0071704;GO:0090304;GO:0090730;GO:1901360;GO:1902494;GO:1902555;GO:1902911;GO:1905348;GO:1905354;GO:1990234	K16912	IPR007174	tr|G7KCV9|G7KCV9_MEDTR	sp|O42936|LAS1_SCHPO	AET00180.1
MS.gene37276	-2.05246	-0.63659	-1.35273	-2.43385	-	-	IPR006843	tr|I3SSW0|I3SSW0_MEDTR	sp|Q8S9M1|PAP13_ARATH	XP_013467673.1
MS.gene57260	-1.93807	-1.43364	-1.81323	-2.49706	GO:0003674;GO:0003824;GO:0005575;GO:0006629;GO:0008150;GO:0008152;GO:0016021;GO:0016491;GO:0031224;GO:0044238;GO:0071704;GO:0110165	K21737	IPR036400	tr|G7I9X4|G7I9X4_MEDTR	sp|O04353|DES6_BOROF	XP_003588984.1
MS.gene88037	-0.687766	-0.583012	0.0675735	-1.4548	GO:0005575;GO:0005887;GO:0006810;GO:0008150;GO:0016021;GO:0031224;GO:0031226;GO:0051179;GO:0051234;GO:0055085;GO:0110165	K08193	IPR011701	tr|G7JKS8|G7JKS8_MEDTR	sp|Q9FKV1|ANTR5_ARATH	XP_003605397.2
MS.gene57179	0.600177	0.0793786	-0.486462	-2.41961	-	-	-	tr|I3SXZ4|I3SXZ4_MEDTR	-	XP_024639221.1
MS.gene066018	0.669591	0.856791	0.00833896	1.27549	GO:0003674;GO:0005488;GO:0005515	-	IPR011990	tr|A0A072VMT9|A0A072VMT9_MEDTR	sp|Q66GN3|NPGR2_ARATH	KEH42753.1
MS.gene59001	1.64044	0.996477	0.806007	1.02057	GO:0003674;GO:0003824;GO:0008150;GO:0008152;GO:0016491;GO:0055114	-	IPR027443	tr|A0A396HT84|A0A396HT84_MEDTR	sp|D4N502|DIOX3_PAPSO	XP_013442957.2
MS.gene53828	1.05167	-0.614313	-0.788838	-3.76512	GO:0003674;GO:0003824;GO:0006629;GO:0008081;GO:0008150;GO:0008152;GO:0016787;GO:0016788;GO:0042578;GO:0044238;GO:0071704	-	IPR017946	tr|A0A072TWA0|A0A072TWA0_MEDTR	sp|Q93XX5|Y5713_ARATH	XP_013447646.1
MS.gene059822	-0.209691	0.626937	0.976155	1.94029	-	-	IPR000608	tr|A0A396JCT9|A0A396JCT9_MEDTR	sp|Q8GY87|UBC26_ARATH	RHN75112.1
MS.gene78979	#NAME?	Inf	#NAME?	-5.04325	-	K09775	IPR003832	tr|G7JC22|G7JC22_MEDTR	sp|O32107|YUID_BACSU	XP_003601814.1
MS.gene68676	#NAME?	-1.37162	#N/A	-5.56185	-	-	-	tr|I3S330|I3S330_MEDTR	-	XP_013464065.1
MS.gene29485	2.30664	4.55973	2.44675	2.82206	-	-	IPR035892	tr|G7KBR3|G7KBR3_MEDTR	sp|A2WWV5|ERG1_ORYSI	XP_003616408.2
MS.gene62428	0.139532	-0.420958	#N/A	-5.00786	GO:0000166;GO:0003674;GO:0003676;GO:0005488;GO:0005524;GO:0008144;GO:0017076;GO:0030554;GO:0032553;GO:0032555;GO:0032559;GO:0035639;GO:0036094;GO:0043167;GO:0043168;GO:0097159;GO:0097367;GO:1901265;GO:1901363	K11594	IPR001650	tr|G7JCV9|G7JCV9_MEDTR	sp|Q9M2F9|RH52_ARATH	XP_003609294.1
MS.gene21065	-0.641552	-0.954391	0.595624	-1.73256	GO:0000166;GO:0003674;GO:0003774;GO:0003777;GO:0003824;GO:0005488;GO:0005515;GO:0005524;GO:0006928;GO:0007017;GO:0007018;GO:0008017;GO:0008092;GO:0008144;GO:0008150;GO:0009987;GO:0015631;GO:0016462;GO:0016787;GO:0016817;GO:0016818;GO:0017076;GO:0017111;GO:0030554;GO:0032553;GO:0032555;GO:0032559;GO:0035639;GO:0036094;GO:0043167;GO:0043168;GO:0097159;GO:0097367;GO:1901265;GO:1901363	K11498	IPR001752	tr|A0A072VNB1|A0A072VNB1_MEDTR	sp|F4J2K4|KN7O_ARATH	XP_013469093.1
MS.gene42755	0.645027	2.05734	1.18421	3.29095	GO:0003674;GO:0003676;GO:0003677;GO:0005488;GO:0097159;GO:1901363	-	IPR001005	tr|A0A396GPI2|A0A396GPI2_MEDTR	sp|Q9SAK5|APL_ARATH	RHN40605.1
MS.gene92318	0.530522	0.212538	-0.12281	1.07369	GO:0000166;GO:0003674;GO:0005488;GO:0005515;GO:0005524;GO:0008144;GO:0017076;GO:0030554;GO:0032553;GO:0032555;GO:0032559;GO:0035639;GO:0036094;GO:0042393;GO:0043167;GO:0043168;GO:0097159;GO:0097367;GO:1901265;GO:1901363	K11647	IPR014001	tr|G7K2A2|G7K2A2_MEDTR	sp|F4J9M5|CHR12_ARATH	XP_003610678.1
MS.gene38941	-0.624796	-0.358926	-0.952674	-2.17526	-	-	IPR011989	tr|A0A072TFU5|A0A072TFU5_MEDTR	sp|Q93W28|Y4554_ARATH	XP_013442227.1
MS.gene98828	0.661383	0.97742	0.257431	1.22931	GO:0000413;GO:0003674;GO:0003676;GO:0003755;GO:0003824;GO:0005488;GO:0006464;GO:0006807;GO:0008150;GO:0008152;GO:0008270;GO:0009987;GO:0016853;GO:0016859;GO:0018193;GO:0018208;GO:0019538;GO:0036211;GO:0043167;GO:0043169;GO:0043170;GO:0043412;GO:0044237;GO:0044238;GO:0044260;GO:0044267;GO:0046872;GO:0046914;GO:0071704;GO:0097159;GO:0140096;GO:1901363;GO:1901564	-	IPR001878	tr|G7KN14|G7KN14_MEDTR	sp|Q6Q151|CYP59_ARATH	XP_013453000.1
MS.gene050727	0.302641	-0.165905	0.670741	3.86927	GO:0003674;GO:0005488;GO:0005515	-	IPR002110	tr|A0A072U691|A0A072U691_MEDTR	sp|Q6AWW5|Y5262_ARATH	XP_013450650.1
MS.gene002731	-1.58851	-1.53321	1.25038	-4.99583	GO:0003674;GO:0003824;GO:0004553;GO:0005975;GO:0008150;GO:0008152;GO:0016787;GO:0016798;GO:0044238;GO:0071704	-	IPR000490	tr|A0A072V4E6|A0A072V4E6_MEDTR	sp|Q9ZQG9|E1314_ARATH	XP_013462667.1
MS.gene002483	-0.42456	1.40717	0.0737355	3.95885	-	-	IPR009003	tr|G7ISD6|G7ISD6_MEDTR	sp|Q8VZD4|DEG15_ARATH	XP_003593618.2
MS.gene034464	#NAME?	-0.924073	#NAME?	-3.73049	-	-	IPR029058	tr|G7ITR4|G7ITR4_MEDTR	-	XP_003596802.1
MS.gene44125	1.03424	0.921417	0.676631	4.76017	GO:0003674;GO:0003824;GO:0006508;GO:0006807;GO:0008150;GO:0008152;GO:0008233;GO:0008234;GO:0016787;GO:0019538;GO:0043170;GO:0044238;GO:0070011;GO:0071704;GO:0140096;GO:1901564	-	IPR038765	tr|A0A2Z6MLR9|A0A2Z6MLR9_TRISU	-	GAU33476.1
MS.gene74274	0.257004	-0.976766	-0.316926	-4.98618	GO:0000166;GO:0003674;GO:0003774;GO:0003824;GO:0005488;GO:0005515;GO:0005524;GO:0005575;GO:0007015;GO:0008144;GO:0008150;GO:0009987;GO:0016043;GO:0016459;GO:0016462;GO:0016787;GO:0016817;GO:0016818;GO:0017076;GO:0017111;GO:0030554;GO:0032553;GO:0032555;GO:0032559;GO:0032991;GO:0035639;GO:0036094;GO:0043167;GO:0043168;GO:0071840;GO:0097159;GO:0097367;GO:0097435;GO:1901265;GO:1901363	K10357	IPR000048	tr|G7KZI6|G7KZI6_MEDTR	sp|F4I460|MYO8_ARATH	XP_003625453.2
MS.gene057587	0.696583	0.101238	0.356227	3.09478	-	-	-	tr|Q2HT79|Q2HT79_MEDTR	sp|F8WLS6|UGT6_CATRO	XP_003621289.2
MS.gene051290	-1.37933	-0.237237	-0.423164	-2.41444	GO:0003674;GO:0005048;GO:0005488;GO:0005575;GO:0006621;GO:0008150;GO:0009987;GO:0016021;GO:0031224;GO:0032507;GO:0033218;GO:0035437;GO:0042277;GO:0045185;GO:0046923;GO:0051179;GO:0051235;GO:0051651;GO:0065007;GO:0065008;GO:0072595;GO:0110165	-	IPR000133	tr|I3SA95|I3SA95_MEDTR	sp|Q9ZTN2|ERD2_PETHY	XP_013448631.1
MS.gene029650	-0.678832	-1.23686	0.284296	-2.22237	-	-	-	-	-	GAU15862.1
MS.gene60563	2.14716	1.4535	0.172317	3.409	GO:0003674;GO:0005488;GO:0005515	K14298	IPR015943	tr|A0A072VZF6|A0A072VZF6_MEDTR	sp|Q38942|RAE1_ARATH	XP_013469392.1
MS.gene000187	-0.629952	-0.373082	-0.603861	-2.63216	-	-	IPR009291	tr|A2Q3B6|A2Q3B6_MEDTR	-	XP_003595833.1
MS.gene044312	-0.559474	-0.0180907	-0.326145	-1.44093	GO:0005575;GO:0016021;GO:0031224;GO:0110165	-	IPR004240	tr|G7J833|G7J833_MEDTR	sp|F4JRE0|TMN12_ARATH	XP_003601479.2
MS.gene074383	-0.522112	-2.90092	-1.30814	-2.94952	GO:0003674;GO:0005488;GO:0005515	-	IPR001680	tr|A0A072VA53|A0A072VA53_MEDTR	sp|O48716|JGB_ARATH	XP_013461036.1
MS.gene039694	0.717191	0.424927	0.226764	1.05346	GO:0003674;GO:0003824;GO:0004482;GO:0005575;GO:0005634;GO:0006139;GO:0006370;GO:0006396;GO:0006397;GO:0006725;GO:0006807;GO:0008150;GO:0008152;GO:0008168;GO:0008170;GO:0008173;GO:0008174;GO:0008757;GO:0009452;GO:0009987;GO:0016070;GO:0016071;GO:0016740;GO:0016741;GO:0034641;GO:0036260;GO:0043170;GO:0043226;GO:0043227;GO:0043229;GO:0043231;GO:0044237;GO:0044238;GO:0046483;GO:0071704;GO:0090304;GO:…	-	IPR004971	tr|A0A072U4P1|A0A072U4P1_MEDTR	sp|Q9LHQ7|MCES1_ARATH	XP_013450679.1
MS.gene026540	-1.71438	0.104184	-1.44986	-2.61764	-	-	IPR036443	tr|A0A072VGP2|A0A072VGP2_MEDTR	sp|Q8S9K3|VAR3_ARATH	XP_013466567.1
MS.gene83151	1.59314	Inf	2.40144	Inf	GO:0003674;GO:0003824;GO:0008150;GO:0008152;GO:0016491;GO:0055114	-	IPR011032	tr|A0A2Z6NRG0|A0A2Z6NRG0_TRISU	sp|Q9SLN8|DBR_TOBAC	GAU46176.1
MS.gene034548	-0.823737	-1.05691	2.21961	#NAME?	-	-	-	-	-	-
MS.gene83869	-3.17269	Inf	-0.883845	-3.23016	GO:0003674;GO:0003676;GO:0003677;GO:0005488;GO:0006355;GO:0008150;GO:0009889;GO:0010468;GO:0010556;GO:0019219;GO:0019222;GO:0031323;GO:0031326;GO:0050789;GO:0050794;GO:0051171;GO:0051252;GO:0060255;GO:0065007;GO:0080090;GO:0097159;GO:1901363;GO:1903506;GO:2000112;GO:2001141	-	IPR003851	tr|A0A072U836|A0A072U836_MEDTR	sp|Q8LFV3|CDF3_ARATH	XP_013451513.1
MS.gene057722	0.170677	-0.194272	-0.0368626	-1.537	GO:0003674;GO:0005215;GO:0005575;GO:0006810;GO:0006811;GO:0006812;GO:0008150;GO:0008324;GO:0015075;GO:0015095;GO:0015318;GO:0015693;GO:0016021;GO:0022857;GO:0022890;GO:0030001;GO:0031224;GO:0046873;GO:0051179;GO:0051234;GO:0070838;GO:0072511;GO:0110165	-	IPR008521	tr|A0A072UL97|A0A072UL97_MEDTR	sp|Q8GWX2|NIPA6_ARATH	XP_013456503.1
MS.gene006078	-0.995125	-2.67279	-0.0605982	-2.8468	GO:0003674;GO:0003824;GO:0016491	-	IPR036291	tr|A0A072VNJ9|A0A072VNJ9_MEDTR	sp|Q9SZ83|Y4967_ARATH	XP_013469566.1
MS.gene93891	1.36978	0.399048	0.0350666	-2.30785	GO:0000166;GO:0003674;GO:0003824;GO:0004672;GO:0005488;GO:0005524;GO:0006464;GO:0006468;GO:0006793;GO:0006796;GO:0006807;GO:0008144;GO:0008150;GO:0008152;GO:0009987;GO:0016301;GO:0016310;GO:0016740;GO:0016772;GO:0016773;GO:0017076;GO:0019538;GO:0030554;GO:0032553;GO:0032555;GO:0032559;GO:0035639;GO:0036094;GO:0036211;GO:0043167;GO:0043168;GO:0043170;GO:0043412;GO:0044237;GO:0044238;GO:0044260;GO:…	-	IPR011009	tr|A0A396I4T4|A0A396I4T4_MEDTR	sp|Q9FIJ6|ACCR4_ARATH	XP_024637688.1
MS.gene36008	0.812825	-1.04071	1.86116	2.29414	-	K22845	-	tr|A0A072U8K5|A0A072U8K5_MEDTR	sp|A0A067YB04|UGT1_PUEML	XP_024642419.1
MS.gene003178	0.704272	0.168242	0.921977	2.72197	-	-	IPR006527	tr|G7ISR0|G7ISR0_MEDTR	sp|Q9SU30|CPR1_ARATH	XP_003594391.3
MS.gene97719	0.825231	0.342785	-0.704151	1.90516	GO:0003674;GO:0005484;GO:0005488;GO:0005515;GO:0005575;GO:0006810;GO:0006886;GO:0008104;GO:0008150;GO:0015031;GO:0015833;GO:0016020;GO:0016192;GO:0030674;GO:0033036;GO:0042886;GO:0045184;GO:0046907;GO:0051179;GO:0051234;GO:0051641;GO:0060090;GO:0071702;GO:0071705;GO:0110165	K08488	IPR006011	tr|G7KCF3|G7KCF3_MEDTR	sp|P93654|SYP22_ARATH	XP_003612840.2
MS.gene30634	#NAME?	-2.51733	#NAME?	#NAME?	GO:0003674;GO:0005488;GO:0006810;GO:0006811;GO:0006812;GO:0008150;GO:0030001;GO:0043167;GO:0043169;GO:0046872;GO:0051179;GO:0051234	-	IPR006121	tr|I3SS97|I3SS97_MEDTR	sp|O03982|HIP39_ARATH	AFK43139.1
MS.gene00568	0.537254	0.715965	0.0732025	1.13106	-	-	IPR012438	tr|A0A072VEU0|A0A072VEU0_MEDTR	-	XP_013465907.1
MS.gene070932	-0.680481	-0.0765038	-1.27646	-4.18322	GO:0006629;GO:0006644;GO:0006650;GO:0006793;GO:0006796;GO:0008150;GO:0008152;GO:0009987;GO:0016311;GO:0019637;GO:0030258;GO:0044237;GO:0044238;GO:0044255;GO:0046486;GO:0046488;GO:0046839;GO:0046856;GO:0071704	-	IPR036691	tr|A0A072VPA4|A0A072VPA4_MEDTR	sp|Q0WQ41|IP5P7_ARATH	XP_013469806.1
MS.gene049620	0.0608344	0.0639205	0.86975	#NAME?	-	-	IPR006769	tr|A0A072UXK6|A0A072UXK6_MEDTR	sp|Q8VYR0|MCU5_ARATH	XP_013460510.1
MS.gene92394	1.42842	0.876656	1.43431	3.73388	GO:0000166;GO:0003674;GO:0003824;GO:0004497;GO:0004499;GO:0005488;GO:0008150;GO:0008152;GO:0016491;GO:0016705;GO:0016709;GO:0036094;GO:0043167;GO:0043168;GO:0048037;GO:0050660;GO:0050661;GO:0050662;GO:0055114;GO:0097159;GO:1901265;GO:1901363	K22324	IPR036188	tr|G7LEJ7|G7LEJ7_MEDTR	sp|A8MRX0|GSOX5_ARATH	XP_003627756.1
MS.gene060359	-0.149076	-1.06846	0.208507	-2.46433	-	-	IPR036452	tr|G7JJ08|G7JJ08_MEDTR	sp|B1KHA5|RIHA_SHEWM	RHN64206.1
MS.gene057026	0.884152	0.928236	0.24243	1.39833	GO:0003674;GO:0003824;GO:0016787	-	IPR006186	tr|A0A072VDK6|A0A072VDK6_MEDTR	sp|Q84XU2|PPP5_ARATH	XP_024632596.1
MS.gene043393	0.382081	0.0437307	0.33841	#NAME?	GO:0008150;GO:0009987;GO:0010207;GO:0016043;GO:0022607;GO:0034622;GO:0043933;GO:0065003;GO:0071840	-	IPR038450	tr|A0A072VAN9|A0A072VAN9_MEDTR	sp|Q9LR64|PB27A_ARATH	KEH39099.1
MS.gene056410	1.05608	#N/A	-0.179747	#NAME?	GO:0003674;GO:0003824	-	IPR015424	tr|G7JEX4|G7JEX4_MEDTR	sp|P21885|SPEA_BACSU	AES89032.2
MS.gene038727	0.991314	1.61071	0.384476	1.90259	-	-	-	-	-	-
MS.gene046966	0.952741	1.29805	0.550716	2.17207	-	-	-	tr|A0A072UN86|A0A072UN86_MEDTR	sp|A4PBL4|RAD54_ORYSJ	XP_013453281.1
MS.gene006220	-2.35664	0.274049	-1.44595	-3.81637	GO:0003674;GO:0003676;GO:0003677;GO:0003700;GO:0005488;GO:0006355;GO:0008150;GO:0009889;GO:0010468;GO:0010556;GO:0019219;GO:0019222;GO:0031323;GO:0031326;GO:0043565;GO:0050789;GO:0050794;GO:0051171;GO:0051252;GO:0060255;GO:0065007;GO:0080090;GO:0097159;GO:0140110;GO:1901363;GO:1903506;GO:2000112;GO:2001141	-	IPR003657	tr|G7IDY1|G7IDY1_MEDTR	sp|Q9FLX8|WRK27_ARATH	AES62434.1
MS.gene033503	-0.950017	0.283342	-0.219557	-1.06311	GO:0003674;GO:0003676;GO:0003677;GO:0003700;GO:0005488;GO:0006355;GO:0008150;GO:0009889;GO:0010468;GO:0010556;GO:0019219;GO:0019222;GO:0031323;GO:0031326;GO:0050789;GO:0050794;GO:0051171;GO:0051252;GO:0060255;GO:0065007;GO:0080090;GO:0097159;GO:0140110;GO:1901363;GO:1903506;GO:2000112;GO:2001141	-	IPR001471	tr|G7KSE1|G7KSE1_MEDTR	sp|Q6PQQ4|BBM_ARATH	XP_003624212.1
MS.gene91203	0.895889	1.30737	-0.0378005	1.24491	GO:0003674;GO:0003676;GO:0003723;GO:0003743;GO:0005488;GO:0006413;GO:0008135;GO:0008150;GO:0008152;GO:0009987;GO:0044237;GO:0045182;GO:0090079;GO:0097159;GO:1901363	K03113	IPR005874	tr|G7IJN1|G7IJN1_MEDTR	sp|A6MZM2|SUI1_ORYSI	XP_003596650.1
MS.gene67623	Inf	Inf	2.42454	Inf	GO:0003674;GO:0004857;GO:0004866;GO:0030234;GO:0030414;GO:0061134;GO:0061135;GO:0098772	-	IPR002160	tr|A0A396IJ95|A0A396IJ95_MEDTR	sp|P29421|IAAS_ORYSJ	RHN65689.1
MS.gene61278	0.69956	1.84947	0.739199	Inf	GO:0003674;GO:0003676;GO:0003677;GO:0005488;GO:0006355;GO:0008150;GO:0008270;GO:0009889;GO:0010468;GO:0010556;GO:0019219;GO:0019222;GO:0031323;GO:0031326;GO:0043167;GO:0043169;GO:0043565;GO:0046872;GO:0046914;GO:0050789;GO:0050794;GO:0051171;GO:0051252;GO:0060255;GO:0065007;GO:0080090;GO:0097159;GO:1901363;GO:1903506;GO:2000112;GO:2001141	-	IPR000679	tr|A0A396IEH1|A0A396IEH1_MEDTR	sp|Q8W4H1|GAT26_ARATH	XP_024637991.1
MS.gene40013	-0.763162	0.805377	0.8866	-1.96145	GO:0003674;GO:0005488;GO:0005515	K12816	IPR019775	tr|A0A396JPJ6|A0A396JPJ6_MEDTR	sp|Q9DC48|PRP17_MOUSE	XP_024636095.1
MS.gene000251	2.55551	Inf	1.09872	Inf	GO:0003674;GO:0005488;GO:0005515	-	IPR002885	tr|G7LAS1|G7LAS1_MEDTR	sp|Q84J71|PP161_ARATH	XP_003626687.2
MS.gene94149	Inf	-0.0257424	-1.56636	Inf	-	-	IPR010800	tr|G7K7D4|G7K7D4_MEDTR	sp|Q07202|CORA_MEDSA	AES99764.2
MS.gene034142	1.14704	0.686437	-0.573046	Inf	GO:0003674;GO:0003824;GO:0005488;GO:0048037;GO:0050662	-	IPR036291	tr|B7FKX2|B7FKX2_MEDTR	sp|Q9FIE8|UXS3_ARATH	XP_003597351.1
MS.gene053685	-1.1085	-1.48473	0.050344	-3.04864	GO:0003674;GO:0003824;GO:0004175;GO:0004190;GO:0006508;GO:0006807;GO:0008150;GO:0008152;GO:0008233;GO:0016787;GO:0019538;GO:0043170;GO:0044238;GO:0070001;GO:0070011;GO:0071704;GO:0140096;GO:1901564	-	IPR021109	tr|G7KA08|G7KA08_MEDTR	sp|Q9LX20|ASPL1_ARATH	XP_003614952.2
MS.gene36671	0.722555	0.868575	0.274626	2.36598	-	-	IPR010844	tr|A0A072TLA6|A0A072TLA6_MEDTR	-	KEH18284.1
MS.gene90222	0.52322	1.32337	1.66671	1.91216	GO:0003674;GO:0003676;GO:0003723;GO:0005488;GO:0097159;GO:1901363	K21444	IPR036612	tr|G7JV44|G7JV44_MEDTR	sp|F4KDN0|HEN4_ARATH	XP_003608395.1
MS.gene49079	0.414468	2.67973	1.34253	Inf	GO:0003674;GO:0003676;GO:0003677;GO:0005488;GO:0097159;GO:1901363	K09422	IPR001005	tr|A0A072VQK4|A0A072VQK4_MEDTR	sp|Q9M2D9|MYB17_ARATH	XP_013469680.1
MS.gene058406	0.306084	-0.285365	-0.162222	1.15901	GO:0005575;GO:0005829;GO:0006732;GO:0006777;GO:0006793;GO:0006796;GO:0006807;GO:0008150;GO:0008152;GO:0009058;GO:0009108;GO:0009987;GO:0018130;GO:0019637;GO:0019720;GO:0043545;GO:0044237;GO:0044249;GO:0046483;GO:0051186;GO:0051188;GO:0051189;GO:0071704;GO:0090407;GO:0110165;GO:1901360;GO:1901362;GO:1901564;GO:1901566;GO:1901576	-	IPR003749	tr|G7IYH1|G7IYH1_MEDTR	sp|Q9S7A3|MOC2A_ARATH	XP_003598217.2
MS.gene021731	-2.02422	0.357141	0.320316	-3.66489	GO:0003674;GO:0005488;GO:0005509;GO:0043167;GO:0043169;GO:0046872	-	IPR002048	tr|G7L207|G7L207_MEDTR	sp|Q93Z27|CML46_ARATH	XP_003621252.1
MS.gene047463	-0.646277	-0.556177	0.485332	Inf	-	-	-	tr|A0A392T8J3|A0A392T8J3_9FABA	-	PNX65784.1
MS.gene043579	-1.31994	-1.75617	-1.03798	-2.79902	GO:0003674;GO:0003676;GO:0005488;GO:0097159;GO:1901363	-	IPR022755	tr|G7IKT3|G7IKT3_MEDTR	sp|Q9LRW7|IDD11_ARATH	XP_024631650.1
MS.gene23663	0.0395316	-0.600182	0.790628	4.42459	GO:0000413;GO:0003674;GO:0003755;GO:0003824;GO:0006457;GO:0006464;GO:0006807;GO:0008150;GO:0008152;GO:0009987;GO:0016853;GO:0016859;GO:0018193;GO:0018208;GO:0019538;GO:0036211;GO:0043170;GO:0043412;GO:0044237;GO:0044238;GO:0044260;GO:0044267;GO:0071704;GO:0140096;GO:1901564	K12734	IPR020892	tr|G7ZW00|G7ZW00_MEDTR	sp|Q9LPC7|CP18A_ARATH	XP_013445004.1
MS.gene24142	0.0100958	4.08136	1.65653	4.35786	-	-	IPR036865	tr|A0A072U9M4|A0A072U9M4_MEDTR	sp|F4JYJ3|SFH11_ARATH	KEH25778.1
MS.gene93376	1.49676	1.90483	1.52223	5.29527	GO:0000166;GO:0003674;GO:0005488;GO:0005515;GO:0007165;GO:0008150;GO:0009987;GO:0017076;GO:0030554;GO:0032553;GO:0032555;GO:0032559;GO:0036094;GO:0043167;GO:0043168;GO:0043531;GO:0050789;GO:0050794;GO:0065007;GO:0097159;GO:0097367;GO:1901265;GO:1901363	-	IPR027417	tr|G7JLT0|G7JLT0_MEDTR	sp|Q40392|TMVRN_NICGU	AES86763.2
MS.gene066293	0.749061	-0.385318	-0.678279	-1.10794	GO:0003674;GO:0003676;GO:0003677;GO:0003700;GO:0005488;GO:0006355;GO:0008150;GO:0009889;GO:0010468;GO:0010556;GO:0019219;GO:0019222;GO:0031323;GO:0031326;GO:0043565;GO:0050789;GO:0050794;GO:0051171;GO:0051252;GO:0060255;GO:0065007;GO:0080090;GO:0097159;GO:0140110;GO:1901363;GO:1903506;GO:2000112;GO:2001141	-	IPR001356	tr|G7K9R5|G7K9R5_MEDTR	sp|Q940J1|ATB16_ARATH	AES96536.1
MS.gene51183	0.426649	0.832805	0.580754	1.88352	-	-	-	tr|G7KQL6|G7KQL6_MEDTR	-	XP_003624126.1
MS.gene97009	1.66148	1.3504	2.05765	4.41794	GO:0003674;GO:0003676;GO:0003677;GO:0003700;GO:0005488;GO:0006355;GO:0008150;GO:0009889;GO:0010468;GO:0010556;GO:0019219;GO:0019222;GO:0031323;GO:0031326;GO:0050789;GO:0050794;GO:0051171;GO:0051252;GO:0060255;GO:0065007;GO:0080090;GO:0097159;GO:0140110;GO:1901363;GO:1903506;GO:2000112;GO:2001141	K14516	IPR016177	tr|G8EW00|G8EW00_MEDSA	sp|Q8LDC8|ERF92_ARATH	AEQ64869.1
MS.gene95478	0.880492	1.14688	-0.287958	1.80638	-	-	IPR036465	tr|A0A2K3PGR9|A0A2K3PGR9_TRIPR	sp|Q5UNY4|YL728_MIMIV	PNY14473.1
MS.gene93623	1.23243	0.426904	1.18386	2.17282	-	-	IPR036812	tr|A2Q5B6|A2Q5B6_MEDTR	sp|Q7XT99|AKR2_ORYSJ	XP_003621701.1
MS.gene004892	-3.38404	0.472713	-1.82033	#NAME?	-	-	IPR006502	tr|A0A072VMZ8|A0A072VMZ8_MEDTR	-	XP_013468766.1
MS.gene28327	0.453753	0.622727	0.262735	1.2963	GO:0003674;GO:0003824;GO:0004416;GO:0006081;GO:0006082;GO:0006089;GO:0008150;GO:0008152;GO:0009056;GO:0009438;GO:0009987;GO:0016787;GO:0016788;GO:0016790;GO:0019243;GO:0019752;GO:0032787;GO:0042180;GO:0042182;GO:0043436;GO:0044237;GO:0044248;GO:0044281;GO:0044282;GO:0046185;GO:0051596;GO:0061727;GO:0071704;GO:1901575;GO:1901615	K01069	IPR036866	tr|G7JEV9|G7JEV9_MEDTR	sp|Q8LDW8|GLO2D_ARATH	XP_003606820.1
MS.gene015928	-0.143805	-0.310813	3.1812	-3.4496	GO:0000166;GO:0003674;GO:0003824;GO:0004672;GO:0005488;GO:0005509;GO:0005524;GO:0006464;GO:0006468;GO:0006793;GO:0006796;GO:0006807;GO:0008144;GO:0008150;GO:0008152;GO:0009987;GO:0016301;GO:0016310;GO:0016740;GO:0016772;GO:0016773;GO:0017076;GO:0019538;GO:0030246;GO:0030247;GO:0030554;GO:0032553;GO:0032555;GO:0032559;GO:0035639;GO:0036094;GO:0036211;GO:0043167;GO:0043168;GO:0043169;GO:0043170;GO:…	-	IPR000742	tr|A0A396JI89|A0A396JI89_MEDTR	sp|Q9LMP1|WAK2_ARATH	RHN76864.1
MS.gene47150	0.537069	-1.01577	1.181	-3.23436	GO:0003674;GO:0003824;GO:0009055;GO:0016491	-	IPR008972	tr|G7KNP1|G7KNP1_MEDTR	sp|O82081|UCC1_ARATH	XP_003618846.1
MS.gene057992	-3.43048	-0.557942	-0.949854	-3.42275	-	-	-	tr|B7FH52|B7FH52_MEDTR	sp|Q39096|ERD15_ARATH	XP_003598896.1
MS.gene021937	2.73686	Inf	#N/A	-5.00311	GO:0000166;GO:0003674;GO:0003824;GO:0004672;GO:0005488;GO:0005524;GO:0006464;GO:0006468;GO:0006793;GO:0006796;GO:0006807;GO:0008144;GO:0008150;GO:0008152;GO:0009987;GO:0016301;GO:0016310;GO:0016740;GO:0016772;GO:0016773;GO:0017076;GO:0019538;GO:0030554;GO:0032553;GO:0032555;GO:0032559;GO:0035639;GO:0036094;GO:0036211;GO:0043167;GO:0043168;GO:0043170;GO:0043412;GO:0044237;GO:0044238;GO:0044260;GO:…	-	IPR024788	tr|A0A072TXV3|A0A072TXV3_MEDTR	sp|Q9SCZ4|FERON_ARATH	XP_013447627.1
MS.gene56345	-0.398045	-1.01075	-0.849182	-1.73803	-	-	IPR010605	tr|G7IVH8|G7IVH8_MEDTR	-	XP_003598365.1
MS.gene027790	-0.560083	-0.471809	0.196478	-1.06545	-	-	-	tr|G7JWE3|G7JWE3_MEDTR	-	XP_003613046.1
MS.gene024778	-0.727428	0.466174	1.3358	3.21946	-	-	IPR027417	tr|G7K6G9|G7K6G9_MEDTR	sp|Q05AW9|SMG9_XENLA	XP_003610849.1
MS.gene08065	0.382081	-1.95627	Inf	-4.99893	-	-	IPR013057	tr|G7IY94|G7IY94_MEDTR	sp|Q9FF99|AAP7_ARATH	XP_003600457.1
MS.gene05103	-0.379108	-0.987992	-0.667356	-5.27482	GO:0003674;GO:0003824;GO:0005488;GO:0005506;GO:0008150;GO:0008152;GO:0016491;GO:0016705;GO:0020037;GO:0043167;GO:0043169;GO:0046872;GO:0046906;GO:0046914;GO:0048037;GO:0055114;GO:0097159;GO:1901363	K20661	IPR001128	tr|A0A371FBL8|A0A371FBL8_MUCPR	sp|Q2QYH7|C14C2_ORYSJ	RDX75677.1
MS.gene029465	0.203299	-0.392688	0.747674	1.08482	GO:0003674;GO:0003824;GO:0008150;GO:0008152;GO:0009058	-	IPR014729	tr|A0A072VR82|A0A072VR82_MEDTR	-	XP_013470153.1
MS.gene51569	0.242249	-1.72418	-0.364823	-1.41567	-	-	IPR036188	tr|G7I6D0|G7I6D0_MEDTR	sp|P86491|6HN3M_PSEFL	AES58955.1
MS.gene045268	-0.522816	-1.52687	0.346167	-2.39144	-	-	IPR006816	tr|A0A072V0M3|A0A072V0M3_MEDTR	sp|Q54YW1|ELMOA_DICDI	XP_013461221.1
MS.gene33542	-0.178493	2.10196	-0.245242	-4.98999	GO:0003674;GO:0003824;GO:0016787	-	IPR004843	tr|G7JHZ7|G7JHZ7_MEDTR	-	AES92584.2
MS.gene015333	-0.200295	-0.937368	-0.50712	2.5918	-	-	IPR018996	tr|G7JZU1|G7JZU1_MEDTR	-	XP_003611437.1
MS.gene037613	-4.11041	Inf	#NAME?	#NAME?	GO:0003674;GO:0003824;GO:0008168;GO:0016740;GO:0016741	-	IPR005299	tr|G7JR75|G7JR75_MEDTR	sp|Q9SPV4|SAMT_CLABR	XP_003604791.1
MS.gene042134	0.066792	0.168661	0.659762	1.73953	GO:0006139;GO:0006351;GO:0006725;GO:0006807;GO:0008150;GO:0008152;GO:0009058;GO:0009059;GO:0009987;GO:0016070;GO:0018130;GO:0019438;GO:0032774;GO:0034641;GO:0034645;GO:0034654;GO:0043170;GO:0044237;GO:0044238;GO:0044249;GO:0044260;GO:0044271;GO:0046483;GO:0071704;GO:0090304;GO:0097659;GO:1901360;GO:1901362;GO:1901576	-	IPR005570	tr|G7KI14|G7KI14_MEDTR	sp|Q9M1A8|RPB8B_ARATH	XP_003610520.1
MS.gene035198	-0.821361	0.170577	1.1092	-4.94776	-	-	IPR002902	tr|G7KXF5|G7KXF5_MEDTR	sp|Q8GXV7|PDLP1_ARATH	RHN48272.1
MS.gene009939	-0.556159	0.214651	-0.0342947	3.88822	GO:0003674;GO:0003676;GO:0003723;GO:0005488;GO:0030246;GO:0030247;GO:0097159;GO:1901363;GO:2001070	-	IPR002044	tr|G7KE17|G7KE17_MEDTR	sp|F4IV66|RNE_ARATH	XP_003615550.2
MS.gene036095	0.874067	0.231152	-0.324606	2.13414	GO:0003674;GO:0003676;GO:0003677;GO:0003700;GO:0005488;GO:0006355;GO:0008150;GO:0009889;GO:0010468;GO:0010556;GO:0019219;GO:0019222;GO:0031323;GO:0031326;GO:0050789;GO:0050794;GO:0051171;GO:0051252;GO:0060255;GO:0065007;GO:0080090;GO:0097159;GO:0140110;GO:1901363;GO:1903506;GO:2000112;GO:2001141	-	IPR001471	tr|A0A072VKJ4|A0A072VKJ4_MEDTR	sp|Q8LDC8|ERF92_ARATH	XP_013468502.1
MS.gene029639	0.348801	-2.24644	-2.1532	-3.23797	-	-	IPR014729	tr|G7JY47|G7JY47_MEDTR	-	XP_003614248.1
MS.gene062558	-0.198844	0.459945	0.0622249	2.17572	-	-	IPR019176	tr|G7JQG0|G7JQG0_MEDTR	sp|Q6GPP7|TM209_XENLA	XP_003606453.1
MS.gene06746	0.0907978	-0.594936	-0.0159645	-1.26239	GO:0003674;GO:0003676;GO:0005488;GO:0097159;GO:1901363	K14948	IPR035979	tr|G7J6S2|G7J6S2_MEDTR	sp|Q9FGL9|PTBP2_ARATH	XP_003602203.2
MS.gene014340	#NAME?	-0.936079	#N/A	-4.18814	GO:0003674;GO:0005215;GO:0005319;GO:0005575;GO:0016021;GO:0031224;GO:0110165	-	IPR000731	tr|A0A072VDT9|A0A072VDT9_MEDTR	sp|P56941|NPC1_PIG	KEH36320.1
MS.gene071344	-0.524568	-0.845394	1.27115	-1.46555	GO:0003674;GO:0003824;GO:0008418;GO:0016787;GO:0016810;GO:0016811	-	IPR026750	tr|G7IJ12|G7IJ12_MEDTR	sp|O64876|NTAN1_ARATH	AES66038.2
MS.gene037935	#N/A	#N/A	#N/A	#NAME?	GO:0003674;GO:0005488;GO:0005515	-	IPR013026	tr|A0A2K3NR83|A0A2K3NR83_TRIPR	sp|P10505|APC3_SCHPO	PNY05541.1
MS.gene020481	0.201143	0.267151	0.735238	2.58651	GO:0003674;GO:0003676;GO:0003723;GO:0005488;GO:0097159;GO:1901363	-	IPR035920	tr|A0A072UR71|A0A072UR71_MEDTR	sp|Q67XL4|Y3544_ARATH	KEH32319.1
MS.gene050158	#N/A	-0.235039	#N/A	#NAME?	GO:0003674;GO:0005488;GO:0005515	-	IPR036047	tr|G7JYN5|G7JYN5_MEDTR	sp|Q9SIH5|FB322_ARATH	XP_003611411.1
MS.gene66533	-0.234144	-0.851671	-0.638017	-1.34318	GO:0003674;GO:0005488;GO:0005515	-	IPR036392	tr|I3SJT1|I3SJT1_MEDTR	sp|Q6NPM5|ATS3B_ARATH	XP_013443021.1
MS.gene057002	1.31524	0.892871	-1.35885	3.61456	GO:0003674;GO:0003824;GO:0016787	-	IPR006186	tr|A0A1S3E380|A0A1S3E380_CICAR	sp|Q9LEV0|PPP7I_ARATH	XP_012570242.1
MS.gene003895	0.476914	0.594931	0.102742	3.62403	GO:0003674;GO:0003676;GO:0003677;GO:0003824;GO:0003906;GO:0005488;GO:0005575;GO:0005634;GO:0006139;GO:0006259;GO:0006281;GO:0006284;GO:0006285;GO:0006725;GO:0006807;GO:0006950;GO:0006974;GO:0008150;GO:0008152;GO:0009987;GO:0016787;GO:0016798;GO:0016799;GO:0019104;GO:0033554;GO:0034641;GO:0043170;GO:0043226;GO:0043227;GO:0043229;GO:0043231;GO:0044237;GO:0044238;GO:0044260;GO:0046483;GO:0048037;GO:…	-	IPR003651	tr|A0A072UMM8|A0A072UMM8_MEDTR	sp|Q9SIC4|NTH1_ARATH	RHN61142.1
MS.gene031242	#N/A	#N/A	#N/A	#NAME?	-	-	-	tr|G7J3G6|G7J3G6_MEDTR	-	RHN70880.1
[truncated: 1,922 more rows]

## Sheet: TS (4,081) specific DEGs
Gene ID	24hlog2FoldChange	48hlog2FoldChange	72hlog2FoldChange	7dlog2FoldChange	GO	KEGG	IPR	TREMBL	Swissprot	NR
[truncated: 4,081 more rows]

## Sheet: Common(2,078) DEGs
Gene ID	TR 24hlog2FoldChange	TR 48hlog2FoldChange	TR 72hlog2FoldChange	TR 7dlog2FoldChange	TS 24hlog2FoldChange	TS 48hlog2FoldChange	TS 72hlog2FoldChange	TS 7dlog2FoldChange	GO	KEGG	IPR	TREMBL	Swissprot	NR
[truncated: 2,078 more rows]
