# Supplementary material for: Transcriptome Analysis of Fusarium Root-Rot-Resistant and -Susceptible Alfalfa (Medicago sativa L.) Plants during Plant–Pathogen Interactions
Source: Genes (Basel). 2022 Apr 28;13(5):788. doi: 10.3390/genes13050788 (PMC9140628; doi:10.3390/genes13050788)
Supplement: Supplementary file 1 [file genes-13-00788-s001.zip › Table S7.xlsx]

## Sheet: CR vs TR TFs
bHLH family		CR24 vs TR24log2FC	CR48 vs TR48log2FC	CR72 vs TR72log2FC	CR7d vs TR7dlog2FC
ABCA8	MS.gene067724	2.15458	2.30518	1.81591	4.13482
KIN7D	MS.gene038746	2.94047	1.71369	1.50778	1.61666
ORG2	MS.gene99291	-2.4442	-2.36843	-2.72927	-2.98817
ABCA7	MS.gene005466	1.76528	2.3186	1.8236	3.27316
BHLH130	MS.gene84970	1.8934	2.19069	1.33984	4.19185
PLP9	MS.gene018103	-2.14194	-1.9915	-1.58875	-1.85857
GAPN	MS.gene33139	3.04437	2.22246	-1.40179	1.9224
GAPN	MS.gene016051	3.11524	2.16287	-1.37191	2.54174
11441843	MS.gene004239	2.06441	2.16767	1.61349	2.37869
AS	MS.gene022673	2.79686	4.93416	2.12076	2.75297
AP2 family
PLT2	MS.gene055590	-3.8713	-2.00122	-0.00853877	-4.30429
BBM	MS.gene033503	-0.950017	0.283342	-0.219557	-1.06311
AP2L4	MS.gene42534	-0.163333	-0.556685	1.70465	-2.82942
WRKY family
WRKY19	MS.gene73804	2.66746	2.13467	-0.122435	1.40817
WRKY48	MS.gene55979	1.60176	1.16763	0.348587	1.16571
WRKY4	MS.gene55314	0.811627	0.739919	-0.0948585	1.26992
WRKY27	MS.gene006220	-2.35664	0.274049	-1.44595	-3.81637
WRKY3	MS.gene82340	0.724753	0.787639	-0.093421	3.32193
WRKY29	MS.gene89711	0.256896	-0.196315	0.912495	2.19625
WRKY51	MS.gene030712	3.20594	2.28783	-0.562756	2.02224
WRKY40	MS.gene016096	4.60861	2.10434	3.35548	3.86653
WRKY47	MS.gene28630	3.53812	-1.55379	-0.911221	2.67807
MYB family
MYB17	MS.gene49079	0.414468	2.67973	1.34253	3.45943
MYB88	MS.gene63239	0.474588	-1.10023	0.177384	-2.8537
MYBS3	MS.gene011554	1.33101	2.05998	1.80053	4.92059
MYB20	MS.gene46586	0.274963	-1.1513	0.864501	-4.52304
MYB2	MS.gene40026	-0.514573	-0.847997	0.917606	-4.24339
MYB87	MS.gene007720	2.60269	0.498165	-0.664944	0.545392
SBP family
SPL6	MS.gene071085	0.886422	0.515816	0.477689	1.00782
SPL9	MS.gene072388	-3.12182	-1.93409	-0.494867	-2.15535

## Sheet: CS vs  TS TFs
bHLH family		CS24 vs TS24log2FC	CS48 vs TS48log2FC	CS72 vs TS72log2FC	CS7d vs TS7dlog2FC
CYP72A68	MS.gene060977	4.40278	0.893458	1.91138	3.25448
CYP72A68	MS.gene060975	4.58815	1.12602	1.76564	2.28691
EXPA4	MS.gene29490	670044	1.24812	2.03616	2.07399
BHLH80	MS.gene93921	4.09383	1.26947	1.3178	2.84774
CYP72A68	MS.gene060976	5.2431	1.06507	2.19759	3.77693
At1g01540	MS.gene85443	-1.64535	-0.952131	-1.77558	-1.99569
YNL011C	MS.gene54313	1.2654	1.17221	2.22796	2.33171
At3g15890	MS.gene34424	-1.5861	-1.77552	-4.30206	-5.47097
GAPN	MS.gene33139	-0.830123	1.34986	1.4915	0.969586
AP2 family
AP2	MS.gene22733	4.24265	-0.222576	0.499163	2.01753
AIL5	MS.gene012380	2.229	0.0385209	1.39544	1.56912
AIL7	MS.gene069120	1.00206	0.0611797	1.25737	0.874365
ANT	MS.gene60174	0.139477	0.0113561	1.17899	0.273129
WRKY family
WRKY24	MS.gene87017	2.55576	0.834969	1.29906	0.639426
WRKY53	MS.gene55786	2.5503	1.46364	1.63799	0.359623
WRKY33	MS.gene87798	1.96294	0.838825	1.03745	-0.512064
WRKY6	MS.gene064364	-4.02018	-1.25319	-0.736966	-2.68578
WRKY33	MS.gene33412	2.01867	1.13892	1.65603	0.476851
WRKY14	MS.gene55899	-1.22373	-0.0583595	-0.200051	-0.196475
WRKY30	MS.gene95287	2.38309	2.11195	0.847052	0.161397
WRKY41	MS.gene84141	2.46649	2.16552	0.505288	-0.296853
WRKY70	MS.gene026885	1.67699	1.28871	2.42855	-1.5597
WRKY72A	MS.gene021671	-0.334529	0.552474	-0.94736	-1.49492
WRKY65	MS.gene023600	-0.850717	0.298144	0.35962	-1.62374
WRKY6	MS.gene042165	0.997393	0.527719	0.0402656	-1.02924
WRKY40	MS.gene067477	0.647663	0.698423	1.03747	1.61876
WRKY22	MS.gene79681	0.630267	0.068535	1.24441	0.863595
WRKY15	MS.gene011781	0.747438	-0.146046	1.15432	0.825061
WRKY15	MS.gene041947	0.0976012	0.261896	1.02275	0.57258
WRKY6	MS.gene059308	0.992972	0.831278	2.14931	-0.00737143
WRKY29	MS.gene06130	2.84021	-0.629087	3.01586	0.5001
WRKY11	MS.gene012315	0.278179	0.0905633	1.3721	1.45883
SBP family
SBP65	MS.gene31380	1.80086	-0.0311459	4.30607	5.5914
SPL1	MS.gene20896	1.61959	0.512043	1.03563	1.84381
SPL1	MS.gene072657	-0.298982	-0.136963	-1.29539	-3.13611
SPL16	MS.gene040800	-1.05675	0.13879	0.129071	-0.265945
MYB family
MYB14	MS.gene07387	1.5441	0.507467	0.904337	0.396649
MYB2	MS.gene064906	3.75452	0.617711	4.17588	1.07039
MYB14	MS.gene046078	4.16993	1.93555	1.97871	-0.998607
MYB306	MS.gene20438	2.93856	1.24099	3.54649	1.02836
MYB306	MS.gene031038	4.31654	0.620686	2.1042	-0.472582
MYB78	MS.gene67837	2.4363	3.12558	2.6072	2.93165
MYB93	MS.gene98315	-0.626826	0.0500834	-2.16708	-3.26585
MYB36	MS.gene88654	0.852305	-0.0281437	1.89307	0.889824
MYB14	MS.gene65492	0.807471	1.41279	1.78805	2.39377
MYB36	MS.gene035690	-0.880689	0.247707	1.96179	-0.132902
