# Supplementary material for: Transcriptome Analysis of Fusarium Root-Rot-Resistant and -Susceptible Alfalfa (Medicago sativa L.) Plants during Plant–Pathogen Interactions
Source: Genes (Basel). 2022 Apr 28;13(5):788. doi: 10.3390/genes13050788 (PMC9140628; doi:10.3390/genes13050788)
Supplement: Supplementary file 1 [file genes-13-00788-s001.zip › Table S9.xlsx]

## Sheet: Sheet1
Gene ID	MR24h_1:read count	MR24h_2:read count	MR24h_3:read count	MR48h_1:read count	MR48h_2:read count	MR48h_3:read count	MR72h_1:read count	MR72h_2:read count	MR72h_3:read count	MR7d_1:read count	MR7d_2:read count	MR7d_3:read count	MS24h_1:read count	MS24h_2:read count	MS24h_3:read count	MS48h_1:read count	MS48h_2:read count	MS48h_3:read count	MS72h_1:read count	MS72h_2:read count	MS72h_3:read count	MS7d_1:read count	MS7d_2:read count	MS7d_3:read count	CMR24h_1:read count	CMR24h_2:read count	CMR24h_3:read count	CMR48h_1:read count	CMR48h_2:read count	CMR48h_3:read count	CMR72h_1:read count	CMR72h_2:read count	CMR72h_3:read count	CMR7d_1:read count	CMR7d_2:read count	CMR7d_3:read count	CMS24h_1:read count	CMS24h_2:read count	CMS24h_3:read count	CMS48h_1:read count	CMS48h_2:read count	CMS48h_3:read count	CMS72h_1:read count	CMS72h_2:read count	CMS72h_3:read count	CMS7d_1:read count	CMS7d_2:read count	CMS7d_3:read count	Chromosome
MS.gene06022	3	4	9	7	2	93	1	5	1	4	6	4	61	72	53	77	79	91	14	21	25	19	20	36	2	8	3	15	50	34	6	1	4	48	115	88	72	91	83	72	55	47	75	85	59	57	92	78	chr4.1
MS.gene06299	29	34	28	19	34	0	36	23	17	8	27	26	2	0	1	0	3	2	0	0	0	2	0	1	20	12	10	8	1	11	10	12	20	1	5	0	0	3	1	1	0	0	6	3	3	1	0	0	chr3.1
MS.gene06300	0	4	6	0	1	1	1	0	0	2	0	0	0	1	1	3	0	7	0	0	0	1	0	0	0	3	0	3	0	2	0	0	0	3	1	5	0	1	0	0	3	0	2	0	0	0	2	1	chr3.1
MS.gene06301	11	6	10	2	9	0	0	16	5	10	9	6	0	0	0	0	0	0	0	0	0	0	0	0	1	0	3	1	1	0	8	6	7	0	0	0	0	0	0	0	0	0	0	0	0	0	0	0	chr3.1
MS.gene23110	4	3	1	9	2	4	5	2	0	3	1	5	1	3	1	2	3	3	2	11	3	3	3	8	0	2	0	3	0	1	2	3	3	2	3	0	1	3	3	2	2	2	1	2	1	1	1	2	chr7.2
MS.gene40891	165	131	200	225	233	47	161	113	201	218	292	231	88	71	47	56	17	26	160	204	156	167	148	122	17	23	22	24	1	13	216	157	142	5	12	17	16	14	11	4	4	9	20	31	22	8	26	5	chr1.4
MS.gene41624	5	6	0	4	0	58	3	4	2	5	8	3	48	50	32	30	43	25	37	36	27	9	5	15	11	11	14	19	42	29	9	6	8	19	29	21	12	21	24	39	37	51	32	44	38	28	20	31	chr3.4
MS.gene41625	19	4	21	0	1	34	17	0	0	29	3	1	27	24	54	23	9	41	0	0	1	11	3	7	0	2	2	7	9	8	0	1	2	173	230	281	33	51	9	7	26	13	5	6	9	36	47	131	chr3.4
MS.gene41626	24	22	30	13	27	37	27	26	24	27	16	28	34	41	33	34	28	24	23	18	21	18	16	21	8	19	6	10	28	18	16	14	10	34	35	40	38	32	51	23	24	26	17	11	24	29	35	15	chr3.4
MS.gene44123	82	39	85	82	85	63	78	47	72	66	94	73	171	113	108	86	34	80	240	239	253	162	128	159	27	17	15	13	13	35	109	80	77	44	78	57	305	117	134	15	9	16	68	99	68	63	105	120	chr1.3
MS.gene44127	67	45	63	62	77	25	40	26	56	58	79	56	43	25	30	34	14	19	92	148	110	86	70	66	5	12	12	1	1	10	59	58	49	6	6	15	38	21	37	11	1	2	14	27	11	20	21	16	chr1.3
MS.gene49754	242	617	207	143	108	39	201	466	131	250	169	218	13	11	18	20	25	19	4	7	3	7	18	12	253	297	313	212	27	163	85	67	78	176	181	138	115	81	167	20	24	16	20	43	12	41	34	38	chr4.4
MS.gene55754	2	11	4	4	3	70	2	4	1	3	2	9	54	47	59	77	59	71	13	14	27	35	3	37	6	3	4	8	20	21	5	3	2	0	1	2	2	13	1	33	52	45	58	60	49	38	36	32	chr4.3
MS.gene59590	3	8	5	6	3	4	7	4	8	4	11	6	7	11	12	11	16	10	2	7	15	4	4	4	2	9	7	6	6	6	2	6	6	1	3	1	1	3	1	9	10	5	9	8	1	2	12	5	chr8.2
MS.gene70129	3	27	8	8	7	526	7	24	4	11	13	10	355	420	348	388	417	372	127	188	108	155	153	262	15	11	28	56	210	188	3	7	11	136	121	105	77	110	85	281	337	251	258	242	184	198	277	181	chr4.1
MS.gene78580	249	186	266	420	306	5	247	221	107	291	294	294	15	12	8	8	3	6	14	25	22	12	6	16	103	95	55	79	22	63	287	254	237	88	123	89	245	142	161	4	4	0	22	16	21	29	37	75	chr7.4
MS.gene89703	10	7	17	32	16	158	15	16	6	20	12	16	126	98	108	127	112	178	33	45	24	41	35	52	19	17	18	26	102	55	15	9	11	65	67	62	70	75	81	100	105	67	127	161	126	89	111	89	chr4.4
common HSP90
MS.gene30654	179	213	181	436	211	74	215	148	179	67	77	151	118	156	140	118	68	81	149	189	118	265	194	293	59	65	70	64	39	54	51	30	35	58	74	41	53	23	63	78	46	47	31	30	35	74	88	57	43368
MS.gene38210	74	176	53	91	42	153	108	59	52	75	102	101	86	81	75	176	168	107	36	18	18	48	34	51	103	102	103	78	121	107	14	20	34	90	86	67	62	52	89	110	160	123	53	66	41	123	103	84	chr5.3
MS.gene49154	25	31	59	190	89	2	56	1	11	3	5	43	18	5	12	6	2	10	17	27	9	20	10	12	2	0	7	0	0	0	12	5	1	0	0	0	0	0	0	1	2	3	0	0	0	1	3	1	chr1.3
resistant clone lines specific HSP90
MS.gene24136	9089	7687	6813	7136	4122	7524	3901	8750	4413	8150	7614	7475	3934	5126	4829	6333	7708	6503	2158	3001	3225	4872	2962	5029	5471	6851	5286	5188	5996	4868	4948	5828	5377	9712	8559	8895	4906	7213	5794	4687	6175	5226	4277	4011	4714	5343	6600	4639	chr1.2
MS.gene58998	126	271	96	85	89	244	121	146	67	147	121	154	176	184	165	222	264	235	142	126	125	220	233	260	132	160	129	109	164	109	46	54	55	409	390	331	185	202	271	168	257	184	108	95	111	156	242	202	chr5.3
MS.gene81285	52	97	60	95	39	118	56	52	49	56	111	98	73	74	80	123	103	97	29	21	25	67	31	63	101	101	114	59	101	54	25	10	29	77	94	79	68	88	81	68	170	38	22	39	43	68	87	78	chr5.2
susceptible clone lines specific HSP90
MS.gene80872	19	20	2	7	5	4	8	4	4	4	3	6	8	6	7	10	4	3	10	10	11	13	27	15	2	1	4	0	13	0	1	13	6	0	0	1	2	1	0	3	1	1	0	2	0	3	10	5	chr2.2
MS.gene81288	559	814	459	557	303	822	557	568	302	697	572	696	624	627	558	705	864	664	166	235	218	322	338	405	685	772	676	615	614	573	153	171	244	494	522	504	339	445	450	511	758	582	408	389	422	588	679	483	chr5.2
[truncated: 11 more columns]
